# Supplementary material for: Analysis of the finasteride treatment and its withdrawal in the rat hypothalamus and hippocampus at whole-transcriptome level
Source: J Endocrinol Invest. 2024 Mar 17;47(10):2565–74. doi: 10.1007/s40618-024-02345-y (PMC11393021; doi:10.1007/s40618-024-02345-y)
Supplement: Supplementary file 1 — Supplementary file1 (XLSX 3473 KB) [file 40618_2024_2345_MOESM1_ESM.xlsx]

## Sheet: SupplTable_HYP_Fina_vs_Ctrl_T0_
Gene	baseMean	log2FoldChange	lfcSE	stat	pvalue	padj	padj_NoNA	A1_Control_T0_1	B1_Control_T0_2	C1_Control_T0_3	D1_Control_T0_4	E1_Finasteride_T0_1	F1_Finasteride_T0_2	G1_Finasteride_T0_3	H1_Finasteride_T0_4
0610030E20Rik	231.939	0.114056	0.112887	1.01036	0.312322	0.837431	0.837431	228.839	210.801	226.101	223.543	238.725	270.514	231.502	225.486
0610040J01Rik	111.113	-0.0842146	0.15345	-0.548808	0.583138	0.920482	0.920482	109.05	103.995	123.612	118.251	121.18	108.937	111.286	92.5908
1110002E22Rik	1.94557	1.32959	1.1489	1.15727	0.247162	NA	1	0	0	1.56471	2.42981	1.2118	3.6556	3.43475	3.26791
1110032F04Rik	11.5844	1.19929	0.560791	2.13857	0.0324709	0.545349	0.545349	8.26135	2.81068	7.04121	8.09938	32.7186	12.429	8.24339	13.0716
1110038F14Rik	256.178	0.0759681	0.127699	0.594899	0.551911	0.912594	0.912594	291.626	252.961	219.842	232.452	275.079	253.698	238.371	285.398
1110065P20Rik	755.2	0.340096	0.130428	2.60755	0.00911933	0.299203	0.299203	677.431	691.427	638.403	657.67	1097.89	740.624	723.358	814.799
1500009L16Rik	359.941	0.196559	0.150251	1.30821	0.190803	0.788401	0.788401	409.763	292.311	323.896	308.586	425.342	390.418	296.762	432.454
1600012H06Rik	232.86	-0.0967213	0.120483	-0.802781	0.422102	0.875754	0.875754	223.883	264.204	241.748	237.312	247.207	241.269	212.267	194.985
1600014C10Rik	807.57	-0.040026	0.0742612	-0.53899	0.589894	0.921054	0.921054	782.35	840.393	848.074	810.748	734.352	821.778	816.783	806.085
1700001P01Rik	1.1892	-0.214015	1.51679	-0.141098	0.887793	NA	1	0	0	3.12943	1.61988	1.2118	0	1.3739	2.17861
1700017N19Rik	2.82228	-0.0350975	1.01296	-0.0346484	0.97236	NA	1	1.65227	5.62136	1.56471	3.23975	2.4236	0	4.80865	3.26791
1700019D03Rik	152.152	-0.139971	0.138558	-1.0102	0.3124	0.837431	0.837431	165.227	137.723	174.465	157.938	126.027	150.611	161.433	143.788
1700021F07Rik	0.38888	0.632125	2.60525	0.242635	0.808288	NA	1	0	0	0	0.809938	1.2118	0	0	1.0893
1700024G13Rik	49.7907	-0.338362	0.319055	-1.06051	0.288911	0.827633	0.827633	37.1761	47.7816	62.5885	74.5143	47.2603	35.8248	65.9471	27.2326
1700028K03Rik	19.3003	-0.642666	0.515986	-1.24551	0.212945	0.796954	0.796954	5.78295	22.4854	33.6413	31.5876	21.8124	8.04231	15.7998	15.2503
1700030J22Rik	58.2774	-0.026106	0.215129	-0.12135	0.903413	0.985242	0.985242	47.9158	75.8884	62.5885	52.646	64.2255	59.9518	52.8951	50.108
1700056E22Rik	2.58365	1.78246	1.19843	1.48733	0.136928	NA	1	0.826135	0	0	3.23975	8.48261	0.731119	4.1217	3.26791
1700067K01Rik	0.681978	2.69768	2.19516	1.22892	0.219102	NA	1	0	0	0	0	3.6354	0.731119	0	1.0893
1700092M07Rik	5.08451	0.185254	0.727105	0.254783	0.798891	NA	1	4.95681	2.81068	3.91178	7.28944	2.4236	10.2357	6.86949	2.17861
1700102P08Rik	27.9692	0.116173	0.313964	0.37002	0.711368	0.947802	0.947802	33.0454	19.6748	31.2943	21.0584	33.9304	20.4713	31.5997	32.6791
1700109H08Rik	7.69769	-0.67516	0.708834	-0.952494	0.340846	NA	1	8.26135	16.8641	5.47649	8.90932	3.6354	9.50455	8.93034	0
1700122O11Rik	2.42699	0.771042	1.0706	0.720198	0.471403	NA	1	4.13068	0	0	2.42981	2.4236	2.92448	2.06085	5.44652
1810010H24Rik	289.875	0.0749635	0.151714	0.494109	0.621229	0.927273	0.927273	297.409	272.636	253.483	301.297	370.811	270.514	231.502	321.345
1810037I17Rik	1517.87	-0.0343123	0.0837738	-0.409583	0.682112	0.940533	0.940533	1534.13	1689.22	1503.69	1425.49	1651.69	1482.71	1356.04	1499.97
2010003K11Rik	12.5034	0.433547	0.479227	0.90468	0.365635	0.856082	0.856082	7.43522	8.43204	13.3001	12.1491	24.236	13.1601	8.24339	13.0716
2310002L09Rik	0.447374	-0.232121	2.20599	-0.105223	0.916199	NA	1	0.826135	0	0	0.809938	1.2118	0.731119	0	0
2310039H08Rik	60.2237	0.378745	0.233972	1.61876	0.105499	0.745422	0.745422	57.0033	42.1602	40.6825	66.4149	86.0379	68.7252	59.7646	61.001
2610008E11Rik	262.634	-0.10568	0.188922	-0.559386	0.575899	0.918817	0.918817	304.018	289.5	204.195	294.007	187.829	211.293	313.936	296.291
2700049A03Rik	238.058	-0.16107	0.139482	-1.15477	0.248184	0.816486	0.816486	238.753	252.961	255.048	259.99	179.347	201.789	256.232	260.344
2810021J22Rik	202.445	0.121475	0.158576	0.766037	0.443654	0.882341	0.882341	139.617	210.801	210.454	216.253	233.878	192.284	200.589	215.682
2810459M11Rik	56.9821	0.178569	0.21787	0.819614	0.412436	0.872288	0.872288	61.9601	53.4029	54.7649	44.5466	46.0485	67.263	62.5124	65.3582
3110082J24Rik	1.53872	0.396024	1.19578	0.331185	0.740505	NA	1	0.826135	0	2.34707	1.61988	3.6354	0.731119	2.06085	1.0893
4833439L19Rik	2705.85	0.0093135	0.0600606	0.155068	0.876767	0.981008	0.981008	2755.99	2644.85	2760.15	2619.34	2911.96	2623.26	2703.83	2627.4
4930444P10Rik	17.076	0.245495	0.359544	0.682794	0.494737	0.897957	0.897957	16.5227	14.0534	14.8648	16.1988	19.3888	18.278	14.4259	22.8754
4930503L19Rik	219.179	-0.0195577	0.13148	-0.148751	0.88175	0.981155	0.981155	237.927	213.612	201.066	231.642	193.888	229.571	250.737	194.985
4930523C07Rik	109.305	-0.321035	0.236941	-1.35491	0.175445	0.780387	0.780387	82.6135	109.617	163.512	128.78	84.8261	74.5742	121.59	108.93
4930544D05Rik	1.18903	0.666429	1.39984	0.476076	0.63402	NA	1	0.826135	2.81068	0.782356	0	1.2118	0.731119	2.06085	1.0893
4930563E22Rik	653.613	0.164347	0.100658	1.63273	0.102526	0.740968	0.740968	655.951	564.947	656.397	577.486	786.459	649.965	628.559	709.137
4931406B18Rik	1.11056	0.674954	1.69735	0.397651	0.690887	NA	1	0	0	0.782356	2.42981	0	2.92448	2.7478	0
4933403O08Rik	10.2057	-0.0193812	0.515837	-0.0375723	0.970029	NA	1	7.43522	11.2427	8.60592	14.5789	8.48261	13.8913	13.052	4.35722
6030468B19Rik	0.572605	-0.51684	2.34796	-0.220123	0.825775	NA	1	0	0	0.782356	1.61988	0	0	0	2.17861
6330403K07Rik	10307.6	0.0967517	0.114824	0.842607	0.399448	0.87006	0.87006	11716.2	9944.19	9507.19	8676.87	12240.4	10108.5	8992.86	11274.3
6330411D24Rik	11.8175	-0.18851	0.4511	-0.41789	0.676028	0.939562	0.939562	11.5659	11.2427	17.9942	9.71926	7.27081	13.8913	13.052	9.80374
A130010J15Rik	150.521	0.143432	0.146725	0.977551	0.328296	0.844712	0.844712	156.14	112.427	154.907	140.119	167.229	141.106	152.503	179.735
A1bg	0.552396	-2.41273	2.31993	-1.04	0.298339	NA	1	0.826135	2.81068	0.782356	0	0	0	0	0
A2m	505.617	-0.0401921	0.133221	-0.301695	0.762885	0.960509	0.960509	590.687	404.738	517.92	527.27	456.849	426.974	566.046	554.456
A2ml1	23.1286	0.446617	0.326064	1.36972	0.170775	0.776771	0.776771	21.4795	14.0534	25.8178	15.3888	27.8714	31.4381	26.1041	22.8754
A3galt2	64.9868	0.00717373	0.205976	0.034828	0.972217	0.996045	0.996045	69.3953	47.7816	75.1062	62.3652	75.1317	72.3808	55.6429	62.0903
A4galt	4.45914	1.08675	0.997376	1.08961	0.275887	NA	1	4.13068	0	6.25885	0	7.27081	2.19336	2.7478	13.0716
AA986860	1.44001	-0.508976	1.27468	-0.399298	0.689674	NA	1	4.13068	0	1.56471	0.809938	0	1.46224	1.3739	2.17861
Aaas	292.648	0.0907393	0.101301	0.895742	0.37039	0.85866	0.85866	292.452	275.447	294.166	268.089	305.374	291.717	287.145	326.791
AABR07000222.1	10.4097	0.0480285	0.481569	0.0997333	0.920556	NA	1	9.91362	11.2427	12.5177	7.28944	12.118	5.84895	12.3651	11.9823
AABR07000276.1	1.65982	-0.438187	1.21017	-0.362087	0.717287	NA	1	4.13068	0	2.34707	0.809938	2.4236	2.19336	1.3739	0
AABR07000398.1	51.9326	2.26472	1.0861	2.08518	NA	NA	1	11.5659	36.5388	10.953	13.7689	285.985	12.429	26.791	17.4289
AABR07000989.1	5.40672	0.309165	0.699022	0.442282	0.658285	NA	1	2.47841	2.81068	4.69414	8.90932	7.27081	8.04231	6.86949	2.17861
AABR07001064.1	27.6899	-0.11224	0.326414	-0.343858	0.730953	0.954809	0.954809	24.7841	33.7282	30.5119	27.5379	31.5068	32.9004	27.478	13.0716
AABR07001416.1	0.201061	-1.67922	3.50674	-0.478856	0.632041	NA	1	0.826135	0	0.782356	0	0	0	0	0
AABR07001435.1	1.20993	0.0625837	1.31707	0.0475172	0.962101	NA	1	0.826135	2.81068	0.782356	0.809938	1.2118	1.46224	0.686949	1.0893
AABR07001512.1	28.2203	-1.37215	0.892052	-1.5382	0.124	0.760016	0.760016	50.3942	59.0243	7.82356	45.3565	43.6248	5.84895	8.24339	5.44652
AABR07001519.1	108.689	0.219405	0.165863	1.32281	0.185899	0.788401	0.788401	97.4839	70.267	116.571	110.152	118.757	128.677	115.408	112.198
AABR07001592.2	5.39792	-0.471668	0.632614	-0.745586	0.455918	NA	1	5.78295	2.81068	8.60592	7.28944	3.6354	6.58007	4.1217	4.35722
AABR07001902.1	41.4594	5.04689	1.59808	3.1581	0.00158801	0.116585	0.116585	2.47841	5.62136	0.782356	1.61988	206.006	0.731119	113.347	1.0893
AABR07001910.1	3.64368	0.160096	1.04444	0.153283	0.878175	NA	1	4.95681	0	0	8.09938	7.27081	2.92448	4.80865	1.0893
AABR07001926.1	6.46711	0.790893	0.60116	1.31561	0.188304	NA	1	5.78295	2.81068	6.25885	3.23975	8.48261	8.77343	5.4956	10.893
AABR07001926.3	89.3823	-0.205737	0.170534	-1.20643	0.227653	0.803984	0.803984	100.788	89.9418	97.0122	94.7627	67.8609	78.9609	92.0512	93.6801
AABR07001942.1	8.55491	-0.055574	0.514361	-0.108045	0.91396	NA	1	10.7398	5.62136	10.953	6.4795	8.48261	7.31119	6.86949	11.9823
AABR07002025.1	0.638973	0.608141	2.38817	0.254647	0.798996	NA	1	0	2.81068	0	0	1.2118	0	0	1.0893
AABR07002065.2	442.613	-0.0628837	0.0921498	-0.682407	0.494982	0.897957	0.897957	451.896	455.33	460.808	444.656	413.224	478.152	440.335	396.507
AABR07002093.1	8.76654	0.125083	0.504613	0.24788	0.804228	NA	1	11.5659	2.81068	7.82356	9.71926	8.48261	9.50455	8.24339	11.9823
AABR07002546.1	0.478679	0.119963	2.4499	0.0489663	0.960946	NA	1	0.826135	0	0	0.809938	0	2.19336	0	0
AABR07002623.1	4.65247	0.799451	0.765065	1.04494	0.296048	NA	1	7.43522	2.81068	2.34707	0.809938	4.84721	5.84895	5.4956	7.62513
AABR07002627.1	3.71728	-1.54997	0.838118	-1.84935	0.0644078	NA	1	4.13068	5.62136	8.60592	4.04969	1.2118	3.6556	1.3739	1.0893
AABR07002683.1	0.674268	-0.649304	1.96406	-0.330593	0.740952	NA	1	0.826135	0	1.56471	0.809938	0	2.19336	0	0
AABR07002689.1	0.755262	1.97373	1.85504	1.06399	0.287335	NA	1	0	0	0.782356	0	2.4236	1.46224	1.3739	0
AABR07002774.1	51.5596	0.00182028	0.256411	0.00709906	0.994336	0.998297	0.998297	56.1772	42.1602	40.6825	66.4149	36.354	62.8763	57.7038	50.108
AABR07002774.4	79.3213	-0.115814	0.193048	-0.599924	0.548557	0.911939	0.911939	77.6567	92.7524	75.1062	88.2832	67.8609	73.843	94.799	64.2689
AABR07002784.1	71.3588	-0.30629	0.277763	-1.1027	0.270157	0.822494	0.822494	65.2647	92.7524	54.7649	105.292	46.0485	48.985	85.8687	71.8941
AABR07002788.1	4.18192	0.402119	0.736691	0.545845	0.585172	NA	1	1.65227	5.62136	4.69414	3.23975	3.6354	5.84895	5.4956	3.26791
AABR07002848.1	86.6198	0.147925	0.1826	0.8101	0.417883	0.872941	0.872941	94.1794	70.267	85.2768	74.5143	105.427	84.0787	78.9992	100.216
AABR07002868.1	128.854	-0.0787523	0.180293	-0.436801	0.662256	0.935597	0.935597	128.877	118.049	111.095	169.277	112.698	144.762	109.912	136.163
AABR07002870.2	84.5007	0.0130457	0.191649	0.0680709	0.945729	0.992401	0.992401	75.1783	59.0243	104.053	93.1429	83.6143	86.2721	94.1121	80.6085
AABR07002938.1	2.79952	0.400932	0.926559	0.43271	0.665225	NA	1	3.30454	0	3.12943	2.42981	3.6354	0.731119	4.80865	4.35722
AABR07002945.2	3.40378	-0.340964	0.924659	-0.368746	0.712317	NA	1	0.826135	8.43204	2.34707	4.85963	1.2118	3.6556	4.80865	1.0893
AABR07002945.4	0.192632	-0.28754	3.53381	-0.0813683	0.935149	NA	1	0	0	0	0.809938	0	0.731119	0	0
AABR07002969.1	931.012	0.0504297	0.0901686	0.559282	0.575969	0.918817	0.918817	933.533	907.85	942.739	869.873	1095.47	861.259	913.643	923.73
AABR07003049.1	2.88483	1.1953	0.930368	1.28476	0.198876	NA	1	3.30454	0	1.56471	1.61988	2.4236	5.11783	6.86949	2.17861
AABR07003173.1	24.1683	-0.331397	0.401492	-0.825413	0.409137	0.872288	0.872288	39.6545	25.2961	23.4707	18.6286	27.8714	28.5137	10.3042	19.6075
AABR07003176.1	237.089	-0.119986	0.164205	-0.730707	0.464958	0.890634	0.890634	220.578	292.311	197.154	283.478	198.735	192.284	250.737	261.433
AABR07003187.1	4.80505	0.607494	0.857538	0.708417	0.478687	NA	1	0	8.43204	2.34707	5.66957	3.6354	5.11783	3.43475	9.80374
AABR07003537.1	251.589	-0.131954	0.104959	-1.25719	0.208684	0.795756	0.795756	244.536	269.825	260.525	278.619	233.878	233.958	239.745	251.629
AABR07004112.1	4.48864	-0.833712	0.745046	-1.11901	0.263137	NA	1	4.13068	11.2427	3.12943	5.66957	2.4236	4.38672	2.7478	2.17861
AABR07004134.1	0.631909	-0.44263	2.34645	-0.188638	0.850376	NA	1	0	2.81068	0.782356	0	0	1.46224	0	0
AABR07004269.3	8.9184	0.584903	0.517028	1.13128	0.257937	NA	1	4.13068	5.62136	7.82356	10.5292	8.48261	13.1601	9.61729	11.9823
AABR07004397.1	0.355984	-0.9728	2.60598	-0.373296	0.708928	NA	1	0.826135	0	0	0.809938	1.2118	0	0	0
AABR07004876.1	0.555844	-2.42515	2.31802	-1.04622	0.295461	NA	1	0.826135	2.81068	0	0.809938	0	0	0	0
AABR07004881.1	134.737	-0.0480289	0.223018	-0.215359	0.829488	0.972748	0.972748	113.181	140.534	111.095	184.666	98.1559	114.055	172.424	143.788
AABR07004992.1	11.039	-0.826584	0.456825	-1.80941	0.070387	0.690763	0.690763	14.8704	14.0534	14.8648	12.959	6.05901	11.6979	6.18255	7.62513
AABR07005004.1	10.0367	0.293233	0.551064	0.53212	0.594643	NA	1	12.392	0	11.7353	9.71926	6.05901	9.50455	12.3651	18.5182
AABR07005004.3	9.01492	0.0395307	0.505583	0.0781885	0.937678	NA	1	9.91362	11.2427	8.60592	6.4795	6.05901	10.9668	6.86949	11.9823
AABR07005031.1	1.25638	1.30885	1.40583	0.931019	0.351844	NA	1	0.826135	0	0	1.61988	3.6354	2.19336	0.686949	1.0893
AABR07005506.1	0.552396	-2.41273	2.31993	-1.04	0.298339	NA	1	0.826135	2.81068	0.782356	0	0	0	0	0
AABR07005533.1	3.85829	-0.0249545	0.926357	-0.0269383	0.978509	NA	1	0	5.62136	2.34707	8.09938	2.4236	2.92448	6.18255	3.26791
AABR07005572.2	0.842015	1.6077	1.906	0.843493	0.398953	NA	1	0	2.81068	0	0	0	1.46224	1.3739	1.0893
AABR07005775.1	35.6079	-0.0089775	0.322351	-0.02785	0.977782	0.996045	0.996045	23.9579	47.7816	43.812	29.9677	27.8714	24.8581	47.3995	39.2149
AABR07005779.1	498.973	0.100471	0.100304	1.00166	0.316507	0.839527	0.839527	529.553	483.437	477.237	434.127	579.241	504.472	481.552	502.169
AABR07005779.3	156.388	-0.387282	0.876645	-0.441777	0.65865	0.934895	0.934895	122.268	311.985	27.3825	248.651	21.8124	159.384	245.241	114.377
AABR07005821.1	2.15146	1.42908	1.30474	1.0953	0.273386	NA	1	2.47841	0	1.56471	0	8.48261	0.731119	0.686949	3.26791
AABR07005838.1	1.00116	0.277922	1.3947	0.19927	0.842052	NA	1	0.826135	0	1.56471	0.809938	1.2118	0.731119	0.686949	2.17861
AABR07005985.1	301.891	-0.106235	0.124225	-0.855183	0.39245	0.867028	0.867028	306.496	252.961	323.896	361.232	270.232	291.717	329.736	278.862
AABR07006025.2	3.20681	-0.721136	0.836807	-0.861771	0.388814	NA	1	3.30454	2.81068	7.04121	2.42981	3.6354	2.19336	2.06085	2.17861
AABR07006030.1	33.5806	1.99832	1.17737	1.69728	NA	NA	1	11.5659	14.0534	7.82356	20.2484	190.253	11.6979	7.55644	5.44652
AABR07006081.1	0.390905	0.631757	2.60157	0.242837	0.808132	NA	1	0.826135	0	0	0	1.2118	0	0	1.0893
AABR07006111.1	0.376295	-0.308249	2.2904	-0.134583	0.892941	NA	1	0	0	0.782356	0.809938	0	0.731119	0.686949	0
AABR07006142.1	0.385433	0.632688	2.61091	0.242325	0.808528	NA	1	0	0	0.782356	0	1.2118	0	0	1.0893
AABR07006160.1	5.85953	-0.424036	0.589605	-0.719186	0.472026	NA	1	6.60908	5.62136	7.82356	6.4795	6.05901	5.11783	4.80865	4.35722
AABR07006275.1	0.540789	0.301156	2.35896	0.127665	0.898414	NA	1	1.65227	0	0	0	1.2118	1.46224	0	0
AABR07006278.1	0.615676	-0.237661	2.00669	-0.118434	0.905724	NA	1	1.65227	0	0	0.809938	0	0	1.3739	1.0893
AABR07006283.1	8.73731	-0.272847	0.528136	-0.516623	0.60542	NA	1	10.7398	14.0534	9.38828	4.85963	9.69441	8.04231	5.4956	7.62513
AABR07006333.1	0.302304	-2.14058	2.67058	-0.801539	0.42282	NA	1	0.826135	0	0.782356	0.809938	0	0	0	0
AABR07006451.1	0.395718	-1.42713	2.52413	-0.565395	0.571805	NA	1	1.65227	0	0.782356	0	0	0.731119	0	0
AABR07006474.1	0.242865	1.18676	3.43349	0.345641	0.729612	NA	1	0	0	0	0	1.2118	0.731119	0	0
AABR07006576.1	0.23943	-0.28754	3.45291	-0.0832747	0.933633	NA	1	0.826135	0	0	0	0	0	0	1.0893
AABR07006627.1	1.57287	-2.28301	1.6455	-1.38742	0.165312	NA	1	0	8.43204	1.56471	0.809938	0	0	0.686949	1.0893
AABR07006673.2	0.832039	-0.595591	2.17711	-0.27357	0.784415	NA	1	1.65227	2.81068	0	0	0	2.19336	0	0
AABR07006685.1	5.40415	-0.198143	0.666943	-0.297091	0.766397	NA	1	4.95681	0	9.38828	7.28944	7.27081	5.84895	4.1217	4.35722
AABR07006688.2	3.90111	-0.215129	0.735289	-0.292577	0.769845	NA	1	4.13068	2.81068	6.25885	3.23975	3.6354	5.11783	2.7478	3.26791
AABR07006691.1	1.04635	2.46656	1.59536	1.54609	0.122083	NA	1	0	0	0	0.809938	3.6354	1.46224	1.3739	1.0893
AABR07006724.1	65.3534	0.10534	0.224686	0.468831	0.63919	0.930072	0.930072	47.9158	59.0243	58.6767	85.8534	60.5901	67.263	74.8775	68.6262
AABR07007032.1	2354.11	-0.0873739	0.0855003	-1.02191	0.306821	0.834739	0.834739	2114.91	2703.87	2522.32	2377.17	2140.04	2423.66	2291.66	2259.22
AABR07007068.1	427.675	-0.0999882	0.150034	-0.666437	0.505132	0.900541	0.900541	370.935	379.442	529.655	486.773	373.235	431.36	495.978	354.024
AABR07007121.1	0.584252	-1.1351	2.06297	-0.550228	0.582163	NA	1	0.826135	0	0	2.42981	0	0.731119	0.686949	0
AABR07007134.1	0.487498	-0.287538	2.85434	-0.100737	0.919759	NA	1	0	2.81068	0	0	0	0	0	1.0893
AABR07007146.1	0.28693	-0.95828	2.77102	-0.345822	0.729476	NA	1	0.826135	0	0.782356	0	0	0	0.686949	0
AABR07007642.1	632.244	-0.151014	0.122159	-1.23621	0.21638	0.797611	0.797611	590.687	618.35	701.774	750.003	531.981	682.134	660.158	522.866
AABR07007675.1	97.4656	0.606464	0.278719	2.17589	0.0295631	0.518438	0.518438	99.1362	53.4029	49.2884	102.862	110.274	97.97	96.8599	169.931
AABR07007730.1	0.875878	0.581101	1.83386	0.316873	0.75134	NA	1	2.47841	0	0	0	2.4236	0.731119	1.3739	0
AABR07008066.2	98.7833	-0.0464934	0.182426	-0.254862	0.79883	0.96677	0.96677	95.8317	103.995	82.1474	121.491	78.7671	101.626	105.103	101.305
AABR07008309.1	2.7351	1.34584	1.52915	0.880124	0.378792	NA	1	0.826135	5.62136	0.782356	0	4.84721	0	0	9.80374
AABR07008319.1	0.438405	-0.245436	2.21145	-0.110984	0.911629	NA	1	0.826135	0	0.782356	0	1.2118	0	0.686949	0
AABR07008421.1	1.04126	-1.31273	1.95509	-0.67144	0.50194	NA	1	0	5.62136	0	0.809938	1.2118	0	0.686949	0
AABR07008608.1	12.9986	-0.110402	0.443412	-0.248983	0.803374	0.96802	0.96802	11.5659	19.6748	14.8648	9.71926	6.05901	12.429	14.4259	15.2503
AABR07008681.1	1.56503	0.420955	1.24799	0.337306	0.735886	NA	1	1.65227	0	1.56471	1.61988	4.84721	1.46224	1.3739	0
AABR07008904.1	4.56403	-0.147554	0.690602	-0.213661	0.830812	NA	1	4.13068	5.62136	6.25885	3.23975	3.6354	3.6556	3.43475	6.53582
AABR07008911.1	3.62594	-0.400538	0.852643	-0.469761	0.638526	NA	1	2.47841	5.62136	4.69414	4.04969	0	2.19336	3.43475	6.53582
AABR07008940.1	0.691791	0.962623	1.93828	0.496639	0.619444	NA	1	0	0	1.56471	0	0	2.19336	0.686949	1.0893
AABR07009105.1	9.49469	-0.696189	0.493802	-1.40985	0.158583	NA	1	14.0443	14.0534	10.953	8.90932	4.84721	8.77343	8.93034	5.44652
AABR07009572.1	13.9613	-0.226092	0.474882	-0.476102	0.634002	0.928977	0.928977	16.5227	22.4854	10.953	11.3391	18.177	5.11783	15.1129	11.9823
AABR07009715.1	6.62863	-0.39448	0.606978	-0.649908	0.515752	NA	1	4.13068	14.0534	7.04121	6.4795	4.84721	7.31119	4.80865	4.35722
AABR07009978.1	2.33554	-0.173422	0.95893	-0.180849	0.856486	NA	1	1.65227	2.81068	3.91178	1.61988	1.2118	1.46224	2.7478	3.26791
AABR07010333.1	2.96005	0.177584	0.899592	0.197405	0.84351	NA	1	3.30454	2.81068	3.12943	1.61988	4.84721	2.92448	0.686949	4.35722
AABR07010705.1	1.13296	0.424855	1.63993	0.259069	0.795582	NA	1	0.826135	2.81068	0	0.809938	2.4236	2.19336	0	0
AABR07010787.1	8.77498	0.0671309	0.607094	0.110577	0.911951	NA	1	11.5659	8.43204	4.69414	9.71926	12.118	14.6224	6.86949	2.17861
AABR07011057.1	3.98874	-1.35129	0.798833	-1.69157	0.0907271	NA	1	4.13068	5.62136	5.47649	8.09938	0	3.6556	2.7478	2.17861
AABR07011672.1	0.313422	1.64763	2.66153	0.619055	0.53588	NA	1	0	0	0	0	0	0.731119	0.686949	1.0893
AABR07011697.1	24.4461	-0.154353	0.316865	-0.487125	0.62617	0.928098	0.928098	25.6102	22.4854	28.9472	25.918	20.6006	21.2025	32.2866	18.5182
AABR07011698.1	16.2671	-0.0341921	0.518912	-0.065892	0.947464	0.992401	0.992401	25.6102	14.0534	6.25885	19.4385	25.4478	19.7402	13.052	6.53582
AABR07011951.1	11.3748	-2.13623	0.879593	-2.42866	0.0151549	0.3855	0.3855	4.13068	61.835	6.25885	3.23975	4.84721	4.38672	4.1217	2.17861
AABR07012054.1	0.269532	0.317055	3.36256	0.0942897	0.924879	NA	1	0	0	0.782356	0	0	0	1.3739	0
AABR07012594.1	0.24927	-0.28754	3.40602	-0.0844211	0.932722	NA	1	0	0	0.782356	0	1.2118	0	0	0
AABR07012705.1	0.183663	-0.28754	3.53381	-0.0813683	0.935149	NA	1	0	0	0.782356	0	0	0	0.686949	0
AABR07012795.1	15.8342	-0.02516	0.385298	-0.0653001	0.947935	0.992401	0.992401	12.392	14.0534	18.7766	17.8186	20.6006	11.6979	17.1737	14.161
AABR07012991.1	0.192632	-0.28754	3.53381	-0.0813683	0.935149	NA	1	0	0	0	0.809938	0	0.731119	0	0
AABR07013086.1	3.05983	0.381012	0.839279	0.453976	0.649846	NA	1	3.30454	0	3.91178	2.42981	4.84721	2.19336	3.43475	4.35722
AABR07013165.1	4.78556	-0.525328	0.871675	-0.602665	0.546732	NA	1	9.91362	0	8.60592	3.23975	6.05901	0.731119	7.55644	2.17861
AABR07013200.1	2.28011	-1.87706	1.75773	-1.06789	0.285569	NA	1	0	14.0534	0.782356	0	1.2118	2.19336	0	0
AABR07013208.1	14.4626	0.193182	0.461312	0.418766	0.675387	0.939562	0.939562	11.5659	14.0534	11.7353	16.1988	13.3298	9.50455	10.9912	28.3219
AABR07013776.1	0.454602	-1.89468	2.86041	-0.662381	0.507727	NA	1	0.826135	2.81068	0	0	0	0	0	0
AABR07013860.4	1.80189	-0.143456	1.09996	-0.13042	0.896235	NA	1	2.47841	2.81068	1.56471	0.809938	2.4236	1.46224	0.686949	2.17861
AABR07014298.1	0.79406	-1.60548	2.61001	-0.615124	0.538473	NA	1	0	5.62136	0	0	0	0.731119	0	0
AABR07014301.2	1.01285	-0.135368	1.43773	-0.0941545	0.924986	NA	1	0.826135	0	1.56471	1.61988	1.2118	2.19336	0.686949	0
AABR07014550.1	116.576	0.122376	0.322804	0.379102	0.704612	0.946264	0.946264	126.399	120.859	136.912	62.3652	153.899	51.1783	147.007	133.984
AABR07014676.1	0.826146	-0.802339	2.20261	-0.364268	0.715658	NA	1	0	2.81068	0	1.61988	0	0	0	2.17861
AABR07014804.1	2.94638	0.624241	0.925736	0.674318	0.500109	NA	1	0.826135	5.62136	3.12943	0.809938	2.4236	3.6556	2.7478	4.35722
AABR07015007.1	0.402123	-2.47034	2.86059	-0.863575	0.387821	NA	1	1.65227	0	1.56471	0	0	0	0	0
AABR07015180.1	0.844671	0.491285	1.909	0.257352	0.796907	NA	1	0.826135	0	1.56471	0	3.6354	0.731119	0	0
AABR07015346.1	546.598	0.00120766	0.111379	0.0108428	0.991349	0.997113	0.997113	560.946	525.597	586.767	505.401	649.526	494.968	491.856	557.724
AABR07015507.1	483.075	0.113476	0.132008	0.859611	0.390003	0.867028	0.867028	506.421	410.359	492.102	438.986	639.831	467.916	467.813	441.168
AABR07015531.1	0.470418	2.19619	2.37304	0.925477	0.354718	NA	1	0	0	0	0	1.2118	1.46224	0	1.0893
AABR07015596.1	0.388172	-1.42537	2.23272	-0.638399	0.523214	NA	1	0.826135	0	0.782356	0.809938	0	0	0.686949	0
AABR07015812.1	422.828	-0.287553	0.167332	-1.71846	0.0857126	0.717284	0.717284	342.846	567.757	483.496	474.624	292.044	442.327	426.596	352.935
AABR07015889.1	0.935305	-0.983482	2.12499	-0.462817	0.643496	NA	1	2.47841	2.81068	0	0	0	2.19336	0	0
AABR07015941.1	11.0892	-0.113655	0.497776	-0.228326	0.819393	0.971105	0.971105	11.5659	19.6748	10.1706	6.4795	12.118	5.84895	13.052	9.80374
AABR07016578.1	0.204509	-1.69551	3.50577	-0.483633	0.628646	NA	1	0.826135	0	0	0.809938	0	0	0	0
AABR07016612.1	0.452577	-1.88251	2.86319	-0.657485	0.510869	NA	1	0	2.81068	0	0.809938	0	0	0	0
AABR07016623.1	1.47884	-0.79396	1.45309	-0.546394	0.584795	NA	1	0.826135	5.62136	0	1.61988	1.2118	1.46224	0	1.0893
AABR07016779.1	0.443939	-1.43854	2.44555	-0.588227	0.55638	NA	1	1.65227	0	0	0.809938	0	0	0	1.0893
AABR07017110.1	37.0582	0.0502696	0.29417	0.170886	0.864313	0.979672	0.979672	47.9158	44.9709	25.8178	29.1578	27.8714	35.8248	39.1561	45.7508
AABR07017227.1	9.45322	0.537483	0.485479	1.10712	0.268243	NA	1	8.26135	8.43204	9.38828	4.85963	12.118	10.9668	9.61729	11.9823
AABR07017236.1	0.372799	-0.344165	2.60893	-0.131918	0.895049	NA	1	0.826135	0	0.782356	0	0	0	1.3739	0
AABR07017236.2	2.22849	0.549201	1.07649	0.510179	0.609926	NA	1	0	2.81068	2.34707	2.42981	1.2118	4.38672	1.3739	3.26791
AABR07017241.1	2.57981	-0.433152	0.982394	-0.440914	0.659275	NA	1	4.13068	0	1.56471	5.66957	2.4236	4.38672	1.3739	1.0893
AABR07017250.1	9.1383	0.95292	0.713202	1.33612	0.181512	NA	1	11.5659	2.81068	3.91178	5.66957	20.6006	20.4713	4.80865	3.26791
AABR07017733.1	12.93	-0.304561	0.514101	-0.592414	0.553574	0.912594	0.912594	11.5659	14.0534	5.47649	25.918	10.9062	12.429	8.93034	14.161
AABR07017838.1	0.473207	0.141856	2.45669	0.0577427	0.953954	NA	1	0	0	0.782356	0.809938	0	2.19336	0	0
AABR07017902.1	10.1456	0.031697	0.476925	0.0664612	0.947011	NA	1	10.7398	8.43204	9.38828	11.3391	6.05901	13.8913	8.24339	13.0716
AABR07017917.1	0.974827	-0.758478	1.68947	-0.448945	0.653471	NA	1	0	2.81068	0.782356	1.61988	1.2118	0	1.3739	0
AABR07017999.1	1.91593	1.61351	1.1872	1.35909	0.174118	NA	1	1.65227	0	0	1.61988	4.84721	3.6556	1.3739	2.17861
AABR07018058.1	0.545992	-1.13792	2.40378	-0.473389	0.635936	NA	1	0.826135	2.81068	0	0	0	0.731119	0	0
AABR07018167.1	0.741801	-0.535789	1.98358	-0.270112	0.787074	NA	1	3.30454	0	0	0	1.2118	0.731119	0.686949	0
AABR07018244.1	0.24927	-0.28754	3.40602	-0.0844211	0.932722	NA	1	0	0	0.782356	0	1.2118	0	0	0
AABR07018244.2	1.37104	1.04858	1.32202	0.793165	0.427682	NA	1	0	0	2.34707	0.809938	2.4236	2.92448	1.3739	1.0893
AABR07018273.2	1.9754	-0.77694	1.24957	-0.621766	0.534096	NA	1	2.47841	5.62136	1.56471	0.809938	0	0	2.06085	3.26791
AABR07018326.1	0.604052	-1.1213	2.34142	-0.478897	0.632012	NA	1	0	2.81068	0	0.809938	1.2118	0	0	0
AABR07018533.1	1.38621	0.162895	1.65411	0.0984785	0.921552	NA	1	0	5.62136	0.782356	0	0	0.731119	0.686949	3.26791
AABR07019088.1	7.59461	-0.265164	0.578904	-0.458045	0.64692	NA	1	6.60908	14.0534	8.60592	5.66957	4.84721	8.77343	8.93034	3.26791
AABR07019341.1	2.20589	-0.397524	0.97298	-0.408563	0.68286	NA	1	3.30454	0	3.12943	3.23975	1.2118	2.92448	2.7478	1.0893
AABR07019403.1	255.699	-0.161812	0.131361	-1.23181	0.218021	0.797611	0.797611	259.406	314.796	229.23	283.478	218.124	223.722	239.058	277.773
AABR07019442.1	1.77255	-0.675483	1.13557	-0.594839	0.551951	NA	1	2.47841	0	3.12943	2.42981	3.6354	0.731119	0.686949	1.0893
AABR07020879.1	126.396	-0.160935	0.151331	-1.06346	0.287574	0.827633	0.827633	123.92	118.049	151.777	137.689	122.392	126.484	128.46	102.395
AABR07020987.1	4.23291	-0.983979	0.7713	-1.27574	0.202047	NA	1	4.13068	0	8.60592	8.90932	3.6354	3.6556	2.7478	2.17861
AABR07020999.1	7.63709	-0.217736	0.541735	-0.401923	0.68774	NA	1	7.43522	11.2427	7.82356	7.28944	3.6354	8.77343	6.18255	8.71443
AABR07021008.1	0.352537	-0.958415	2.61106	-0.36706	0.713574	NA	1	0.826135	0	0.782356	0	1.2118	0	0	0
AABR07021022.1	1.42745	-0.211459	1.31975	-0.160226	0.872703	NA	1	3.30454	0	1.56471	0.809938	3.6354	0.731119	1.3739	0
AABR07021086.1	2.51126	0.207587	1.06683	0.194583	0.845719	NA	1	1.65227	5.62136	1.56471	1.61988	1.2118	2.92448	5.4956	0
AABR07021384.1	9.22199	0.592143	0.544747	1.08701	0.277034	NA	1	7.43522	8.43204	8.60592	4.85963	18.177	10.9668	5.4956	9.80374
AABR07021465.1	6.102	0.573791	0.607647	0.944284	0.345025	NA	1	5.78295	5.62136	3.91178	4.85963	4.84721	8.04231	10.3042	5.44652
AABR07021465.2	4.28015	-0.745355	1.14018	-0.653719	0.513293	NA	1	0.826135	19.6748	2.34707	0	2.4236	1.46224	2.06085	5.44652
AABR07021503.1	3.236	0.0287191	0.839567	0.0342071	0.972712	NA	1	3.30454	5.62136	3.12943	1.61988	1.2118	2.92448	4.80865	3.26791
AABR07021536.1	40.2663	-0.430403	0.356394	-1.20766	0.227177	0.803984	0.803984	22.3056	50.5922	47.7237	65.605	32.7186	41.6738	41.9039	19.6075
AABR07021573.2	3.06904	-1.45675	1.08925	-1.33739	0.181095	NA	1	1.65227	14.0534	1.56471	1.61988	2.4236	1.46224	0.686949	1.0893
AABR07021636.1	0.538446	-1.12783	2.41133	-0.46772	0.639985	NA	1	0	2.81068	0	0.809938	0	0	0.686949	0
AABR07021734.1	95.5056	-0.171199	0.155666	-1.09979	0.271425	0.822494	0.822494	95.8317	101.184	100.142	107.722	83.6143	92.8521	87.9295	94.7695
AABR07021759.1	5.81625	-0.0127863	0.72769	-0.0175711	0.985981	NA	1	5.78295	14.0534	1.56471	4.04969	2.4236	7.31119	4.80865	6.53582
AABR07021812.1	1678.91	-0.0780066	0.0759124	-1.02759	0.304144	0.832026	0.832026	1571.31	1756.68	1800.98	1774.57	1588.67	1702.05	1722.87	1514.13
AABR07021863.1	16.5279	0.297571	0.371759	0.800439	0.423457	0.875754	0.875754	19.8272	11.2427	10.953	16.1988	19.3888	17.5469	18.5476	18.5182
AABR07021871.1	13.2414	-0.302639	0.440014	-0.687794	0.491582	0.897472	0.897472	15.6966	19.6748	15.6471	8.09938	15.7534	8.77343	10.3042	11.9823
AABR07021955.1	350.449	-0.0880282	0.090658	-0.970991	0.331553	0.847453	0.847453	360.195	373.82	366.925	347.463	321.127	334.853	351.718	347.488
AABR07022022.1	1.49662	1.86243	1.45155	1.28306	0.19947	NA	1	0.826135	2.81068	0	0	3.6354	2.92448	0.686949	1.0893
AABR07022046.1	0.189136	-0.28754	3.53381	-0.0813683	0.935149	NA	1	0.826135	0	0	0	0	0	0.686949	0
AABR07022098.1	27.1548	0.261388	0.305025	0.856938	0.391479	0.867028	0.867028	30.567	25.2961	21.906	21.0584	32.7186	21.9336	34.3475	29.4112
AABR07022144.1	265.177	-0.150741	0.18482	-0.815611	0.414723	0.872288	0.872288	322.193	258.583	237.054	295.627	329.61	285.137	210.207	183.003
AABR07022157.1	0.400745	0.666836	3.02176	0.220678	0.825343	NA	1	0	0	0.782356	0	2.4236	0	0	0
AABR07022168.1	1.70169	0.713577	1.18097	0.604229	0.545691	NA	1	0.826135	0	1.56471	2.42981	1.2118	5.11783	1.3739	1.0893
AABR07024439.1	3.56719	0.29152	0.829453	0.35146	0.725243	NA	1	3.30454	0	3.91178	4.85963	4.84721	3.6556	6.86949	1.0893
AABR07024500.1	2.69318	-0.604646	1.04111	-0.58077	0.561395	NA	1	2.47841	8.43204	2.34707	0.809938	0	1.46224	2.7478	3.26791
AABR07024637.1	122.069	-0.161765	0.160658	-1.00689	0.313988	0.838277	0.838277	111.528	109.617	142.389	148.219	126.027	114.786	121.59	102.395
AABR07024652.1	0.589942	-0.593366	1.90333	-0.311751	0.75523	NA	1	0.826135	0	0.782356	0.809938	1.2118	0	0	1.0893
AABR07024653.1	2.9305	-1.21815	0.970649	-1.25498	0.209486	NA	1	4.95681	2.81068	2.34707	6.4795	0	4.38672	1.3739	1.0893
AABR07024742.1	1.15536	0.180122	1.37409	0.131084	0.895709	NA	1	0.826135	0	2.34707	0.809938	2.4236	1.46224	1.3739	0
AABR07024795.1	6.55659	-0.354064	0.749369	-0.472483	0.636582	NA	1	4.95681	19.6748	3.12943	4.04969	6.05901	7.31119	6.18255	1.0893
AABR07024869.1	2.3155	-1.2383	1.25739	-0.984819	0.324713	NA	1	0	5.62136	3.91178	4.04969	0	2.19336	2.7478	0
AABR07024964.1	1.0276	1.58768	1.51019	1.05131	0.293114	NA	1	0.826135	0	0	0.809938	1.2118	0.731119	1.3739	3.26791
AABR07025010.1	5.81396	-1.18013	0.989519	-1.19262	0.233016	NA	1	3.30454	28.1068	0.782356	1.61988	4.84721	2.92448	2.7478	2.17861
AABR07025074.1	0.252717	-0.28754	3.39022	-0.0848145	0.932409	NA	1	0	0	0	0.809938	1.2118	0	0	0
AABR07025089.1	2.94304	0.0886111	0.902861	0.0981448	0.921817	NA	1	5.78295	0	3.12943	1.61988	4.84721	1.46224	3.43475	3.26791
AABR07025140.1	3.06695	-0.262127	0.820328	-0.31954	0.749317	NA	1	3.30454	2.81068	3.12943	4.04969	1.2118	2.92448	2.7478	4.35722
AABR07025272.1	3.6854	0.0546452	1.0258	0.0532709	0.957516	NA	1	4.95681	0	1.56471	7.28944	0	1.46224	5.4956	8.71443
AABR07025301.1	3.41759	0.23983	0.794526	0.301853	0.762764	NA	1	1.65227	2.81068	3.91178	4.04969	2.4236	2.92448	4.1217	5.44652
AABR07025743.1	0.577357	-1.12359	1.85673	-0.605143	0.545084	NA	1	0.826135	0	1.56471	0.809938	0	0.731119	0.686949	0
AABR07025819.1	1.20418	1.84997	1.60633	1.15167	0.249455	NA	1	0.826135	0	0	0.809938	4.84721	0	2.06085	1.0893
AABR07025896.1	1.03261	0.1539	1.5676	0.0981761	0.921792	NA	1	0.826135	2.81068	0.782356	0	2.4236	0.731119	0.686949	0
AABR07026002.1	57.0922	-0.205518	0.199597	-1.02966	0.303168	0.831948	0.831948	61.9601	64.6456	60.2414	59.1255	44.8367	51.1783	57.0168	57.7331
AABR07026032.1	31.5661	-0.0806693	0.300412	-0.268529	0.788292	0.963988	0.963988	32.2193	36.5388	28.1648	33.2075	43.6248	33.6315	23.3563	21.7861
AABR07026059.1	0.70267	-2.49621	3.08048	-0.81033	0.417751	NA	1	0	5.62136	0	0	0	0	0	0
AABR07026240.1	1.34443	-2.89991	1.85074	-1.56689	0.117141	NA	1	0	8.43204	0.782356	0.809938	0	0.731119	0	0
AABR07026291.1	208.41	-0.202911	0.174695	-1.16152	0.245432	0.814627	0.814627	184.228	258.583	194.024	261.61	146.628	192.284	234.937	194.985
AABR07026311.1	4.47829	-0.835472	0.737133	-1.13341	0.257043	NA	1	8.26135	5.62136	3.12943	5.66957	4.84721	3.6556	1.3739	3.26791
AABR07026317.1	9.77974	0.365565	0.540145	0.67679	0.498539	NA	1	7.43522	16.8641	6.25885	5.66957	12.118	10.2357	5.4956	14.161
AABR07026557.1	0.914039	-0.291658	1.75167	-0.166502	0.867762	NA	1	0.826135	2.81068	0	0.809938	0	0	0.686949	2.17861
AABR07026565.1	50.3653	-0.183889	0.239401	-0.768122	0.442415	0.882341	0.882341	40.4806	70.267	56.3297	51.836	39.9894	51.9095	52.8951	39.2149
AABR07026797.1	11.2778	-0.307754	0.491359	-0.626333	0.531097	0.907915	0.907915	14.8704	5.62136	12.5177	15.3888	7.27081	5.84895	12.3651	16.3396
AABR07026805.1	111.576	-0.00595574	0.15142	-0.0393325	0.968625	0.994656	0.994656	123.92	92.7524	117.353	109.342	106.639	122.097	112.66	107.841
AABR07026929.1	7.6629	0.0606937	0.587601	0.103291	0.917732	NA	1	8.26135	11.2427	7.82356	4.04969	4.84721	6.58007	13.052	5.44652
AABR07026997.1	0.7491	1.89879	1.9607	0.968426	0.332832	NA	1	0.826135	0	0	0	1.2118	0	0.686949	3.26791
AABR07027015.1	3.59161	-0.547076	0.818058	-0.66875	0.503655	NA	1	5.78295	2.81068	3.91178	4.04969	6.05901	3.6556	1.3739	1.0893
AABR07027258.1	3.07739	0.869264	0.984979	0.88252	0.377496	NA	1	0	0	3.91178	4.04969	6.05901	2.92448	5.4956	2.17861
AABR07027267.1	0.204509	-1.69551	3.50577	-0.483633	0.628646	NA	1	0.826135	0	0	0.809938	0	0	0	0
AABR07027309.1	31.0648	-0.0644049	0.279243	-0.230641	0.817594	0.970738	0.970738	28.9147	28.1068	31.2943	38.0671	32.7186	37.2871	28.1649	23.9647
AABR07027819.1	0.358195	1.80635	3.03345	0.595479	0.551524	NA	1	0	0	0	0	0	0	0.686949	2.17861
AABR07027854.1	10.0924	-0.0610025	0.4642	-0.131414	0.895448	NA	1	9.08749	8.43204	13.3001	9.71926	9.69441	10.9668	7.55644	11.9823
AABR07027872.1	0.337224	-0.958385	2.64432	-0.362432	0.71703	NA	1	0.826135	0	0.782356	0	0	0	0	1.0893
AABR07027925.1	18.776	-0.532932	0.370607	-1.438	0.150434	0.771497	0.771497	15.6966	33.7282	23.4707	18.6286	10.9062	15.3535	17.1737	15.2503
AABR07028027.1	80.9403	0.129469	0.180721	0.716399	0.473745	0.893624	0.893624	90.0487	75.8884	68.8474	74.5143	78.7671	95.7766	77.6253	86.055
AABR07028237.1	0.34066	0.458765	2.66543	0.172117	0.863346	NA	1	0	0	0.782356	0	1.2118	0.731119	0	0
AABR07028262.1	0.280525	0.347337	2.80785	0.123702	0.901551	NA	1	0.826135	0	0	0	0	0.731119	0.686949	0
AABR07028349.1	5.88753	-0.141106	0.639146	-0.220773	0.825269	NA	1	4.13068	5.62136	5.47649	8.90932	9.69441	4.38672	3.43475	5.44652
AABR07028488.1	944.946	-0.00542111	0.0905286	-0.0598829	0.952249	0.992833	0.992833	864.137	1034.33	991.245	910.37	840.99	1019.18	973.407	925.908
AABR07028748.1	0.825694	-0.155468	1.54461	-0.100652	0.919827	NA	1	1.65227	0	0.782356	0.809938	1.2118	1.46224	0.686949	0
AABR07028769.1	1918.11	-0.0984533	0.0594996	-1.65469	0.0979875	0.736751	0.736751	1895.15	2032.12	1981.71	2032.94	1780.14	1817.56	1926.21	1879.05
AABR07028784.1	0.237405	-0.28754	3.46291	-0.0830343	0.933824	NA	1	0	0	0	0.809938	0	0	0	1.0893
AABR07028859.1	0.199037	-1.66965	3.50731	-0.476048	0.63404	NA	1	0	0	0.782356	0.809938	0	0	0	0
AABR07028902.1	533.678	-0.129379	0.192126	-0.673407	0.500688	0.898306	0.898306	427.938	539.651	531.22	732.994	404.742	470.11	709.619	453.15
AABR07028997.1	0.269532	0.317055	3.36256	0.0942897	0.924879	NA	1	0	0	0.782356	0	0	0	1.3739	0
AABR07029006.1	0.28693	-0.95828	2.77102	-0.345822	0.729476	NA	1	0.826135	0	0.782356	0	0	0	0.686949	0
AABR07029195.1	91.514	1.07956	0.382729	2.82068	0.00479219	0.212779	0.212779	57.8295	53.4029	52.4179	69.6547	255.69	76.7675	56.3299	110.02
AABR07029262.1	0.275004	0.317258	3.34034	0.0949778	0.924332	NA	1	0.826135	0	0	0	0	0	1.3739	0
AABR07029269.1	257.945	-0.227389	0.142803	-1.59232	0.111312	0.752413	0.752413	243.71	317.607	283.995	276.189	206.006	266.859	272.032	197.164
AABR07029272.1	88.3614	-0.000337036	0.170282	-0.00197927	0.998421	0.999332	0.999332	91.701	89.9418	77.4533	94.7627	78.7671	88.4654	84.4948	101.305
AABR07029581.1	3766.61	-0.088094	0.0874299	-1.0076	0.313648	0.8382	0.8382	3336.76	3991.17	4370.24	3833.44	3452.42	3693.61	3831.12	3624.11
AABR07029596.1	239.097	0.122464	0.166029	0.737607	0.460753	0.889207	0.889207	282.538	233.286	226.883	175.757	212.065	291.717	267.223	223.307
AABR07029605.1	762.134	-0.0749327	0.123498	-0.606755	0.544014	0.911939	0.911939	784.828	722.345	702.556	916.04	604.689	731.119	843.574	791.924
AABR07029613.1	113.625	-0.458758	0.26886	-1.70631	0.0879503	0.724767	0.724767	153.661	163.019	140.042	72.8944	81.1907	138.182	78.3122	81.6978
AABR07029732.1	0.537684	-1.76018	2.33287	-0.754515	0.45054	NA	1	0	0	0.782356	2.42981	0	0	0	1.0893
AABR07029741.3	140.574	0.0930424	0.143076	0.650301	0.515498	0.905257	0.905257	136.312	137.723	118.136	152.268	135.722	146.224	138.077	160.128
AABR07029742.2	19.0715	-0.783392	0.404983	-1.93438	0.0530665	0.637427	0.637427	24.7841	39.3495	18.7766	16.1988	7.27081	14.6224	13.052	18.5182
AABR07029847.1	0.678021	1.78337	2.21001	0.806947	0.419697	NA	1	0	0	0.782356	0	0	0	1.3739	3.26791
AABR07029890.1	0.541071	-0.711873	2.38772	-0.298139	0.765597	NA	1	0	0	0	2.42981	1.2118	0	0.686949	0
AABR07029955.1	0.452577	-1.88251	2.86319	-0.657485	0.510869	NA	1	0	2.81068	0	0.809938	0	0	0	0
AABR07030019.1	38.3287	0.222383	0.258101	0.861612	0.388901	0.866166	0.866166	42.959	30.9175	30.5119	35.6373	44.8367	32.1692	46.0256	43.5722
AABR07030085.1	0.682155	-0.367967	2.07638	-0.177215	0.859339	NA	1	0.826135	2.81068	0	0	0	0.731119	0	1.0893
AABR07030156.1	1.44464	-2.27064	1.4198	-1.59927	0.109761	NA	1	2.47841	2.81068	2.34707	1.61988	1.2118	0	0	1.0893
AABR07030162.1	2.53692	-1.30301	1.264	-1.03086	0.302606	NA	1	1.65227	11.2427	0	2.42981	0	0.731119	2.06085	2.17861
AABR07030335.1	1.1319	-1.72496	1.8357	-0.939674	0.347385	NA	1	0.826135	2.81068	0	3.23975	0	0	0	2.17861
AABR07030375.1	1.90456	-0.325137	1.08264	-0.300318	0.763935	NA	1	1.65227	2.81068	0.782356	3.23975	2.4236	1.46224	0.686949	2.17861
AABR07030425.1	0.204509	-1.69551	3.50577	-0.483633	0.628646	NA	1	0.826135	0	0	0.809938	0	0	0	0
AABR07030435.1	0.664367	0.0636834	1.955	0.0325746	0.974014	NA	1	1.65227	0	0.782356	0	0	2.19336	0.686949	0
AABR07030494.1	1.01714	-0.696091	1.57106	-0.44307	0.657715	NA	1	1.65227	0	0.782356	2.42981	1.2118	0	2.06085	0
AABR07030524.1	3.06434	0.192998	0.890836	0.216648	0.828483	NA	1	1.65227	5.62136	3.12943	1.61988	6.05901	2.19336	2.06085	2.17861
AABR07030647.1	0.922681	2.32476	1.6253	1.43036	0.152613	NA	1	0.826135	0	0	0	1.2118	2.19336	2.06085	1.0893
AABR07030729.1	2.48543	1.39508	1.16714	1.1953	0.231971	NA	1	0.826135	0	1.56471	2.42981	7.27081	0	3.43475	4.35722
AABR07030773.1	1.14896	0.665117	1.37383	0.484135	0.62829	NA	1	0.826135	0	1.56471	0.809938	2.4236	2.19336	1.3739	0
AABR07030781.1	4.46594	-0.102192	0.733309	-0.139357	0.889168	NA	1	4.13068	2.81068	7.82356	3.23975	3.6354	6.58007	2.06085	5.44652
AABR07030791.1	0.80053	0.474825	1.68716	0.281435	0.778377	NA	1	1.65227	0	0.782356	0	0	2.19336	0.686949	1.0893
AABR07030796.1	0.628522	-1.0201	2.31702	-0.440263	0.659747	NA	1	0	0	3.12943	0	1.2118	0	0.686949	0
Tmem158	139.236	2.05554	0.558009	3.68371	0.000229862	0.0396378	0.0396378	61.134	42.1602	34.4237	76.9441	481.085	112.592	136.703	168.842
AABR07030861.1	192.897	0.179204	0.157341	1.13895	0.254725	0.81918	0.81918	212.317	146.155	147.865	212.204	198.735	203.251	228.754	193.896
AABR07030911.1	2.70659	-1.07252	1.09711	-0.977594	0.328275	NA	1	4.13068	2.81068	1.56471	5.66957	6.05901	0.731119	0.686949	0
AABR07031480.1	482.62	-0.0649415	0.101089	-0.64242	0.520601	0.905648	0.905648	485.767	514.354	469.414	507.831	413.224	483.27	447.891	539.205
AABR07031491.2	5215.56	-0.154907	0.0806735	-1.92018	0.0548358	0.645305	0.645305	5037.77	5924.91	5624.36	5410.39	4675.13	5317.43	5240.05	4494.47
AABR07031505.1	0.204509	-1.69551	3.50577	-0.483633	0.628646	NA	1	0.826135	0	0	0.809938	0	0	0	0
AABR07031521.1	21.9008	-0.818334	0.564956	-1.44849	0.14748	0.771497	0.771497	13.2182	73.0777	12.5177	16.1988	14.5416	13.1601	9.61729	22.8754
AABR07031666.1	15.6752	-0.00881115	0.526529	-0.0167344	0.986649	0.997037	0.997037	18.175	14.0534	17.2118	12.1491	35.1422	8.04231	7.55644	13.0716
AABR07031674.2	0.318943	1.66523	3.1302	0.531988	0.594735	NA	1	0	0	0	0	0	1.46224	0	1.0893
AABR07031724.1	6.81466	0.467752	0.582779	0.802623	0.422193	NA	1	4.13068	5.62136	7.04121	5.66957	10.9062	5.84895	5.4956	9.80374
AABR07031963.1	0.525697	0.27655	2.37093	0.116642	0.907144	NA	1	0	0	0	1.61988	1.2118	0	1.3739	0
AABR07032097.1	109.378	0.00834848	0.169804	0.0491653	0.960788	0.993204	0.993204	84.2658	112.427	126.742	113.391	104.215	114.786	103.729	115.466
AABR07032255.1	10.071	0.0880501	0.489848	0.17975	0.857349	NA	1	11.5659	8.43204	7.82356	11.3391	8.48261	16.0846	10.3042	6.53582
AABR07032255.2	242.244	0.121877	0.151373	0.805141	0.420738	0.875112	0.875112	289.147	227.665	226.101	186.286	227.819	266.859	280.962	233.111
AABR07032277.1	1.93948	0.0667679	1.0792	0.0618678	0.950668	NA	1	1.65227	2.81068	0.782356	2.42981	2.4236	1.46224	0.686949	3.26791
AABR07032328.1	3.03761	-0.846573	1.27035	-0.666408	0.50515	NA	1	5.78295	0	8.60592	0.809938	0	3.6556	0	5.44652
AABR07032392.1	4.53195	0.219627	0.787391	0.27893	0.780298	NA	1	4.13068	5.62136	6.25885	0.809938	7.27081	2.19336	3.43475	6.53582
AABR07032453.1	0.222032	1.15306	3.5178	0.327778	0.743079	NA	1	0	0	0	0	0	0	0.686949	1.0893
AABR07032520.1	370.608	-0.0708765	0.0903163	-0.784759	0.432595	0.877802	0.877802	384.153	379.442	377.878	375.811	393.835	350.937	358.588	344.22
AABR07032520.4	1.42134	0.625246	1.22561	0.51015	0.609946	NA	1	0.826135	0	1.56471	1.61988	1.2118	2.19336	0.686949	3.26791
AABR07032532.1	9.42288	0.0281126	0.54001	0.0520595	0.958481	NA	1	11.5659	14.0534	8.60592	4.04969	13.3298	5.84895	10.3042	7.62513
AABR07032856.1	1.1366	0.173079	1.41479	0.122335	0.902634	NA	1	0.826135	0	3.12943	0	1.2118	1.46224	1.3739	1.0893
AABR07033045.1	0.199037	-1.66965	3.50731	-0.476048	0.63404	NA	1	0	0	0.782356	0.809938	0	0	0	0
AABR07033047.1	0.754845	-0.411973	1.93335	-0.213088	0.831259	NA	1	0.826135	0	2.34707	0	0	0	0.686949	2.17861
AABR07033162.1	2.278	0.514944	1.00346	0.513168	0.607834	NA	1	1.65227	2.81068	0.782356	2.42981	4.84721	1.46224	2.06085	2.17861
AABR07033236.1	0.293874	-0.964655	3.25289	-0.296554	0.766807	NA	1	0	0	0	1.61988	0	0.731119	0	0
AABR07033271.1	0.921585	-0.299723	1.90414	-0.157406	0.874925	NA	1	1.65227	2.81068	0	0	0	0.731119	0	2.17861
AABR07033287.1	1.02694	0.431147	1.40984	0.305813	0.759747	NA	1	0.826135	0	1.56471	0.809938	0	1.46224	1.3739	2.17861
AABR07033324.1	22.4254	-0.366139	0.384193	-0.953006	0.340587	0.847867	0.847867	24.7841	42.1602	20.3413	16.1988	27.8714	13.1601	18.5476	16.3396
AABR07033987.1	2.18393	-0.150963	1.00404	-0.150356	0.880484	NA	1	0.826135	2.81068	2.34707	3.23975	3.6354	1.46224	2.06085	1.0893
AABR07034315.1	2.27249	0.341777	0.982126	0.347997	0.727843	NA	1	0.826135	2.81068	3.12943	1.61988	1.2118	3.6556	2.7478	2.17861
AABR07034328.1	0.24927	-0.28754	3.40602	-0.0844211	0.932722	NA	1	0	0	0.782356	0	1.2118	0	0	0
AABR07034362.1	0.959771	0.82019	1.47269	0.556935	0.577572	NA	1	0.826135	0	0.782356	0.809938	2.4236	1.46224	1.3739	0
AABR07034438.1	404.614	-0.23367	0.129304	-1.80714	0.0707408	0.690763	0.690763	408.937	432.845	436.555	474.624	305.374	396.267	447.891	334.416
AABR07034445.1	11.5196	-0.798354	0.765203	-1.04332	0.296799	0.830909	0.830909	9.08749	42.1602	7.82356	1.61988	13.3298	7.31119	7.55644	3.26791
AABR07034639.1	965.875	0.342336	0.152285	2.24799	0.0245765	0.475809	0.475809	988.058	761.694	614.932	1036.72	1118.49	989.935	1009.13	1208.04
AABR07034641.1	0.550009	0.413874	2.73774	0.151174	0.879839	NA	1	1.65227	0	0	0	0	0	2.7478	0
AABR07034648.1	5.51152	0.0975331	0.721699	0.135144	0.892498	NA	1	3.30454	0	10.953	5.66957	6.05901	2.92448	7.55644	7.62513
AABR07034657.1	1.88037	-0.0803155	1.22445	-0.0655932	0.947702	NA	1	0	0	4.69414	2.42981	3.6354	0.731119	1.3739	2.17861
AABR07034706.1	5.99768	0.343741	0.632523	0.543444	0.586824	NA	1	4.95681	2.81068	7.82356	4.85963	8.48261	4.38672	10.3042	4.35722
AABR07035091.1	0.674548	0.953701	2.30849	0.413127	0.679513	NA	1	0	2.81068	0	0	1.2118	0	1.3739	0
AABR07035218.1	1505.13	0.00540467	0.0696907	0.0775523	0.938184	0.992223	0.992223	1550.66	1472.8	1455.97	1522.68	1515.96	1461.51	1419.92	1641.58
AABR07035338.1	525.026	-0.0503376	0.0887923	-0.566914	0.570773	0.917341	0.917341	566.729	466.573	542.955	549.948	494.415	501.548	552.994	525.045
AABR07035366.1	0.639688	-1.6925	2.28416	-0.740971	0.458711	NA	1	0	2.81068	0	1.61988	0	0	0.686949	0
AABR07035383.1	1.37208	-0.490183	1.43566	-0.341434	0.732777	NA	1	0.826135	5.62136	0	0.809938	1.2118	0.731119	0.686949	1.0893
AABR07035428.2	384.425	0.088642	0.117355	0.755332	0.45005	0.884005	0.884005	436.199	331.66	321.548	393.63	421.707	393.342	376.448	400.864
AABR07035428.3	0.378271	-0.375046	3.04213	-0.123284	0.901882	NA	1	1.65227	0	0	0	0	0	1.3739	0
AABR07035541.3	1.09429	-2.62529	1.83974	-1.42699	0.153582	NA	1	0.826135	5.62136	0	1.61988	0	0	0.686949	0
AABR07035787.1	2098.76	-0.00982104	0.0681256	-0.144161	0.885373	0.981449	0.981449	2232.22	2226.06	2052.12	1923.6	2086.72	2088.81	2049.86	2130.68
AABR07035832.1	0.414602	2.04751	2.4326	0.841696	0.399958	NA	1	0	0	0	0	1.2118	0.731119	1.3739	0
AABR07035839.1	87.052	-0.435695	0.167236	-2.60526	0.00918036	0.30054	0.30054	91.701	109.617	97.7945	102.862	69.0727	74.5742	68.008	82.7871
AABR07036011.1	0.202484	-1.68603	3.50633	-0.480854	0.630621	NA	1	0	0	0	1.61988	0	0	0	0
AABR07036463.1	5.52272	0.244466	0.748207	0.326736	0.743868	NA	1	4.95681	11.2427	3.12943	2.42981	7.27081	1.46224	8.24339	5.44652
AABR07036550.1	10.5811	0.458989	0.532871	0.861352	0.389044	NA	1	11.5659	0	12.5177	8.90932	19.3888	14.6224	8.93034	8.71443
AABR07036567.1	0.33082	0.459003	2.68443	0.170987	0.864234	NA	1	0.826135	0	0	0	0	0.731119	0	1.0893
AABR07036855.1	229.977	-0.124135	0.131381	-0.944849	0.344736	0.849806	0.849806	222.23	219.233	280.084	233.262	206.006	206.907	215.015	257.076
AABR07037203.1	47.1392	-0.00154471	0.258582	-0.00597375	0.995234	0.9986	0.9986	54.5249	28.1068	39.9002	62.3652	50.8957	46.0605	54.956	40.3042
AABR07037243.1	0.201061	-1.67922	3.50674	-0.478856	0.632041	NA	1	0.826135	0	0.782356	0	0	0	0	0
AABR07037343.1	6.55235	-0.488519	0.767791	-0.636266	0.524603	NA	1	4.95681	22.4854	3.91178	1.61988	4.84721	3.6556	5.4956	5.44652
AABR07037406.1	1.27138	-0.867362	1.41674	-0.612226	0.540388	NA	1	1.65227	2.81068	2.34707	0	1.2118	1.46224	0.686949	0
AABR07037489.1	340.093	-0.135666	0.102429	-1.32448	0.185343	0.788401	0.788401	337.889	342.903	372.402	370.952	301.739	362.635	322.866	309.362
AABR07037520.1	2764.74	0.0585704	0.0786892	0.744326	0.456679	0.887268	0.887268	2908	2774.14	2509.02	2646.07	2882.88	3030.49	2536.22	2831.1
AABR07037800.1	0.449585	2.1458	2.39413	0.896276	0.370105	NA	1	0	0	0	0	0	0.731119	0.686949	2.17861
AABR07037878.2	0.432001	0.973347	2.2025	0.441928	0.658541	NA	1	0.826135	0	0	0	1.2118	0.731119	0.686949	0
AABR07037995.1	79.6113	-0.167608	0.22778	-0.735833	0.461832	0.889694	0.889694	62.7863	92.7524	92.318	92.3329	56.9547	81.8854	96.8599	61.001
AABR07037998.1	0.573367	0.427085	2.41217	0.177054	0.859466	NA	1	0	2.81068	0	0	0	0	0.686949	1.0893
AABR07038019.1	3.68791	0.0518196	0.79598	0.0651016	0.948093	NA	1	4.13068	0	4.69414	4.85963	4.84721	4.38672	5.4956	1.0893
AABR07038029.1	79.1939	-0.0369634	0.181295	-0.203885	0.838443	0.974919	0.974919	84.2658	73.0777	89.971	72.8944	71.4963	77.4986	91.3643	72.9834
AABR07038269.1	0.292451	-0.958292	2.75559	-0.347763	0.728018	NA	1	0.826135	0	0.782356	0	0	0.731119	0	0
AABR07038355.1	16.8868	-0.754751	0.392098	-1.92491	0.054241	0.642894	0.642894	25.6102	14.0534	19.5589	25.1081	12.118	13.1601	17.8607	7.62513
AABR07038578.1	0.287638	1.40432	3.2818	0.427913	0.668715	NA	1	0	0	0	0	1.2118	0	0	1.0893
AABR07038849.1	2.20437	1.95261	1.1477	1.70132	0.0888823	NA	1	0	0	1.56471	1.61988	1.2118	5.84895	4.1217	3.26791
AABR07038871.1	2.93909	-0.900154	0.98078	-0.917794	0.358727	NA	1	0.826135	5.62136	4.69414	4.04969	3.6354	0.731119	0.686949	3.26791
AABR07038881.1	1.40547	-0.493216	1.21713	-0.40523	0.685309	NA	1	1.65227	2.81068	1.56471	0.809938	1.2118	0.731119	1.3739	1.0893
AABR07038930.1	9.23501	-0.201933	0.482016	-0.418934	0.675264	NA	1	8.26135	11.2427	10.953	9.71926	7.27081	10.9668	8.93034	6.53582
AABR07038983.1	4.28134	-0.942504	0.90166	-1.0453	0.295885	NA	1	1.65227	11.2427	9.38828	0.809938	3.6354	2.19336	2.06085	3.26791
AABR07039058.1	84.6388	0.17162	0.306607	0.559739	0.575657	0.918817	0.918817	87.5703	75.8884	72.7591	80.1839	164.805	75.3053	56.3299	64.2689
AABR07039133.2	3.75388	-0.0808161	0.831791	-0.0971591	0.9226	NA	1	3.30454	8.43204	2.34707	2.42981	4.84721	5.11783	1.3739	2.17861
AABR07039210.1	187.269	-0.294698	0.284083	-1.03737	0.299566	0.830909	0.830909	121.442	216.422	252.701	237.312	99.3677	244.194	204.711	122.002
AABR07039210.2	2820.03	0.0259082	0.0794671	0.326024	0.744406	0.958004	0.958004	3060	2810.68	2720.25	2589.37	2836.83	3117.49	2633.76	2791.89
AABR07039218.1	25.1657	-0.0123526	0.338782	-0.0364618	0.970914	0.99562	0.99562	22.3056	33.7282	17.2118	29.1578	25.4478	20.4713	19.2346	33.7684
AABR07039218.2	6.73782	-0.740995	0.767515	-0.965447	0.334321	NA	1	7.43522	22.4854	2.34707	3.23975	3.6354	4.38672	2.7478	7.62513
AABR07039303.7	0.358009	-0.982629	3.05117	-0.322049	0.747415	NA	1	1.65227	0	0	0	1.2118	0	0	0
AABR07039304.1	0.621893	2.58411	2.18867	1.18067	0.237733	NA	1	0	0	0	0	2.4236	1.46224	0	1.0893
AABR07039316.1	196.749	-0.0811083	0.138849	-0.584147	0.559122	0.913362	0.913362	171.836	222.044	230.795	189.525	167.229	194.478	207.459	190.628
AABR07039325.1	9.03618	0.287009	0.539025	0.532459	0.594408	NA	1	8.26135	5.62136	4.69414	12.959	15.7534	8.04231	8.24339	8.71443
AABR07039328.2	494.261	0.0243021	0.134268	0.180997	0.85637	0.978434	0.978434	546.075	458.141	389.613	562.907	460.485	484.732	472.621	579.51
AABR07039334.1	1168.86	0.0656032	0.0901531	0.727687	0.466805	0.8908	0.8908	1115.28	1132.7	1053.83	1268.36	1170.6	1340.87	1147.21	1121.98
AABR07039336.1	0.597601	-2.02438	2.68918	-0.752784	0.451579	NA	1	0	0	0	4.04969	0	0.731119	0	0
AABR07039336.2	2037.24	-0.058128	0.0736591	-0.789149	0.430025	0.876447	0.876447	1929.85	2181.09	2106.1	2105.03	1906.16	1857.04	2136.41	2076.21
AABR07039336.3	0.288353	-0.964659	3.27334	-0.294701	0.768222	NA	1	0	0	0	1.61988	0	0	0.686949	0
AABR07039356.1	1.88772	0.852908	1.08726	0.784455	0.432773	NA	1	0.826135	2.81068	0.782356	1.61988	1.2118	2.92448	2.7478	2.17861
AABR07039446.1	0.177259	1.06255	3.52168	0.301715	0.762869	NA	1	0	0	0	0	0	0.731119	0.686949	0
AABR07039446.2	48.4799	0.05409	0.223437	0.242082	0.808716	0.969018	0.969018	56.1772	36.5388	46.159	49.4062	44.8367	52.6406	56.3299	45.7508
AABR07039471.1	0.177259	1.06255	3.52168	0.301715	0.762869	NA	1	0	0	0	0	0	0.731119	0.686949	0
AABR07039648.1	5.7745	0.602713	0.76288	0.79005	0.429499	NA	1	7.43522	2.81068	3.12943	4.04969	16.9652	2.92448	3.43475	5.44652
AABR07039936.1	0.432001	0.973347	2.2025	0.441928	0.658541	NA	1	0.826135	0	0	0	1.2118	0.731119	0.686949	0
AABR07040412.1	37.3356	-0.00772432	0.263429	-0.0293222	0.976608	0.996045	0.996045	38.0022	39.3495	33.6413	40.4969	29.0832	40.2116	47.3995	30.5005
AABR07040622.1	1.32793	-0.115584	1.322	-0.0874314	0.930329	NA	1	1.65227	2.81068	0.782356	0.809938	0	0.731119	2.7478	1.0893
AABR07040624.1	1.74032	-0.590187	1.12874	-0.522872	0.601063	NA	1	2.47841	0	3.91178	1.61988	1.2118	2.92448	0.686949	1.0893
AABR07040855.1	593.464	-0.0414256	0.0980672	-0.42242	0.672718	0.938943	0.938943	595.643	649.267	570.338	595.304	622.866	521.288	542.69	650.315
AABR07040864.1	229.246	-0.14415	0.115094	-1.25245	0.210405	0.796409	0.796409	241.231	275.447	217.495	237.312	197.524	223.722	221.198	220.039
AABR07040887.1	613.417	0.0493152	0.134121	0.367692	0.713103	0.948289	0.948289	657.603	623.971	598.503	536.179	591.359	780.104	619.628	499.991
AABR07040892.1	2.55405	0.0410901	1.08458	0.0378859	0.969779	NA	1	6.60908	2.81068	0.782356	0	2.4236	2.19336	3.43475	2.17861
AABR07040938.1	5.46515	0.539145	0.649271	0.830384	0.406322	NA	1	6.60908	2.81068	2.34707	5.66957	6.05901	5.84895	8.93034	5.44652
AABR07040944.1	0.202484	-1.68603	3.50633	-0.480854	0.630621	NA	1	0	0	0	1.61988	0	0	0	0
AABR07040947.1	9.35208	-0.0665991	0.475487	-0.140065	0.888609	NA	1	8.26135	8.43204	10.1706	11.3391	7.27081	11.6979	8.93034	8.71443
AABR07041089.1	6.20463	0.214601	0.618749	0.34683	0.728719	NA	1	8.26135	8.43204	3.12943	4.04969	7.27081	6.58007	7.55644	4.35722
AABR07041109.1	7.56832	-0.691072	0.564799	-1.22357	0.221113	NA	1	10.7398	5.62136	13.3001	7.28944	6.05901	8.77343	5.4956	3.26791
AABR07041140.1	3.70427	-0.400494	0.780543	-0.513097	0.607883	NA	1	3.30454	0	6.25885	6.4795	3.6354	3.6556	4.1217	2.17861
AABR07041600.1	20.1978	0.841573	0.367711	2.28868	0.0220978	0.450361	0.450361	12.392	19.6748	10.1706	17.0087	35.1422	21.9336	21.2954	23.9647
AABR07041778.1	1.89404	-2.42982	1.69194	-1.43612	0.150969	NA	1	0.826135	11.2427	0.782356	0	1.2118	0	0	1.0893
AABR07041972.1	0.540519	-1.1087	2.40719	-0.460581	0.645099	NA	1	0	2.81068	0.782356	0	0	0.731119	0	0
AABR07042471.1	0.397141	-1.4316	2.52227	-0.567583	0.570318	NA	1	0.826135	0	0	1.61988	0	0.731119	0	0
AABR07042733.2	6.58558	0.00602322	0.577667	0.0104268	0.991681	NA	1	8.26135	2.81068	5.47649	8.90932	7.27081	8.04231	7.55644	4.35722
AABR07042903.1	3.52068	-0.820986	1.06997	-0.7673	0.442903	NA	1	0.826135	11.2427	2.34707	4.04969	6.05901	1.46224	0	2.17861
AABR07042915.1	1.78266	-0.0986993	1.41618	-0.0696938	0.944437	NA	1	0	5.62136	1.56471	0.809938	4.84721	0.731119	0.686949	0
AABR07042936.1	6.55312	0.32719	0.632993	0.516893	0.605231	NA	1	5.78295	5.62136	2.34707	9.71926	4.84721	6.58007	10.9912	6.53582
AABR07043167.1	2.87342	-0.503664	0.892193	-0.564523	0.572398	NA	1	4.13068	2.81068	1.56471	4.85963	3.6354	1.46224	3.43475	1.0893
AABR07043389.1	22.7761	0.0822906	0.370898	0.221868	0.824416	0.972012	0.972012	36.3499	19.6748	13.3001	18.6286	25.4478	21.2025	24.7302	22.8754
AABR07043557.1	1.43272	-1.55781	1.31242	-1.18698	0.235237	NA	1	2.47841	2.81068	1.56471	1.61988	1.2118	0	0.686949	1.0893
AABR07043659.1	0.70267	-2.49621	3.08048	-0.81033	0.417751	NA	1	0	5.62136	0	0	0	0	0	0
AABR07043711.1	40.0561	-0.152895	0.24064	-0.635367	0.525189	0.906827	0.906827	40.4806	39.3495	41.4649	46.1665	43.6248	30.707	40.53	38.1256
AABR07043813.1	1.32183	-0.603387	1.51291	-0.398826	0.690022	NA	1	0	5.62136	0.782356	0.809938	1.2118	1.46224	0.686949	0
AABR07043818.1	1.16243	0.49596	1.50798	0.328892	0.742238	NA	1	0.826135	2.81068	0	0.809938	1.2118	1.46224	0	2.17861
AABR07044301.1	3.36891	0.97397	1.41809	0.686818	0.492197	NA	1	0.826135	0	7.82356	0	4.84721	0	12.3651	1.0893
AABR07044308.1	0.18278	1.08761	3.52058	0.308928	0.757376	NA	1	0	0	0	0	0	1.46224	0	0
AABR07044383.1	11.8299	-0.070595	0.485196	-0.145498	0.884318	0.981318	0.981318	10.7398	5.62136	20.3413	10.5292	13.3298	12.429	15.1129	6.53582
AABR07044388.2	203.686	-0.079893	0.130814	-0.610739	0.541372	0.911817	0.911817	232.144	165.83	210.454	221.923	186.617	224.454	198.528	189.539
AABR07044408.3	2.90167	-0.380813	0.883203	-0.431173	0.666343	NA	1	2.47841	5.62136	1.56471	4.04969	2.4236	1.46224	3.43475	2.17861
AABR07044460.2	1.3132	-0.831756	1.41739	-0.586824	0.557322	NA	1	2.47841	2.81068	0	1.61988	0	0.731119	0.686949	2.17861
AABR07044570.2	6.09878	-1.07251	0.793504	-1.35161	0.176499	NA	1	14.8704	14.0534	3.12943	1.61988	4.84721	2.19336	4.80865	3.26791
AABR07044593.1	4.99924	-0.355117	0.685896	-0.517742	0.604638	NA	1	7.43522	8.43204	3.12943	4.04969	3.6354	5.11783	2.7478	5.44652
AABR07044593.2	0.201061	-1.67922	3.50674	-0.478856	0.632041	NA	1	0.826135	0	0.782356	0	0	0	0	0
AABR07044631.2	51.6441	0.0506519	0.257089	0.197021	0.843811	0.975728	0.975728	63.6124	47.7816	42.2472	47.7863	53.3193	53.3717	36.4083	68.6262
AABR07044759.1	81.7394	-0.554877	0.20542	-2.70119	0.00690927	0.256803	0.256803	121.442	89.9418	86.0592	92.3329	58.1665	81.1542	71.4427	53.3759
AABR07044900.1	44.4281	-0.123685	0.230025	-0.5377	0.590784	0.921054	0.921054	38.0022	56.2136	46.9414	46.9764	41.2012	46.0605	41.9039	38.1256
AABR07044940.1	1.8823	-0.341205	1.0709	-0.318614	0.750019	NA	1	2.47841	2.81068	1.56471	1.61988	1.2118	0.731119	1.3739	3.26791
AABR07044959.1	6.67581	0.744811	0.610287	1.22043	0.222303	NA	1	6.60908	5.62136	2.34707	5.66957	4.84721	8.77343	7.55644	11.9823
AABR07044977.1	0.192632	-0.28754	3.53381	-0.0813683	0.935149	NA	1	0	0	0	0.809938	0	0.731119	0	0
AABR07045032.1	43.9125	0.104345	0.240785	0.433353	0.664758	0.936306	0.936306	52.0465	36.5388	36.7707	42.1168	42.413	45.3294	40.53	55.5545
AABR07045058.1	4.42167	0.248931	0.694231	0.358572	0.719916	NA	1	5.78295	2.81068	4.69414	2.42981	6.05901	5.11783	4.1217	4.35722
AABR07045321.1	0.604052	-1.1213	2.34142	-0.478897	0.632012	NA	1	0	2.81068	0	0.809938	1.2118	0	0	0
AABR07045370.1	1.78715	1.19105	1.20934	0.984878	0.324684	NA	1	0.826135	0	2.34707	0.809938	0	2.92448	4.1217	3.26791
AABR07045373.2	5.25972	-0.424271	0.700058	-0.606051	0.544481	NA	1	3.30454	11.2427	6.25885	4.04969	6.05901	3.6556	2.06085	5.44652
AABR07045431.1	249.373	0.043247	0.105356	0.410484	0.681451	0.940533	0.940533	249.493	258.583	244.095	232.452	265.385	258.816	235.624	250.54
AABR07045462.1	13.0304	0.975959	0.457552	2.133	0.0329246	0.546777	0.546777	12.392	8.43204	8.60592	5.66957	20.6006	13.8913	22.6693	11.9823
AABR07045621.1	98.9491	-0.426418	0.205162	-2.07845	0.037668	0.573721	0.573721	125.573	148.966	75.8886	108.532	86.0379	84.8098	78.9992	82.7871
AABR07046657.1	8.7359	0.0415149	0.508506	0.0816409	0.934932	NA	1	9.08749	8.43204	7.04121	9.71926	9.69441	5.11783	10.9912	9.80374
AABR07046707.1	3504.6	-0.0603081	0.070778	-0.852073	0.394173	0.867028	0.867028	3196.32	3797.23	3587.89	3741.91	3328.82	3336.1	3532.29	3516.27
AABR07046763.1	0.827675	1.29852	1.84188	0.704997	0.480812	NA	1	0.826135	0	0	0.809938	0	2.92448	2.06085	0
AABR07047219.1	3.51296	-0.284555	0.846333	-0.336221	0.736704	NA	1	1.65227	8.43204	3.91178	2.42981	2.4236	1.46224	3.43475	4.35722
AABR07047462.1	4.32065	0.0119541	0.723768	0.0165164	0.986822	NA	1	3.30454	0	6.25885	6.4795	6.05901	4.38672	4.80865	3.26791
AABR07047593.1	1.09872	-1.13816	1.57845	-0.72106	0.470872	NA	1	3.30454	0	1.56471	0.809938	2.4236	0	0.686949	0
AABR07047835.1	6.74667	-0.481984	0.898824	-0.536238	0.591794	NA	1	0	8.43204	13.3001	9.71926	1.2118	6.58007	2.7478	11.9823
AABR07048031.1	1.50261	-0.359928	1.38974	-0.258989	0.795644	NA	1	1.65227	2.81068	2.34707	0	1.2118	0.731119	0	3.26791
AABR07048253.1	2.76854	-0.622798	1.05274	-0.591596	0.554121	NA	1	0.826135	8.43204	1.56471	3.23975	4.84721	1.46224	0.686949	1.0893
AABR07048280.1	1.17814	0.743985	1.4731	0.505048	0.613525	NA	1	1.65227	0	0	1.61988	1.2118	2.19336	2.7478	0
AABR07048387.1	6.69044	0.434638	0.694479	0.625848	0.531415	NA	1	2.47841	11.2427	4.69414	5.66957	14.5416	5.84895	6.86949	2.17861
AABR07048397.1	0.18278	1.08761	3.52058	0.308928	0.757376	NA	1	0	0	0	0	0	1.46224	0	0
AABR07048600.1	0.352537	-0.958415	2.61106	-0.36706	0.713574	NA	1	0.826135	0	0.782356	0	1.2118	0	0	0
AABR07048653.1	2.69234	0.756247	1.24902	0.605472	0.544865	NA	1	3.30454	0	2.34707	1.61988	12.118	1.46224	0.686949	0
AABR07049043.1	0.676084	-2.23546	2.22996	-1.00247	0.316118	NA	1	0	0	3.91178	0.809938	0	0	0.686949	0
AABR07049060.1	112.248	-0.112736	0.176546	-0.638565	0.523106	0.905846	0.905846	109.05	109.617	100.142	146.599	95.7323	99.4322	115.408	122.002
AABR07049134.1	1.52303	1.74282	1.28455	1.35676	0.174859	NA	1	1.65227	0	0.782356	0	1.2118	2.92448	3.43475	2.17861
AABR07049134.4	3.02647	-0.463552	0.882757	-0.525119	0.599501	NA	1	3.30454	5.62136	3.91178	1.61988	3.6354	3.6556	1.3739	1.0893
AABR07049149.1	6.58978	-0.499164	0.612928	-0.814394	0.41542	NA	1	5.78295	5.62136	7.04121	12.1491	7.27081	5.11783	7.55644	2.17861
AABR07049329.1	8.16849	1.00207	0.948583	1.05639	0.290789	NA	1	2.47841	8.43204	7.04121	4.04969	33.9304	2.19336	0.686949	6.53582
AABR07049348.1	0.395718	-1.42713	2.52413	-0.565395	0.571805	NA	1	1.65227	0	0.782356	0	0	0.731119	0	0
AABR07049499.1	11.1532	-2.63456	0.924541	-2.84958	0.00437764	0.198533	0.198533	1.65227	2.81068	40.6825	31.5876	0	2.92448	4.1217	5.44652
AABR07049503.1	1.34325	-0.100616	1.32142	-0.0761421	0.939306	NA	1	1.65227	2.81068	0.782356	0.809938	1.2118	0.731119	2.7478	0
AABR07049516.1	2.02342	-0.193034	1.0756	-0.179467	0.857571	NA	1	0.826135	5.62136	1.56471	1.61988	1.2118	2.19336	2.06085	1.0893
AABR07049554.2	0.918663	1.42405	1.8228	0.781244	0.434659	NA	1	0	0	1.56471	0	3.6354	1.46224	0.686949	0
AABR07049821.2	21.1742	0.454155	0.343473	1.32224	0.186088	0.788401	0.788401	20.6534	14.0534	16.4295	19.4385	29.0832	26.3203	28.1649	15.2503
AABR07049918.1	0.254742	-0.28754	3.38108	-0.0850437	0.932227	NA	1	0.826135	0	0	0	1.2118	0	0	0
AABR07050084.1	56.6381	0.0700125	1.30004	0.0538539	NA	NA	1	15.6966	185.505	9.38828	12.1491	19.3888	12.429	185.476	13.0716
AABR07050222.1	13.5811	1.11561	0.494628	2.25545	0.0241052	0.469558	0.469558	10.7398	5.62136	3.12943	13.7689	25.4478	19.0091	17.8607	13.0716
AABR07051240.1	0.194657	-0.28754	3.53381	-0.0813683	0.935149	NA	1	0.826135	0	0	0	0	0.731119	0	0
AABR07051376.1	1629.63	-0.0276567	0.0708122	-0.390565	0.696119	0.944027	0.944027	1710.1	1655.49	1586.62	1632.83	1528.08	1769.31	1556.63	1598.01
AABR07051395.1	10.3556	0.871171	0.522445	1.66749	0.0954176	NA	1	6.60908	11.2427	10.1706	2.42981	14.5416	10.2357	12.3651	15.2503
AABR07051399.1	3.00312	0.232248	0.883873	0.262761	0.792735	NA	1	4.95681	2.81068	2.34707	0.809938	4.84721	2.92448	2.06085	3.26791
AABR07051450.1	1405.44	0.099209	0.0642844	1.54328	0.122762	0.75868	0.75868	1406.08	1318.21	1293.24	1407.67	1422.65	1446.15	1518.16	1431.35
AABR07051787.1	135.164	0.0707947	0.165907	0.426715	0.669587	0.937847	0.937847	158.618	84.3204	132.218	143.359	134.51	150.611	141.512	136.163
AABR07051796.1	0.452577	-1.88251	2.86319	-0.657485	0.510869	NA	1	0	2.81068	0	0.809938	0	0	0	0
AABR07051831.1	1.38274	-1.28118	1.9037	-0.672997	0.500949	NA	1	0	8.43204	0	0	1.2118	0.731119	0.686949	0
AABR07052085.2	3.28699	-0.492644	0.893844	-0.551152	0.581529	NA	1	4.13068	8.43204	3.12943	0.809938	1.2118	3.6556	2.7478	2.17861
AABR07052125.2	0.395669	-1.44065	2.99126	-0.481618	0.630077	NA	1	2.47841	0	0	0	0	0	0.686949	0
AABR07052130.1	1.25953	0.0475282	1.4426	0.0329463	0.973717	NA	1	0	0	2.34707	2.42981	0	1.46224	2.7478	1.0893
AABR07052327.1	0.233958	-0.28754	3.48022	-0.0826213	0.934153	NA	1	0	0	0.782356	0	0	0	0	1.0893
AABR07052430.1	2.8332	-0.746303	0.891258	-0.837359	0.402391	NA	1	3.30454	5.62136	1.56471	4.04969	2.4236	1.46224	2.06085	2.17861
AABR07052486.1	120.954	-0.068679	0.16847	-0.407664	0.683521	0.940862	0.940862	118.137	123.67	133.783	121.491	112.698	144.762	121.59	91.5015
AABR07052519.1	0.938297	0.718195	1.87491	0.383056	0.701678	NA	1	1.65227	0	0	0.809938	0	0	0.686949	4.35722
AABR07052523.1	17.7524	-0.0921193	0.433141	-0.212678	0.831578	0.97304	0.97304	13.2182	28.1068	20.3413	13.7689	7.27081	14.6224	18.5476	26.1433
AABR07053065.1	0.86702	-0.0678475	1.53977	-0.0440635	0.964854	NA	1	1.65227	0	1.56471	0	1.2118	0.731119	0.686949	1.0893
AABR07053166.1	16.7087	-0.180268	0.682671	-0.264063	0.791731	0.963988	0.963988	23.1318	22.4854	20.3413	4.85963	29.0832	11.6979	1.3739	20.6968
AABR07053185.1	320.573	0.111383	0.098165	1.13465	0.256522	0.820269	0.820269	336.237	286.689	309.813	295.627	317.492	331.197	340.04	347.488
AABR07053188.1	0.227553	1.18717	3.50778	0.33844	0.735032	NA	1	0	0	0	0	0	0.731119	0	1.0893
AABR07053304.1	0.534998	-1.10923	2.41354	-0.459586	0.645814	NA	1	0	2.81068	0.782356	0	0	0	0.686949	0
AABR07053472.1	266.53	0.0309033	0.101315	0.305022	0.760349	0.960481	0.960481	249.493	252.961	280.084	269.709	265.385	266.127	276.154	272.326
AABR07053516.1	277.323	-0.14322	0.101393	-1.41253	0.157793	0.771497	0.771497	294.104	278.257	292.601	297.247	243.572	255.892	274.78	282.13
AABR07053716.1	1.45152	-1.51985	1.36781	-1.11115	0.266503	NA	1	1.65227	2.81068	1.56471	2.42981	2.4236	0.731119	0	0
AABR07053734.2	1.12526	0.0224505	1.4099	0.0159235	0.987295	NA	1	1.65227	0	1.56471	0.809938	2.4236	1.46224	0	1.0893
AABR07053741.1	124.562	-0.0549945	0.154777	-0.355315	0.722353	0.951856	0.951856	122.268	134.913	136.912	117.441	101.791	139.644	129.147	114.377
AABR07053749.1	2.84882	0.588506	1.11955	0.525661	0.599124	NA	1	0	2.81068	3.12943	3.23975	4.84721	0	5.4956	3.26791
AABR07053749.2	27.5436	-0.525736	0.315399	-1.66689	0.0955354	0.734088	0.734088	22.3056	50.5922	28.9472	31.5876	21.8124	23.3958	19.9215	21.7861
AABR07053837.1	1.50299	-1.09808	1.46231	-0.750921	0.4527	NA	1	3.30454	2.81068	0	2.42981	0	0.731119	2.7478	0
AABR07053884.1	0.189184	-0.28754	3.53381	-0.0813683	0.935149	NA	1	0	0	0.782356	0	0	0.731119	0	0
AABR07054000.1	250.291	-0.179098	0.114234	-1.56782	0.116924	0.757166	0.757166	256.102	264.204	271.478	272.949	216.912	220.067	268.597	232.022
AABR07054189.1	52.9329	0.170991	0.223679	0.764447	0.444601	0.882341	0.882341	58.6556	50.5922	46.159	43.7366	66.6491	60.6829	50.1473	46.8401
AABR07054262.1	6.46794	0.50499	0.598879	0.843226	0.399102	NA	1	4.95681	2.81068	7.04121	5.66957	6.05901	9.50455	4.80865	10.893
AABR07054266.1	2.5252	-1.0934	1.04886	-1.04246	0.2972	NA	1	3.30454	5.62136	3.12943	2.42981	0	3.6556	2.06085	0
AABR07054286.1	7.82329	-0.0919051	0.656966	-0.139893	0.888744	NA	1	4.95681	11.2427	3.12943	13.7689	9.69441	7.31119	10.3042	2.17861
AABR07054341.1	1.63966	-0.651171	1.62021	-0.401905	0.687754	NA	1	0	0	5.47649	2.42981	0	0	4.1217	1.0893
AABR07054341.2	0.295899	-0.97312	2.74838	-0.354071	0.723286	NA	1	0.826135	0	0	0.809938	0	0.731119	0	0
AABR07054361.1	42.7674	0.0347491	0.286251	0.121394	0.903379	0.985242	0.985242	37.1761	39.3495	28.1648	63.9851	43.6248	44.5983	46.0256	39.2149
AABR07054362.1	14.3435	0.308907	0.458494	0.673744	0.500474	0.898306	0.898306	13.2182	5.62136	11.7353	19.4385	7.27081	21.2025	19.9215	16.3396
AABR07054367.1	250.247	0.0713609	0.117887	0.605334	0.544957	0.911939	0.911939	264.363	272.636	209.671	235.692	255.69	266.127	241.806	255.986
AABR07054368.1	77.8166	-0.144758	0.287683	-0.503185	0.614834	0.927273	0.927273	58.6556	106.806	86.0592	76.9441	111.486	77.4986	41.9039	63.1796
AABR07054456.2	26.6084	-0.282697	0.290443	-0.97333	0.330389	0.846516	0.846516	35.5238	28.1068	28.1648	25.1081	21.8124	23.3958	26.791	23.9647
AABR07054578.1	502.969	-0.0587773	0.102388	-0.574064	0.565925	0.915859	0.915859	494.855	505.922	530.438	523.22	438.672	574.66	471.247	484.74
AABR07054614.1	20.8945	0.0235282	0.332348	0.0707938	0.943562	0.992401	0.992401	23.9579	22.4854	17.9942	18.6286	19.3888	17.5469	19.9215	27.2326
AABR07055492.1	1.91433	0.516622	1.15005	0.449219	0.653274	NA	1	1.65227	2.81068	0.782356	1.61988	0	1.46224	4.80865	2.17861
AABR07055527.1	0.961857	0.204966	1.39543	0.146884	0.883224	NA	1	1.65227	0	0.782356	0.809938	1.2118	1.46224	0.686949	1.0893
AABR07055864.2	0.540519	-1.1087	2.40719	-0.460581	0.645099	NA	1	0	2.81068	0.782356	0	0	0.731119	0	0
AABR07055919.1	33.174	-0.163928	0.33014	-0.496539	0.619514	0.927273	0.927273	51.2204	30.9175	22.6883	34.8273	21.8124	27.7825	33.6605	42.4829
AABR07055943.1	4.69141	0.328564	0.70687	0.464816	0.642063	NA	1	3.30454	8.43204	3.12943	3.23975	3.6354	7.31119	4.1217	4.35722
AABR07056013.1	2.69806	-0.660681	1.01734	-0.649421	0.516066	NA	1	1.65227	8.43204	3.12943	0.809938	3.6354	1.46224	1.3739	1.0893
AABR07056369.1	0.496201	2.3246	2.31339	1.00485	0.314971	NA	1	0	0	0	0	0	2.19336	0.686949	1.0893
AABR07056390.1	0.272326	1.41584	3.50763	0.403648	0.686472	NA	1	0	0	0	0	0	0	0	2.17861
AABR07056503.1	1.24813	-0.863327	1.42998	-0.603732	0.546022	NA	1	2.47841	0	3.12943	0.809938	0	2.19336	1.3739	0
AABR07056556.1	0.437204	-0.287538	2.94898	-0.0975042	0.922326	NA	1	0	2.81068	0	0	0	0	0.686949	0
AABR07056633.1	236.86	-0.129462	0.162715	-0.795633	0.426245	0.875754	0.875754	232.97	179.884	264.436	306.157	207.218	229.571	272.032	202.611
AABR07056668.1	0.474749	1.10493	2.17171	0.508783	0.610904	NA	1	0	0	0	0.809938	1.2118	0	0.686949	1.0893
AABR07056686.1	14.8757	0.0737848	0.415768	0.177466	0.859142	0.978801	0.978801	17.3488	8.43204	17.2118	12.959	21.8124	9.50455	16.4868	15.2503
AABR07056845.1	0.954262	0.192575	1.60845	0.119728	0.904699	NA	1	1.65227	0	0	1.61988	1.2118	0	2.06085	1.0893
AABR07057196.1	32.1584	0.409889	0.288617	1.42019	0.155554	0.771497	0.771497	27.2625	25.2961	35.206	21.8683	44.8367	32.1692	41.217	29.4112
AABR07057423.1	344.569	0.273477	0.107496	2.54406	0.0109571	0.33435	0.33435	314.757	311.985	313.725	304.537	430.189	372.14	329.049	380.167
AABR07057460.1	10.626	0.226111	0.444209	0.50902	0.610738	NA	1	9.91362	8.43204	10.953	9.71926	8.48261	13.1601	12.3651	11.9823
AABR07057617.1	1.03673	-1.50625	2.11169	-0.713294	0.475664	NA	1	3.30454	2.81068	0	0	0	0	0	2.17861
AABR07057946.1	22.3295	0.200297	0.391174	0.512041	0.608622	0.925584	0.925584	28.9147	19.6748	14.0824	19.4385	38.7776	15.3535	20.6085	21.7861
AABR07057997.1	2.20511	-0.974178	1.04404	-0.933085	0.350776	NA	1	1.65227	5.62136	3.12943	1.61988	2.4236	0.731119	1.3739	1.0893
AABR07058005.1	0.206534	-1.70493	3.50522	-0.486397	0.626686	NA	1	1.65227	0	0	0	0	0	0	0
AABR07058017.2	7.78533	0.153	0.568145	0.269297	0.787701	NA	1	5.78295	11.2427	9.38828	4.04969	10.9062	5.84895	9.61729	5.44652
AABR07058254.1	1.96905	-0.00589242	1.44754	-0.00407066	0.996752	NA	1	0.826135	5.62136	2.34707	0	0	1.46224	5.4956	0
AABR07058366.1	33.4294	0.0876751	0.524728	0.167087	0.867302	0.980304	0.980304	18.175	70.267	25.0354	19.4385	72.7081	18.278	26.1041	17.4289
AABR07058412.1	20.5416	0.197187	0.342144	0.576328	0.564394	0.91505	0.91505	22.3056	19.6748	21.1236	13.7689	24.236	25.5892	21.2954	16.3396
AABR07058464.1	37.7265	0.0443093	0.29639	0.149497	0.881162	0.981155	0.981155	46.2636	30.9175	32.0766	38.0671	24.236	35.8248	37.7822	56.6438
AABR07058479.1	2.38358	0.266557	0.993092	0.268411	0.788383	NA	1	4.95681	0	1.56471	1.61988	1.2118	4.38672	2.06085	3.26791
AABR07058519.1	11.9501	0.420462	0.646016	0.650853	0.515141	0.905257	0.905257	11.5659	8.43204	10.953	8.90932	36.354	8.04231	4.80865	6.53582
AABR07058578.1	2.2364	0.293937	1.25439	0.234327	0.814731	NA	1	0.826135	5.62136	2.34707	0	3.6354	2.19336	0	3.26791
AABR07058578.2	0.393645	-1.43768	2.52959	-0.568348	0.569799	NA	1	1.65227	0	0	0.809938	0	0	0.686949	0
AABR07058615.1	3.52524	-0.291638	0.937043	-0.311232	0.755624	NA	1	3.30454	11.2427	1.56471	0.809938	4.84721	2.19336	2.06085	2.17861
AABR07058706.1	0.350512	-0.950016	2.61637	-0.363105	0.716526	NA	1	0	0	0.782356	0.809938	1.2118	0	0	0
AABR07058831.1	7.75804	-0.196301	0.611491	-0.321019	0.748196	NA	1	8.26135	16.8641	5.47649	4.04969	10.9062	5.84895	4.1217	6.53582
AABR07058899.1	0.280525	0.347337	2.80785	0.123702	0.901551	NA	1	0.826135	0	0	0	0	0.731119	0.686949	0
AABR07058914.1	5.47156	0.816652	0.650238	1.25593	0.209142	NA	1	4.95681	0	6.25885	3.23975	7.27081	6.58007	8.93034	6.53582
AABR07058934.1	2.58906	0.98861	1.01582	0.973212	0.330448	NA	1	2.47841	0	1.56471	2.42981	0	4.38672	5.4956	4.35722
AABR07059002.1	60.6336	-0.0934467	0.194585	-0.480235	0.63106	0.928977	0.928977	67.7431	59.0243	57.8944	65.605	53.3193	58.4895	65.2602	57.7331
AABR07059168.1	0.574449	-0.31973	2.32244	-0.137669	0.890502	NA	1	0	0	0.782356	1.61988	0	2.19336	0	0
AABR07059232.1	413.022	0.0110181	0.090661	0.121531	0.90327	0.985242	0.985242	401.502	382.253	436.555	417.118	447.155	413.814	392.935	412.846
AABR07059632.3	15.0902	-0.144452	0.389894	-0.37049	0.711017	0.947785	0.947785	14.0443	16.8641	15.6471	17.0087	14.5416	9.50455	17.8607	15.2503
AABR07059663.1	43.0318	-0.159078	0.283826	-0.560476	0.575155	0.918817	0.918817	53.6988	33.7282	30.5119	61.5553	36.354	35.8248	44.6517	47.9294
AABR07059925.1	0.555021	-1.77671	2.02967	-0.875369	0.381373	NA	1	0.826135	0	0.782356	1.61988	1.2118	0	0	0
AABR07060145.1	2.0351	-1.03831	1.19943	-0.86567	0.386671	NA	1	4.95681	2.81068	1.56471	1.61988	0	0	2.06085	3.26791
AABR07060293.1	0.88173	-0.0254097	1.68042	-0.015121	0.987936	NA	1	0	0	0.782356	2.42981	2.4236	0.731119	0.686949	0
AABR07060577.1	0.555844	-2.42515	2.31802	-1.04622	0.295461	NA	1	0.826135	2.81068	0	0.809938	0	0	0	0
AABR07060593.1	1.07996	0.0886261	1.40225	0.0632028	0.949605	NA	1	0.826135	0	2.34707	0.809938	0	2.19336	1.3739	1.0893
AABR07060610.1	6.21094	-0.339833	0.627931	-0.541195	0.588373	NA	1	4.95681	11.2427	3.91178	8.90932	3.6354	5.11783	7.55644	4.35722
AABR07060778.1	20.615	-0.0814287	0.346735	-0.234845	0.814329	0.969969	0.969969	23.1318	16.8641	21.906	21.0584	23.0242	19.7402	13.052	26.1433
AABR07060872.1	5.60734	1.0852	0.874109	1.24149	0.214424	NA	1	0.826135	8.43204	4.69414	1.61988	14.5416	2.19336	2.7478	9.80374
AABR07060915.1	1.34763	-0.601805	1.39372	-0.431798	0.665888	NA	1	0.826135	2.81068	1.56471	1.61988	1.2118	0	2.7478	0
AABR07061310.1	3.51297	0.0667856	1.06799	0.062534	0.950138	NA	1	4.95681	8.43204	1.56471	0	0	4.38672	5.4956	3.26791
AABR07061335.1	0.272326	1.41584	3.50763	0.403648	0.686472	NA	1	0	0	0	0	0	0	0	2.17861
AABR07061385.2	0.75828	0.323284	1.75851	0.18384	0.854139	NA	1	0	0	2.34707	0	1.2118	0.731119	0.686949	1.0893
AABR07061532.1	0.34066	0.458765	2.66543	0.172117	0.863346	NA	1	0	0	0.782356	0	1.2118	0.731119	0	0
AABR07061614.3	40.2838	-0.270347	0.251364	-1.07552	0.282143	0.827633	0.827633	39.6545	53.4029	37.5531	48.5963	26.6596	40.2116	39.1561	37.0363
AABR07061707.1	2.51458	0.846011	1.06909	0.791339	0.428746	NA	1	3.30454	2.81068	0.782356	0.809938	1.2118	1.46224	7.55644	2.17861
AABR07061825.1	7.35169	0.318345	0.574592	0.554037	0.579554	NA	1	4.95681	11.2427	6.25885	4.85963	8.48261	7.31119	4.80865	10.893
AABR07061825.2	83.1178	0.0847186	0.173193	0.489157	0.62473	0.927867	0.927867	90.8749	84.3204	81.3651	67.2248	84.8261	84.8098	86.5556	84.9657
AABR07061869.1	0.612229	-0.228214	2.0081	-0.113647	0.909518	NA	1	1.65227	0	0.782356	0	0	0	1.3739	1.0893
AABR07061902.1	1.3757	0.214592	1.34697	0.159315	0.873421	NA	1	3.30454	0	0.782356	0.809938	1.2118	1.46224	3.43475	0
AABR07061964.1	1.47634	-2.12513	1.5615	-1.36095	0.173528	NA	1	0.826135	5.62136	1.56471	1.61988	0	0	0	2.17861
AABR07062138.1	0.50281	-0.287538	2.82825	-0.101666	0.919022	NA	1	0	2.81068	0	0	1.2118	0	0	0
AABR07062138.2	0.984365	0.351108	1.63755	0.214411	0.830227	NA	1	0.826135	0	0.782356	1.61988	1.2118	0	3.43475	0
AABR07062154.1	11.8186	0.285875	0.429178	0.666099	0.505348	0.900541	0.900541	11.5659	5.62136	11.7353	12.1491	13.3298	16.0846	10.9912	13.0716
AABR07062350.1	0.81345	-0.592645	1.96594	-0.301457	0.763066	NA	1	0.826135	2.81068	0	0.809938	0	0	2.06085	0
AABR07062466.1	0.227553	1.18717	3.50778	0.33844	0.735032	NA	1	0	0	0	0	0	0.731119	0	1.0893
AABR07062570.1	1295.96	-0.0807207	0.0735997	-1.09675	0.27275	0.822504	0.822504	1341.64	1388.48	1308.1	1302.38	1145.15	1348.92	1308.64	1224.38
AABR07062753.1	1.50308	0.621374	1.29755	0.478884	0.632021	NA	1	0.826135	2.81068	0.782356	0.809938	2.4236	2.19336	0	2.17861
AABR07062833.1	0.284022	0.36727	3.30671	0.111068	0.911562	NA	1	0	0	0	0.809938	0	1.46224	0	0
AABR07063082.1	6.05923	0.371199	0.9114	0.407285	0.683799	NA	1	3.30454	8.43204	3.91178	5.66957	21.8124	2.19336	2.06085	1.0893
AABR07063279.1	1614.85	0.0170984	0.0837167	0.204242	0.838165	0.974901	0.974901	1430.04	1694.84	1718.84	1583.43	1706.22	1494.41	1705.01	1586.03
AABR07063281.1	846.849	-0.0744306	0.072215	-1.03068	0.302691	0.831948	0.831948	836.875	868.5	877.021	895.791	788.883	834.207	877.234	796.281
AABR07063632.1	1.24594	-0.0745983	1.4815	-0.0503532	0.959841	NA	1	1.65227	0	0.782356	2.42981	0	2.92448	0	2.17861
AABR07063704.1	0.177259	1.06255	3.52168	0.301715	0.762869	NA	1	0	0	0	0	0	0.731119	0.686949	0
AABR07064000.1	4.21156	0.631975	1.04246	0.606235	0.544358	NA	1	6.60908	0	3.12943	2.42981	13.3298	0	2.7478	5.44652
AABR07064305.1	3.39788	0.1862	0.80246	0.232037	0.816509	NA	1	4.13068	2.81068	3.91178	1.61988	3.6354	2.19336	3.43475	5.44652
AABR07064502.1	0.194657	-0.28754	3.53381	-0.0813683	0.935149	NA	1	0.826135	0	0	0	0	0.731119	0	0
AABR07064702.1	1.0274	0.916351	1.60256	0.571805	0.567454	NA	1	1.65227	0	0.782356	0	3.6354	1.46224	0.686949	0
AABR07064716.1	0.292451	-0.958292	2.75559	-0.347763	0.728018	NA	1	0.826135	0	0.782356	0	0	0.731119	0	0
AABR07064719.2	366.844	-0.25705	0.171022	-1.50302	0.132834	0.764417	0.764417	346.151	393.495	352.06	507.021	261.749	290.254	411.483	372.542
AABR07064753.1	1.74131	0.5372	1.15524	0.465014	0.641922	NA	1	0.826135	2.81068	1.56471	0.809938	3.6354	0.731119	1.3739	2.17861
AABR07064804.1	3020.72	-0.0887813	0.0611481	-1.45191	0.146528	0.771497	0.771497	3025.31	3212.61	3180.28	3046.18	2775.03	3114.57	2833.67	2978.16
AABR07064810.1	1.94448	-0.134124	1.19331	-0.112397	0.910509	NA	1	2.47841	2.81068	2.34707	0.809938	1.2118	0	4.80865	1.0893
AABR07064867.2	1.64352	-0.702488	1.18268	-0.593981	0.552525	NA	1	1.65227	2.81068	1.56471	2.42981	1.2118	0.731119	2.7478	0
Scand1	219.801	1.9522	0.535564	3.64514	0.000267246	0.0435522	0.0435522	106.571	67.4563	71.9768	113.391	752.529	176.2	195.781	274.505
AABR07064983.1	0.384725	-1.40999	2.54173	-0.554736	0.579075	NA	1	0.826135	0	1.56471	0	0	0	0.686949	0
AABR07065010.1	1.8188	-1.17111	1.19615	-0.979068	0.327547	NA	1	2.47841	2.81068	2.34707	2.42981	2.4236	0	2.06085	0
AABR07065031.1	39.2141	0.0821631	0.272713	0.301281	0.763201	0.960509	0.960509	38.8283	28.1068	44.5943	38.877	42.413	32.1692	54.956	33.7684
AABR07065113.1	3.15991	-0.914226	1.02081	-0.895593	0.37047	NA	1	0.826135	11.2427	3.91178	1.61988	2.4236	0.731119	3.43475	1.0893
AABR07065139.1	0.194657	-0.28754	3.53381	-0.0813683	0.935149	NA	1	0.826135	0	0	0	0	0.731119	0	0
AABR07065139.2	0.194657	-0.28754	3.53381	-0.0813683	0.935149	NA	1	0.826135	0	0	0	0	0.731119	0	0
AABR07065362.1	0.204509	-1.69551	3.50577	-0.483633	0.628646	NA	1	0.826135	0	0	0.809938	0	0	0	0
AABR07065438.2	12.8599	-0.0434337	0.451066	-0.0962912	0.923289	0.990264	0.990264	14.0443	16.8641	10.953	10.5292	18.177	9.50455	7.55644	15.2503
AABR07065531.24	9.00725	-2.85019	0.981216	-2.90475	NA	NA	1	2.47841	5.62136	4.69414	50.2162	1.2118	0.731119	2.7478	4.35722
AABR07065531.6	1.11469	1.091	1.53277	0.71178	0.476601	NA	1	0.826135	0	0	1.61988	3.6354	1.46224	1.3739	0
AABR07065590.1	3.08228	-0.594956	1.41387	-0.4208	0.673901	NA	1	0.826135	14.0534	0	0.809938	6.05901	0.731119	0	2.17861
AABR07065593.1	21.6464	0.282512	0.322484	0.876049	0.381003	0.86248	0.86248	23.1318	14.0534	18.7766	21.0584	19.3888	27.7825	26.1041	22.8754
AABR07066379.1	864.415	0.476274	0.156718	3.03906	0.00237318	0.141342	0.141342	899.661	702.67	653.268	634.991	1246.94	1000.9	1031.8	745.084
AABR07066529.1	50.3961	-0.167846	0.22583	-0.743242	0.457335	0.887268	0.887268	59.4817	33.7282	60.2414	55.8857	43.6248	55.5651	46.7126	47.9294
AABR07066700.1	589.564	0.432324	0.336958	1.28302	0.199485	0.789098	0.789098	537.814	418.791	648.573	400.109	1039.73	474.496	746.027	450.972
AABR07066800.1	18.2947	-0.1327	0.368038	-0.36056	0.718428	0.950393	0.950393	13.2182	16.8641	24.253	21.0584	23.0242	16.0846	14.4259	17.4289
AABR07066818.1	3.34707	-0.32034	0.826664	-0.38751	0.698379	NA	1	1.65227	5.62136	2.34707	5.66957	3.6354	2.92448	2.7478	2.17861
AABR07067042.3	0.281458	-0.932348	3.29955	-0.282568	0.777508	NA	1	0	0	1.56471	0	0	0	0.686949	0
AABR07067267.1	270.885	0.00287242	0.126866	0.0226413	0.981936	0.996351	0.996351	258.58	281.068	266.001	281.048	233.878	252.236	326.301	267.969
AABR07067339.1	0.679307	-0.0375656	1.80999	-0.0207546	0.983441	NA	1	0	0	0.782356	1.61988	1.2118	0.731119	0	1.0893
AABR07067388.1	0.605873	0.653177	1.82384	0.358134	0.720243	NA	1	0.826135	0	0.782356	0	0	1.46224	0.686949	1.0893
AABR07067600.1	12.5464	-0.0625132	0.464879	-0.134472	0.893029	0.983633	0.983633	12.392	8.43204	16.4295	12.1491	19.3888	8.77343	7.55644	15.2503
AABR07067749.1	6.82456	-0.0315814	0.566958	-0.0557032	0.955578	NA	1	4.95681	11.2427	7.04121	5.66957	6.05901	7.31119	6.86949	5.44652
AABR07067762.1	7.25565	-0.675234	0.556825	-1.21265	0.225264	NA	1	6.60908	8.43204	11.7353	8.90932	6.05901	4.38672	7.55644	4.35722
AABR07067814.1	1.19553	-2.81159	1.79528	-1.56611	0.117323	NA	1	0.826135	5.62136	0	2.42981	0	0	0.686949	0
AABR07068042.1	0.907179	-3.20262	2.10458	-1.52174	0.128074	NA	1	0.826135	5.62136	0	0.809938	0	0	0	0
AABR07068084.1	0.552396	-2.41273	2.31993	-1.04	0.298339	NA	1	0.826135	2.81068	0.782356	0	0	0	0	0
AABR07068154.1	6.33621	0.171778	0.594519	0.288936	0.77263	NA	1	7.43522	8.43204	4.69414	4.04969	7.27081	5.11783	8.24339	5.44652
AABR07068253.1	2.653	0.021041	0.939229	0.0224024	0.982127	NA	1	2.47841	0	3.91178	3.23975	4.84721	0.731119	2.7478	3.26791
AABR07068536.1	4.39504	0.039828	0.749368	0.0531488	0.957613	NA	1	1.65227	5.62136	3.12943	7.28944	2.4236	4.38672	4.1217	6.53582
AABR07068587.1	48.1473	0.158664	0.243722	0.651005	0.515043	0.905257	0.905257	44.6113	42.1602	48.5061	46.9764	44.8367	68.7252	50.1473	39.2149
AABR07068694.1	238.466	0.0840284	0.128807	0.652356	0.514171	0.905089	0.905089	238.753	233.286	209.671	242.171	258.114	220.798	218.45	286.487
AABR07068728.1	24.5838	0.314318	0.364154	0.863147	0.388057	0.866166	0.866166	32.2193	16.8641	17.2118	19.4385	42.413	21.2025	23.3563	23.9647
AABR07068799.1	1.01865	0.965477	1.68561	0.572777	0.566796	NA	1	0	2.81068	0	0.809938	2.4236	0.731119	1.3739	0
AABR07069454.1	130.222	-0.0954026	0.16802	-0.567804	0.570168	0.916992	0.916992	137.965	160.209	114.224	132.83	110.274	144.03	138.764	103.484
AABR07069466.1	368.042	-0.0878352	0.111217	-0.789765	0.429665	0.876447	0.876447	401.502	404.738	375.531	338.554	332.034	369.215	320.805	401.953
AABR07069821.1	5.90132	-0.787218	0.667738	-1.17893	0.238425	NA	1	10.7398	8.43204	5.47649	4.85963	7.27081	2.92448	2.06085	5.44652
AABR07069837.1	1.80276	0.821202	1.24867	0.657663	0.510754	NA	1	0.826135	0	3.12943	0.809938	0	1.46224	2.7478	5.44652
AABR07070043.1	20.12	-0.335427	0.432135	-0.776209	0.437626	0.880221	0.880221	15.6966	47.7816	14.0824	16.1988	21.8124	14.6224	14.4259	16.3396
AABR07070225.1	0.708521	-0.925696	1.98574	-0.466172	0.641093	NA	1	1.65227	0	0.782356	0.809938	2.4236	0	0	0
AABR07070238.1	4.29281	-0.576447	0.738191	-0.780892	0.434866	NA	1	2.47841	8.43204	5.47649	4.85963	2.4236	2.19336	4.1217	4.35722
AABR07070307.1	54.8687	-0.247971	0.204042	-1.2153	0.224253	0.801046	0.801046	62.7863	64.6456	58.6767	53.4559	54.5311	50.4472	50.8343	43.5722
AABR07070518.1	23.3148	0.0510894	0.331299	0.154209	0.877445	0.981008	0.981008	23.1318	25.2961	28.1648	16.1988	21.8124	26.3203	28.1649	17.4289
AABR07070609.1	0.523391	1.34757	2.07469	0.64953	0.515996	NA	1	0.826135	0	0	0	1.2118	1.46224	0.686949	0
AABR07070679.1	0.346132	0.458613	2.65352	0.172832	0.862784	NA	1	0.826135	0	0	0	1.2118	0.731119	0	0
AABR07070892.1	0.199037	-1.66965	3.50731	-0.476048	0.63404	NA	1	0	0	0.782356	0.809938	0	0	0	0
AABR07070957.1	0.199037	-1.66965	3.50731	-0.476048	0.63404	NA	1	0	0	0.782356	0.809938	0	0	0	0
AABR07070973.1	0.189136	-0.28754	3.53381	-0.0813683	0.935149	NA	1	0.826135	0	0	0	0	0	0.686949	0
AABR07071000.1	19.4448	0.298415	0.339916	0.877907	0.379994	0.86178	0.86178	18.175	11.2427	16.4295	21.8683	23.0242	23.3958	18.5476	22.8754
AABR07071101.1	1.1354	-0.0739387	1.57696	-0.0468868	0.962603	NA	1	0	2.81068	2.34707	0	0	1.46224	1.3739	1.0893
AABR07071195.1	0.340672	-0.972879	2.63879	-0.368684	0.712363	NA	1	0.826135	0	0	0.809938	0	0	0	1.0893
AABR07071198.1	21.575	-0.109563	0.326779	-0.335281	0.737413	0.955336	0.955336	25.6102	19.6748	21.906	21.8683	14.5416	20.4713	21.2954	27.2326
AABR07071210.1	0.189136	-0.28754	3.53381	-0.0813683	0.935149	NA	1	0.826135	0	0	0	0	0	0.686949	0
AABR07071244.1	2984.16	-0.0674159	0.0577476	-1.16742	0.243039	0.813151	0.813151	3055.05	3162.02	3098.13	2910.92	2764.12	2931.79	2909.92	3041.34
AABR07071287.1	77.2148	-0.0532919	0.190701	-0.279453	0.779897	0.963222	0.963222	81.7874	73.0777	72.7591	86.6634	69.0727	67.263	94.1121	72.9834
AABR07071294.1	1.22245	1.35934	1.55326	0.875152	0.381491	NA	1	0.826135	2.81068	0	0	3.6354	0.731119	0.686949	1.0893
AABR07071482.2	5.73543	0.53278	0.721995	0.737928	0.460558	NA	1	2.47841	8.43204	3.91178	4.85963	4.84721	7.31119	2.06085	11.9823
AABR07071739.1	0.789625	1.05746	1.97895	0.534355	0.593096	NA	1	0	0	0.782356	0.809938	3.6354	0	0	1.0893
AABR07071747.1	1.56153	-0.62948	1.27995	-0.491801	0.62286	NA	1	1.65227	0	1.56471	4.04969	1.2118	2.92448	0	1.0893
AABR07071765.1	6.03856	-0.0752778	0.623846	-0.120667	0.903954	NA	1	5.78295	0	7.04121	10.5292	6.05901	6.58007	6.86949	5.44652
AABR07071779.1	1.38528	0.98292	1.42222	0.691116	0.489493	NA	1	0.826135	2.81068	0.782356	0	2.4236	0	2.06085	2.17861
AABR07071848.1	1.0336	-1.47698	1.72501	-0.856215	0.391879	NA	1	0	2.81068	2.34707	0.809938	1.2118	0	0	1.0893
AABR07071864.1	0.379028	1.86254	2.55054	0.730254	0.465235	NA	1	0	0	0	0	1.2118	0.731119	0	1.0893
AABR07071891.2	14.8292	0.427061	0.401836	1.06277	0.287884	0.827633	0.827633	14.0443	8.43204	12.5177	14.5789	16.9652	13.8913	24.0432	14.161
AABR07071891.3	5.25137	0.481396	0.697381	0.690291	0.490011	NA	1	3.30454	2.81068	5.47649	5.66957	1.2118	6.58007	8.24339	8.71443
AABR07071935.1	0.953411	0.122999	1.86447	0.0659701	0.947402	NA	1	2.47841	0	0.782356	0	3.6354	0.731119	0	0
AABR07071986.1	72.4636	0.357806	0.22667	1.57853	0.114443	0.75412	0.75412	71.8737	56.2136	56.3297	66.4149	105.427	57.7584	74.1905	91.5015
AABR07072025.1	5.41375	-0.440321	0.709015	-0.621031	0.534579	NA	1	7.43522	2.81068	5.47649	8.09938	10.9062	3.6556	2.7478	2.17861
AABR07072078.1	2.24742	-0.922214	0.978093	-0.94287	0.345748	NA	1	3.30454	2.81068	3.12943	2.42981	2.4236	0.731119	2.06085	1.0893
AABR07072078.2	0.487108	-0.76673	2.41977	-0.31686	0.751349	NA	1	1.65227	0	0.782356	0	0	1.46224	0	0
AABR07072108.1	165.475	0.0830992	0.127179	0.653404	0.513496	0.905089	0.905089	159.444	148.966	179.16	151.458	179.347	161.577	171.737	172.11
AABR07072207.1	6.60531	-0.340335	0.611626	-0.556443	0.577908	NA	1	8.26135	8.43204	8.60592	4.85963	3.6354	4.38672	10.3042	4.35722
AABR07072260.1	0.177259	1.06255	3.52168	0.301715	0.762869	NA	1	0	0	0	0	0	0.731119	0.686949	0
AABR07072261.1	0.92371	-0.932284	1.88456	-0.494694	0.620816	NA	1	0	2.81068	0	2.42981	0	1.46224	0.686949	0
AABR07072272.1	0.284905	-0.949575	2.7778	-0.341844	0.732468	NA	1	0	0	0.782356	0.809938	0	0	0.686949	0
AABR07072283.2	0.363716	1.82676	3.02146	0.604593	0.545449	NA	1	0	0	0	0	0	0.731119	0	2.17861
AABR07072356.1	153.827	0.111985	0.129469	0.864954	0.387064	0.866072	0.866072	140.443	165.83	142.389	148.219	149.052	171.082	154.564	159.038
AABR07072371.1	1.11683	0.539463	1.43645	0.375553	0.70725	NA	1	0.826135	0	0.782356	1.61988	2.4236	2.19336	0	1.0893
AABR07072400.1	6.99575	-0.305134	0.646781	-0.471774	0.637088	NA	1	7.43522	16.8641	6.25885	2.42981	3.6354	7.31119	5.4956	6.53582
AABR07072440.1	2.26881	-1.0036	1.3087	-0.76687	0.443159	NA	1	1.65227	8.43204	1.56471	0.809938	2.4236	0	0	3.26791
AABR07072463.1	0.831215	-0.137507	1.68707	-0.0815064	0.935039	NA	1	1.65227	0	0.782356	0.809938	1.2118	2.19336	0	0
AABR07072539.4	2.02253	0.393921	1.06714	0.369138	0.712025	NA	1	2.47841	0	2.34707	1.61988	1.2118	0.731119	3.43475	4.35722
AABR07072539.5	2.24301	-0.275504	1.03478	-0.266243	0.790052	NA	1	3.30454	2.81068	0.782356	3.23975	0	2.19336	3.43475	2.17861
AABR07072639.2	21.2791	-0.406655	0.401767	-1.01217	0.311459	0.836763	0.836763	15.6966	39.3495	25.8178	19.4385	9.69441	26.3203	16.4868	17.4289
AABR07072676.2	2.6086	-0.955836	1.05213	-0.908479	0.363625	NA	1	1.65227	2.81068	3.91178	4.85963	3.6354	0.731119	0	3.26791
AABR07072761.1	1.91013	-0.828919	1.16166	-0.713567	0.475495	NA	1	2.47841	5.62136	0.782356	1.61988	1.2118	2.19336	1.3739	0
AABR07072807.1	0.340672	-0.972879	2.63879	-0.368684	0.712363	NA	1	0.826135	0	0	0.809938	0	0	0	1.0893
AABR07073021.1	0.30295	1.41584	3.50763	0.403648	0.686472	NA	1	0	0	0	0	2.4236	0	0	0
AABR07073038.3	3.8231	0.439114	0.806657	0.544363	0.586192	NA	1	4.13068	5.62136	3.12943	0.809938	4.84721	2.19336	5.4956	4.35722
AABR07073181.1	127.898	0.0575114	0.162043	0.354915	0.722653	0.951856	0.951856	114.007	140.534	115.006	136.88	113.909	156.46	129.833	116.556
AABR07073186.2	0.288353	-0.964659	3.27334	-0.294701	0.768222	NA	1	0	0	0	1.61988	0	0	0.686949	0
AABR07073270.1	3.38088	-0.855672	0.84017	-1.01845	0.308464	NA	1	5.78295	5.62136	3.12943	3.23975	2.4236	4.38672	1.3739	1.0893
AABR07073400.1	0.352537	-0.958415	2.61106	-0.36706	0.713574	NA	1	0.826135	0	0.782356	0	1.2118	0	0	0
AABR07073466.1	0.401191	-1.44072	2.97825	-0.483747	0.628566	NA	1	2.47841	0	0	0	0	0.731119	0	0
Aacs	903.467	0.0298265	0.0729172	0.409046	0.682506	0.940533	0.940533	955.012	851.636	903.622	856.914	931.875	883.192	892.347	953.141
Aadat	113.23	-0.229948	0.210852	-1.09056	0.275465	0.826039	0.826039	120.616	84.3204	135.348	141.739	147.84	87.7343	98.9207	89.3229
Aagab	1137.67	-0.0113265	0.0676303	-0.167477	0.866995	0.980304	0.980304	1143.37	1219.84	1135.2	1082.89	1077.29	1120.07	1145.14	1177.54
Aak1	5469.3	-0.136917	0.0996429	-1.37408	0.169417	0.776771	0.776771	4826.28	6051.39	6155.58	5890.68	4601.21	5647.17	5613.75	4968.32
Aamdc	117.895	-0.10919	0.175387	-0.622565	0.53357	0.908896	0.908896	128.877	143.345	123.612	96.3826	113.909	92.8521	111.286	132.895
Aamp	2700	0.149933	0.0626362	2.39371	0.0166789	0.397028	0.397028	2755.16	2453.72	2559.09	2459.78	2972.55	2781.91	2835.73	2782.08
Aanat	9.17079	0.0155967	0.53612	0.0290919	0.976791	NA	1	13.2182	11.2427	8.60592	4.04969	10.9062	10.9668	8.93034	5.44652
Aar2	1165.07	-0.0730255	0.0684706	-1.06652	0.286187	0.827633	0.827633	1115.28	1262	1243.95	1166.31	1122.13	1162.48	1104.61	1143.77
Aard	141.849	0.029642	0.166589	0.177935	0.858774	0.978801	0.978801	141.269	148.966	144.736	125.54	167.229	117.71	121.59	167.753
Aars1	4758.49	0.0150721	0.0536192	0.281096	0.778637	0.963222	0.963222	4738.71	4856.86	4856.09	4494.35	4595.15	4929.94	4796.28	4800.56
Aars2	281.316	0.0988873	0.106056	0.932407	0.351126	0.851759	0.851759	273.451	267.015	254.266	289.958	318.704	297.566	276.154	273.415
Aarsd1	1340.51	0.0949858	0.0911594	1.04197	0.297423	0.830909	0.830909	1396.99	1306.97	1294.8	1184.13	1594.73	1313.82	1300.4	1332.22
Aasdh	328.926	-0.116968	0.113754	-1.02826	0.303828	0.831948	0.831948	320.54	385.063	338.76	334.504	270.232	357.517	313.249	311.541
Aasdhppt	656.078	-0.072003	0.0958668	-0.751074	0.452608	0.885803	0.885803	606.383	719.534	686.909	686.827	573.182	652.89	709.619	613.278
Aass	140.322	-0.0705184	0.135124	-0.52188	0.601754	0.924034	0.924034	147.878	143.345	140.824	142.549	127.239	141.837	126.399	152.503
Aatf	270.342	0.0577357	0.103563	0.557492	0.577191	0.918899	0.918899	246.188	283.879	269.913	263.23	269.02	269.052	265.162	296.291
Aatk	3493.2	0.226045	0.0845225	2.67438	0.00748679	0.269488	0.269488	3346.67	3027.1	3070.75	3426.04	4224.34	3777.69	3734.26	3338.72
AB124611	16.1403	0.543921	0.428907	1.26816	0.204742	0.793775	0.793775	12.392	5.62136	18.7766	12.959	25.4478	11.6979	17.1737	25.054
Abat	3987.57	-0.133427	0.13804	-0.966576	0.333756	0.847579	0.847579	3530.08	4384.66	4450.04	4329.12	2933.77	4801.26	4002.17	3469.43
Scrt2	35.0794	1.82193	0.419388	4.34425	1.4e-05	0.00714666	0.00714666	9.08749	8.43204	14.8648	26.728	93.3087	36.556	48.0865	43.5722
Abca12	17.6216	-0.135331	0.434567	-0.311416	0.755484	0.959212	0.959212	9.08749	14.0534	21.1236	29.1578	10.9062	19.0091	21.2954	16.3396
Abca13	12.7806	0.171103	0.448073	0.381864	0.702562	0.945049	0.945049	7.43522	8.43204	15.6471	15.3888	16.9652	9.50455	15.7998	13.0716
Abca14	0.227553	1.18717	3.50778	0.33844	0.735032	NA	1	0	0	0	0	0	0.731119	0	1.0893
Abca16	0.828382	-2.33996	2.16396	-1.08133	0.279551	NA	1	0	2.81068	3.12943	0	0	0	0.686949	0
Abca17	7.0083	-0.501709	0.569192	-0.881441	0.378079	NA	1	11.5659	5.62136	7.04121	8.09938	3.6354	6.58007	4.80865	8.71443
Abca2	7659	0.0104335	0.0764352	0.136501	0.891425	0.983633	0.983633	7653.32	7408.95	7359.63	8102.62	7548.31	8503.65	7826.42	6869.15
Abca3	2011.95	-0.0152231	0.0768678	-0.198043	0.843011	0.975683	0.975683	1929.85	2065.85	2221.89	1879.06	1879.5	2045.67	2113.06	1960.75
Abca4	17.4775	-0.641732	0.495847	-1.29421	0.195591	0.788944	0.788944	9.91362	19.6748	33.6413	21.0584	24.236	14.6224	6.86949	9.80374
Abca6	7.75631	0.249646	0.551697	0.452506	0.650904	NA	1	10.7398	5.62136	5.47649	6.4795	6.05901	8.77343	12.3651	6.53582
Abca7	771.983	0.104095	0.0948741	1.09719	0.27256	0.822504	0.822504	692.301	812.287	740.109	742.713	801.001	754.515	907.46	725.476
Abca8	246.796	-0.112983	0.126596	-0.892468	0.372142	0.860055	0.860055	221.404	295.121	259.742	258.37	198.735	244.194	252.797	244.004
Abca8a	1378.27	-0.134576	0.108633	-1.23881	0.215416	0.797611	0.797611	1536.61	1416.58	1272.11	1546.98	1097.89	1292.62	1512.66	1350.74
Abca9	33.1458	-0.371095	0.303005	-1.22471	0.220683	0.798197	0.798197	33.0454	50.5922	39.9002	29.1578	18.177	37.2871	25.4171	31.5898
Abcb10	807.268	0.0322244	0.0791946	0.406901	0.684081	0.940862	0.940862	764.175	848.825	795.656	793.739	774.341	886.848	772.131	822.425
Abcb11	1.92163	0.455385	1.18306	0.384922	0.700295	NA	1	2.47841	2.81068	0	1.61988	1.2118	4.38672	0.686949	2.17861
Abcb4	178.297	0.0231022	0.131144	0.17616	0.860168	0.978934	0.978934	186.707	185.505	173.683	166.037	158.746	198.864	192.346	164.485
Abcb5	1.37853	1.03437	1.29614	0.798039	0.424848	NA	1	1.65227	0	1.56471	0	2.4236	2.92448	1.3739	1.0893
Abcb6	1110.43	0.0819279	0.0684134	1.19754	0.231095	0.805818	0.805818	1154.94	1093.35	1049.92	1019.71	1158.48	1155.9	1125.91	1125.25
Abcb7	249.046	-0.121122	0.166397	-0.727908	0.46667	0.8908	0.8908	235.448	258.583	229.23	317.496	192.676	255.892	296.075	206.968
Abcb8	975.98	0.0565966	0.0783757	0.722119	0.470222	0.891746	0.891746	999.623	966.874	930.222	929.809	1062.75	1038.92	904.712	974.927
Abcb9	650.587	0.119892	0.0866383	1.38382	0.166414	0.776668	0.776668	629.515	587.432	627.45	641.471	756.164	693.832	632.68	636.154
Abcc1	450.938	-0.203416	0.173611	-1.17168	0.241326	0.813151	0.813151	377.544	486.248	542.955	527.27	300.527	522.75	473.308	376.899
Abcc10	176.175	-0.00228459	0.150595	-0.0151704	0.987896	0.997037	0.997037	181.75	188.316	153.342	184.666	196.312	197.402	170.363	137.252
Abcc12	7.42093	0.36316	0.550153	0.660107	0.509185	NA	1	8.26135	2.81068	7.82356	5.66957	10.9062	5.84895	8.24339	9.80374
Abcc2	106.278	-0.100613	0.171525	-0.58658	0.557486	0.913362	0.913362	102.441	123.67	101.706	115.011	109.062	121.366	86.5556	90.4122
Abcc3	49.5419	-0.0585314	0.217602	-0.268983	0.787943	0.963988	0.963988	46.2636	53.4029	54.7649	49.4062	39.9894	54.8339	50.8343	46.8401
Abcc4	191.133	-0.162019	0.171498	-0.944726	0.344799	0.849806	0.849806	156.14	244.529	226.883	187.096	172.076	182.049	214.328	145.967
Abcc5	2638.92	-0.085724	0.079754	-1.07485	0.28244	0.827633	0.827633	2563.5	2920.3	2803.97	2596.66	2433.3	2817	2624.83	2351.81
Abcc6	64.99	-0.0598683	0.184472	-0.324538	0.74553	0.958004	0.958004	70.2215	56.2136	67.2826	68.8447	63.0137	63.6074	63.1994	67.5369
Abcc8	402.685	-0.0706101	0.0901987	-0.782829	0.433728	0.878834	0.878834	389.11	418.791	432.643	412.258	364.752	389.687	410.109	404.132
Abcc9	247.779	-0.13249	0.176495	-0.750674	0.452849	0.885986	0.885986	197.446	331.66	256.613	260.8	176.923	255.892	279.588	223.307
Abcd1	228.264	0.0838275	0.128953	0.650065	0.515651	0.905257	0.905257	250.319	168.641	245.66	211.394	243.572	246.387	233.563	226.575
Abcd2	592.317	-0.109084	0.0934143	-1.16774	0.242911	0.813151	0.813151	559.293	618.35	623.538	658.48	580.453	523.481	623.75	551.188
Abcd3	2150.97	-0.0296346	0.0665537	-0.445274	0.656122	0.933839	0.933839	2166.13	2155.79	2224.24	2147.96	1920.71	2206.52	2157.71	2228.72
Abcd4	151.03	-0.0617364	0.135477	-0.455696	0.648609	0.932061	0.932061	156.14	171.451	161.948	131.21	145.416	149.148	141.512	151.413
Abce1	1318.02	-0.0826587	0.083814	-0.986216	0.324027	0.842803	0.842803	1199.55	1346.32	1369.12	1508.1	1251.79	1245.83	1345.73	1277.75
Abcf1	1862.49	0.0114346	0.0596428	0.191717	0.847964	0.977158	0.977158	1880.28	1841	1928.51	1769.71	1873.44	1824.14	1944.07	1838.75
Abcf2	1963.85	0.0487738	0.0599381	0.813736	0.415796	0.872288	0.872288	1876.15	1880.35	2041.17	1919.55	1936.46	1958.67	2056.04	2042.45
Abcf3	1715.67	0.0249575	0.0557115	0.447978	0.654169	0.933621	0.933621	1679.53	1669.54	1701.63	1745.42	1736.51	1701.31	1699.51	1791.91
Abcg1	1346.1	-0.066954	0.089271	-0.750009	0.453249	0.886065	0.886065	1289.6	1377.23	1461.44	1385.8	1186.35	1473.21	1377.33	1217.84
Abcg2	257.263	-0.631402	0.368347	-1.71415	0.0865016	0.720723	0.720723	270.972	390.685	273.825	317.496	224.183	211.293	285.771	83.8764
Abcg3l1	95.0824	0.176826	0.250504	0.705882	0.480261	0.894393	0.894393	104.919	92.7524	75.8886	83.4236	77.5553	106.012	68.6949	151.413
Abcg3l2	35.2572	-0.0047597	0.26924	-0.0176783	0.985896	0.997006	0.997006	27.2625	42.1602	32.0766	42.1168	27.8714	36.556	39.1561	34.8577
Abcg3l3	78.1708	0.149369	0.191882	0.778441	0.436309	0.879655	0.879655	76.8306	64.6456	78.2356	72.8944	93.3087	81.8854	63.8863	93.6801
Abcg3l4	41.0713	-0.154662	0.37816	-0.408986	0.68255	0.940533	0.940533	72.6999	36.5388	28.9472	34.8273	25.4478	64.3385	30.9127	34.8577
Abcg4	1201.93	0.0409432	0.0842304	0.486086	0.626906	0.928495	0.928495	1094.63	1155.19	1271.33	1215.72	1295.42	1269.95	1228.27	1084.95
Abcg5	25.5891	0.081089	0.347274	0.233501	0.815372	0.969969	0.969969	23.1318	16.8641	27.3825	29.9677	26.6596	35.0937	15.1129	30.5005
Abcg8	3.54502	-0.811982	0.822261	-0.9875	0.323398	NA	1	2.47841	8.43204	5.47649	2.42981	2.4236	2.19336	2.7478	2.17861
Abhd1	320.938	-0.00430966	0.1104	-0.0390369	0.968861	0.994753	0.994753	323.019	359.767	302.772	305.347	356.27	327.541	282.336	310.452
Abhd10	317.129	0.0365865	0.104366	0.35056	0.725918	0.953168	0.953168	343.672	317.607	284.778	307.776	302.95	334.122	308.44	337.684
Abhd11	236.689	0.207459	0.110784	1.87265	0.0611169	0.663458	0.663458	213.969	241.718	210.454	217.063	277.503	253.698	238.371	240.736
Abhd12	3838.39	0.107504	0.0745645	1.44176	0.149371	0.771497	0.771497	3724.22	3757.88	3613.7	3682.79	4372.18	3716.28	3640.83	4199.27
Abhd12b	21.3696	-0.69169	0.549238	-1.25936	0.207899	0.795324	0.795324	4.95681	19.6748	43.0296	37.2571	14.5416	9.50455	21.2954	20.6968
Abhd13	694.687	-0.100031	0.0762541	-1.31181	0.189583	0.788401	0.788401	694.78	730.777	716.638	737.853	620.442	709.917	673.897	673.19
Abhd14a	204.251	0.0958355	0.158389	0.605065	0.545136	0.911939	0.911939	245.362	140.534	215.148	178.996	206.006	209.1	199.215	239.647
Abhd14b	583.684	0.0434367	0.104994	0.413706	0.67909	0.940533	0.940533	641.081	519.976	603.979	524.84	620.442	598.056	522.769	638.332
Abhd15	23.5312	-0.0851542	0.322434	-0.264098	0.791704	0.963988	0.963988	22.3056	25.2961	29.7295	20.2484	19.3888	29.9759	20.6085	20.6968
Abhd16a	1218.93	0.297568	0.100192	2.96999	0.00297812	0.157201	0.157201	1195.42	1084.92	948.998	1142.01	1537.78	1306.51	1235.14	1300.63
Abhd16b	1008.68	0.00155579	0.082398	0.0188814	0.984936	0.996846	0.996846	1042.58	1056.82	979.51	958.157	1089.41	914.63	1059.96	968.391
Abhd17a	941.961	0.355511	0.142958	2.48683	0.0128887	0.363383	0.363383	831.092	742.02	775.315	949.247	1404.48	899.277	952.799	981.463
Abhd17b	480.218	-0.0756021	0.0953919	-0.792543	0.428044	0.875948	0.875948	540.292	432.845	481.149	508.641	426.554	483.27	478.804	490.187
Abhd17c	297.184	0.0718254	0.116138	0.618449	0.536279	0.909975	0.909975	290.8	311.985	264.436	294.007	335.669	312.919	258.293	309.362
Abhd18	184.203	-0.0874279	0.144223	-0.606198	0.544383	0.911939	0.911939	158.618	236.097	190.113	184.666	157.534	189.36	191.659	165.574
Abhd2	531.433	-0.180269	0.143233	-1.25857	0.208185	0.795514	0.795514	452.722	567.757	610.238	630.942	430.189	595.131	538.568	425.918
Abhd3	3552.6	0.00442782	0.0625591	0.0707783	0.943574	0.992401	0.992401	3761.39	3533.02	3418.11	3473.01	3803.84	3560.55	3471.16	3399.72
Abhd4	2080.9	0.0085467	0.0918034	0.0930979	0.925826	0.990656	0.990656	2314.83	1987.15	1990.31	1998.12	2399.37	2029.59	1902.85	2025.02
Abhd5	439.624	0.031154	0.0925116	0.336758	0.736299	0.954809	0.954809	452.722	371.01	449.855	455.185	419.283	462.067	460.256	446.615
Abhd6	700.749	0.0512804	0.0830944	0.617134	0.537146	0.910642	0.910642	645.211	663.321	677.521	761.342	752.529	690.177	708.932	706.958
Them6	38.0246	1.79982	0.420318	4.28205	1.85e-05	0.00885858	0.00885858	19.0011	5.62136	12.5177	26.728	107.85	41.6738	43.9648	46.8401
Abi1	2006.05	-0.0585146	0.0702929	-0.832439	0.405161	0.871255	0.871255	1907.55	1959.04	2137.4	2173.87	1931.61	2004	1874	2060.96
Abi2	4807.99	-0.137606	0.0646803	-2.12748	0.0333805	0.547322	0.547322	4588.35	5323.43	4978.92	5271.89	4517.6	4738.38	4560.66	4484.66
Abi3	71.2845	0.295946	0.191679	1.54397	0.122596	0.75868	0.75868	67.7431	70.267	54.7649	63.9851	93.3087	74.5742	69.3819	76.2513
Abi3bp	23.6548	-0.750897	0.419111	-1.79164	0.0731906	0.698024	0.698024	32.2193	19.6748	46.9414	18.6286	15.7534	9.50455	24.7302	21.7861
Abitram	138.465	-0.094855	0.162061	-0.585304	0.558344	0.913362	0.913362	122.268	126.481	153.342	168.467	113.909	152.804	140.825	129.627
Abl1	1414.69	-0.010031	0.0685529	-0.146325	0.883665	0.981318	0.981318	1317.69	1439.07	1457.53	1468.42	1411.75	1474.67	1415.12	1333.31
Abl2	292.619	-0.241506	0.171711	-1.40646	0.159586	0.771497	0.771497	242.884	334.471	339.543	355.563	219.336	337.046	289.893	222.218
Ablim2	1358.99	0.00849975	0.0899178	0.094528	0.92469	0.990656	0.990656	1441.61	1335.07	1322.96	1318.58	1518.39	1413.98	1354.66	1166.64
Ablim3	484.348	-0.0681922	0.105704	-0.645121	0.518849	0.905507	0.905507	451.07	489.058	521.049	524.03	403.53	526.406	483.612	476.026
Abo	99.8951	0.00555629	0.16211	0.0342749	0.972658	0.996045	0.996045	100.788	95.5631	97.0122	106.102	87.2497	100.894	116.781	94.7695
Abr	8075.54	-0.0560908	0.0679816	-0.825087	0.409322	0.872288	0.872288	7845.8	8049.79	8642.69	8390.15	7819.75	8684.97	7782.45	7388.75
Abra	3.68749	0.308457	0.764133	0.403669	0.686456	NA	1	3.30454	2.81068	4.69414	2.42981	2.4236	4.38672	6.18255	3.26791
Abracl	191.599	-0.0137417	0.14512	-0.0946922	0.924559	0.990656	0.990656	174.314	236.097	192.46	174.947	189.041	157.191	211.58	197.164
Abraxas1	54.9724	-0.0450075	0.2072	-0.217217	0.828039	0.972748	0.972748	63.6124	47.7816	53.9826	55.8857	48.4721	51.9095	54.956	63.1796
Abraxas2	627.866	-0.0668871	0.0859986	-0.777769	0.436705	0.879794	0.879794	624.558	699.859	633.709	617.983	634.984	619.989	550.247	641.6
Abt1	368.134	0.278792	0.122331	2.279	0.0226673	0.456735	0.456735	400.675	317.607	298.86	309.396	450.79	386.762	375.761	405.221
Abtb1	500.516	0.108148	0.0913493	1.18389	0.236455	0.810714	0.810714	508.899	449.709	488.973	471.384	574.394	531.524	483.612	495.633
Abtb2	203.105	0.068614	0.13361	0.513539	0.607574	0.925343	0.925343	213.969	188.316	183.071	204.104	247.207	212.756	184.789	190.628
AC080157.1	0.620044	-0.171301	2.00374	-0.0854908	0.931871	NA	1	0	0	1.56471	0.809938	1.2118	0	1.3739	0
AC093960.1	8.16826	-0.188411	0.568936	-0.331164	0.74052	NA	1	9.08749	14.0534	3.12943	9.71926	6.05901	7.31119	6.18255	9.80374
AC093995.1	1.24439	-1.83549	1.6792	-1.09308	0.274361	NA	1	0.826135	5.62136	1.56471	0	1.2118	0.731119	0	0
AC093995.3	0.917474	0.675931	1.6461	0.410625	0.681347	NA	1	0	2.81068	0	0.809938	1.2118	0.731119	0.686949	1.0893
AC094055.1	169.422	0.172125	0.1254	1.37261	0.169873	0.776771	0.776771	153.661	140.534	179.16	158.748	184.194	178.393	182.042	178.646
AC094212.1	32.2687	0.260302	0.297083	0.876195	0.380924	0.86248	0.86248	31.3931	28.1068	37.5531	19.4385	38.7776	28.5137	32.9736	41.3936
AC094643.2	296.025	0.101115	0.116477	0.868112	0.385333	0.865361	0.865361	284.19	320.418	280.084	266.47	275.079	282.943	349.657	309.362
AC095078.1	7.23756	0.142497	0.544247	0.261824	0.793458	NA	1	7.43522	5.62136	8.60592	5.66957	6.05901	6.58007	10.3042	7.62513
AC095278.1	0.381768	-0.32886	2.28302	-0.144046	0.885464	NA	1	0.826135	0	0	0.809938	0	0.731119	0.686949	0
Ier5l	44.0821	1.64877	0.320571	5.14322	2.7e-07	0.000861421	0.000861421	26.4363	14.0534	16.4295	25.1081	103.003	52.6406	52.8951	62.0903
AC095947.1	4.22898	-0.181649	0.742912	-0.24451	0.806836	NA	1	6.60908	5.62136	3.91178	2.42981	2.4236	5.84895	4.80865	2.17861
AC096301.1	0.23943	-0.28754	3.45291	-0.0832747	0.933633	NA	1	0.826135	0	0	0	0	0	0	1.0893
AC096404.1	6.2992	0.246397	0.632488	0.389568	0.696856	NA	1	7.43522	8.43204	6.25885	1.61988	8.48261	5.84895	6.86949	5.44652
AC096601.2	2.90762	-1.13417	0.931313	-1.21782	0.223294	NA	1	6.60908	5.62136	1.56471	2.42981	2.4236	1.46224	2.06085	1.0893
AC097037.2	3.91439	-0.0919634	0.825057	-0.111463	0.911249	NA	1	1.65227	8.43204	4.69414	2.42981	1.2118	2.92448	3.43475	6.53582
AC097129.1	97.9883	-0.0254895	0.172629	-0.147654	0.882616	0.981318	0.981318	113.181	78.699	104.053	94.7627	103.003	83.3476	109.912	96.9481
AC097153.2	0.189136	-0.28754	3.53381	-0.0813683	0.935149	NA	1	0.826135	0	0	0	0	0	0.686949	0
AC097183.1	31.6288	-0.111294	0.292523	-0.380463	0.703602	0.945832	0.945832	42.1329	22.4854	35.206	28.3478	36.354	28.5137	24.0432	35.947
AC097784.1	96.6759	-0.187011	0.186689	-1.00172	0.316477	0.839527	0.839527	110.702	89.9418	86.0592	123.921	71.4963	96.5077	98.9207	95.8588
AC098008.1	2.19865	-0.645148	1.03475	-0.623482	0.532968	NA	1	2.47841	5.62136	1.56471	1.61988	2.4236	0.731119	2.06085	1.0893
AC098125.3	5.49419	-0.542284	0.654229	-0.828889	0.407167	NA	1	4.95681	11.2427	7.04121	4.04969	2.4236	4.38672	5.4956	4.35722
AC098459.1	43.5663	0.306496	0.24195	1.26678	0.205235	0.793775	0.793775	35.5238	53.4029	38.3355	32.3975	48.4721	50.4472	39.8431	50.108
AC098547.2	2.72786	0.243385	0.895256	0.271861	0.785729	NA	1	0.826135	2.81068	3.91178	2.42981	3.6354	2.19336	2.7478	3.26791
AC098622.1	1.79417	-0.0578296	1.13845	-0.0507968	0.959487	NA	1	0.826135	2.81068	1.56471	2.42981	2.4236	2.92448	1.3739	0
AC099294.1	8.34316	0.016138	0.660266	0.0244416	0.9805	NA	1	8.26135	16.8641	4.69414	5.66957	1.2118	13.8913	9.61729	6.53582
AC099384.2	0.189184	-0.28754	3.53381	-0.0813683	0.935149	NA	1	0	0	0.782356	0	0	0.731119	0	0
AC099450.1	7329.3	0.0907513	0.0908169	0.999278	0.31766	0.840032	0.840032	8331.57	6672.55	6639.86	6741.11	7966.38	7123.3	7145.65	8014.01
AC099453.1	15.7033	0.0869893	0.429094	0.202728	0.839348	0.975101	0.975101	11.5659	28.1068	10.1706	13.7689	19.3888	12.429	11.6781	18.5182
AC103024.1	80.459	-0.048944	0.189378	-0.258446	0.796063	0.965773	0.965773	80.9612	87.1311	95.4475	63.9851	88.4615	76.0364	72.1297	79.5192
AC103090.1	0.371964	0.784376	3.04689	0.257435	0.796843	NA	1	0	0	0.782356	0	0	2.19336	0	0
AC103221.1	3.31788	1.16648	0.906668	1.28655	0.19825	NA	1	1.65227	0	3.12943	2.42981	8.48261	5.11783	1.3739	4.35722
AC103574.1	0.222032	1.15306	3.5178	0.327778	0.743079	NA	1	0	0	0	0	0	0	0.686949	1.0893
AC105515.1	21.3952	-0.427786	0.332331	-1.28723	0.198014	0.788944	0.788944	21.4795	30.9175	24.253	22.6783	16.9652	13.1601	19.9215	21.7861
AC105531.1	1173.86	-0.156014	0.0888593	-1.75574	0.0791324	0.708655	0.708655	1157.42	1298.53	1284.63	1218.15	999.736	1258.26	1119.73	1054.45
AC105604.2	0.914344	1.38804	1.67449	0.828933	0.407143	NA	1	0.826135	0	0.782356	0	2.4236	2.19336	0	1.0893
AC105645.5	1.8374	0.32675	1.22905	0.265857	0.79035	NA	1	2.47841	2.81068	1.56471	0	3.6354	1.46224	2.7478	0
AC105648.4	1.15537	-0.33946	1.28225	-0.264738	0.791212	NA	1	1.65227	0	1.56471	1.61988	1.2118	0.731119	1.3739	1.0893
AC105648.5	1.22071	-1.16393	1.48482	-0.783885	0.433107	NA	1	0	2.81068	2.34707	1.61988	1.2118	0	0.686949	1.0893
AC105648.7	3.55657	-0.25376	0.878138	-0.288975	0.772601	NA	1	6.60908	5.62136	1.56471	2.42981	1.2118	5.11783	4.80865	1.0893
AC105662.1	322.046	0.26607	0.143085	1.85953	0.0629519	0.666495	0.666495	323.845	311.985	255.831	278.619	447.155	327.541	305.693	325.702
AC105804.1	0.344107	0.458669	2.6579	0.172569	0.862991	NA	1	0	0	0	0.809938	1.2118	0.731119	0	0
AC106648.1	1.31276	0.192907	1.45055	0.132989	0.894202	NA	1	0	2.81068	0.782356	1.61988	2.4236	0	0.686949	2.17861
AC106663.1	0.397141	-1.4316	2.52227	-0.567583	0.570318	NA	1	0.826135	0	0	1.61988	0	0.731119	0	0
AC106663.3	1.15563	1.81032	2.39106	0.757123	0.448976	NA	1	0	0	0	1.61988	0	0	0	7.62513
AC107280.1	1.16019	0.076049	1.46482	0.051917	0.958595	NA	1	2.47841	0	0.782356	0.809938	1.2118	0.731119	0	3.26791
AC107580.1	9.70211	-0.00645642	0.554026	-0.0116536	0.990702	NA	1	5.78295	16.8641	7.04121	11.3391	3.6354	14.6224	9.61729	8.71443
AC108595.1	0.523391	1.34757	2.07469	0.64953	0.515996	NA	1	0.826135	0	0	0	1.2118	1.46224	0.686949	0
AC108631.1	2.78727	-1.74676	1.02629	-1.70201	0.0887526	NA	1	4.13068	8.43204	1.56471	3.23975	2.4236	0.731119	0.686949	1.0893
AC109048.1	925.424	0.057311	0.0863173	0.663957	0.506718	0.901899	0.901899	983.101	933.146	925.528	788.88	934.299	942.413	910.208	985.82
AC109427.1	0.566078	2.46945	2.22078	1.11198	0.266148	NA	1	0	0	0	0	2.4236	0.731119	1.3739	0
AC109542.1	509.395	0.134968	0.144054	0.936924	0.348798	0.851565	0.851565	498.986	455.33	491.32	490.012	707.692	451.832	445.143	534.848
AC109707.1	12.8417	0.163012	0.471908	0.345433	0.729769	0.954569	0.954569	11.5659	16.8641	15.6471	5.66957	8.48261	16.0846	10.9912	17.4289
AC109737.1	2.85897	-0.397416	0.871341	-0.456097	0.64832	NA	1	2.47841	5.62136	2.34707	3.23975	2.4236	2.92448	2.7478	1.0893
AC109741.1	0.390905	0.631757	2.60157	0.242837	0.808132	NA	1	0.826135	0	0	0	1.2118	0	0	1.0893
AC109942.1	243.142	-0.060746	0.124804	-0.486731	0.626449	0.928281	0.928281	241.231	289.5	219.842	250.271	212.065	243.463	221.885	266.879
AC110315.1	0.570952	-0.315663	1.85375	-0.170284	0.864787	NA	1	0.826135	0	0.782356	0.809938	0	1.46224	0.686949	0
AC110474.1	2.33491	-0.411728	1.02403	-0.402068	0.687634	NA	1	0.826135	5.62136	3.12943	1.61988	2.4236	2.19336	0.686949	2.17861
AC110824.1	0.925293	-1.67451	2.13404	-0.784665	0.43265	NA	1	0	2.81068	3.12943	0	0	1.46224	0	0
AC110837.1	3.20516	-0.0653207	0.901321	-0.0724722	0.942226	NA	1	4.13068	2.81068	3.12943	3.23975	0	2.19336	6.86949	3.26791
AC110846.1	1.228	1.29131	1.49583	0.863273	0.387987	NA	1	0	0	0	2.42981	2.4236	0.731119	2.06085	2.17861
AC110981.1	1.17348	0.0851243	1.41172	0.0602984	0.951918	NA	1	1.65227	0	0.782356	1.61988	2.4236	0.731119	0	2.17861
AC111292.2	0.782464	0.309097	1.8855	0.163933	0.869784	NA	1	1.65227	0	0	0.809938	2.4236	0	1.3739	0
AC111369.1	0.237344	1.1529	3.45559	0.333634	0.738656	NA	1	0	0	0	0	1.2118	0	0.686949	0
AC111647.1	7.48204	0.125632	0.567747	0.221281	0.824874	NA	1	9.91362	5.62136	7.82356	4.85963	6.05901	10.9668	4.80865	9.80374
AC112557.1	15.196	-0.504006	0.410713	-1.22715	0.219766	0.798007	0.798007	13.2182	28.1068	16.4295	16.1988	7.27081	14.6224	13.739	11.9823
AC112568.1	6.04542	-0.501693	0.776308	-0.646255	0.518114	NA	1	4.13068	19.6748	3.12943	3.23975	4.84721	3.6556	2.06085	7.62513
AC112801.2	0.575276	2.45768	2.64348	0.929714	0.352519	NA	1	0	0	0	0	2.4236	0	0	2.17861
AC112866.1	7.53665	-0.370751	0.540583	-0.685835	0.492817	NA	1	10.7398	8.43204	7.04121	8.09938	4.84721	9.50455	6.18255	5.44652
AC113621.2	0.925965	-1.19015	1.7624	-0.675304	0.499482	NA	1	0.826135	2.81068	0.782356	0.809938	0	0	0	2.17861
AC113710.3	1.8931	0.0978586	1.15563	0.0846802	0.932516	NA	1	1.65227	2.81068	1.56471	1.61988	2.4236	4.38672	0.686949	0
AC113837.4	14.2813	-0.188887	0.45338	-0.416619	0.676957	0.940007	0.940007	19.8272	19.6748	10.1706	12.959	7.27081	14.6224	19.9215	9.80374
AC113837.6	70.9307	0.034383	0.217806	0.157861	0.874567	0.981008	0.981008	86.7442	84.3204	61.8062	51.0261	69.0727	80.4231	68.6949	65.3582
AC113837.7	13.1272	0.4728	0.442189	1.06923	0.284968	0.827633	0.827633	10.7398	11.2427	10.1706	12.1491	7.27081	19.0091	13.739	20.6968
AC113910.1	46.2221	0.282971	0.291404	0.971062	0.331518	0.847453	0.847453	46.2636	47.7816	30.5119	43.7366	30.295	49.7161	47.3995	74.0727
AC114363.1	3.78234	-0.0279832	0.751453	-0.0372388	0.970295	NA	1	3.30454	2.81068	3.91178	4.85963	6.05901	4.38672	2.7478	2.17861
AC114446.1	0.543144	-0.684124	2.09204	-0.327013	0.743658	NA	1	0	0	0.782356	1.61988	1.2118	0.731119	0	0
AC114512.2	0.934213	-1.62751	1.70929	-0.952157	0.341018	NA	1	0.826135	2.81068	1.56471	0.809938	0	1.46224	0	0
AC115277.1	3.00092	0.0498437	1.11447	0.0447241	0.964327	NA	1	0.826135	11.2427	0	1.61988	2.4236	3.6556	2.06085	2.17861
AC115322.1	0.171737	1.03705	3.52281	0.29438	0.768467	NA	1	0	0	0	0	0	0	1.3739	0
AC115369.1	0.290378	-0.973151	2.76356	-0.352137	0.724735	NA	1	0.826135	0	0	0.809938	0	0	0.686949	0
AC115420.4	23.7651	0.155414	0.352819	0.440492	0.659581	0.935351	0.935351	28.9147	28.1068	21.906	12.1491	31.5068	24.8581	21.9824	20.6968
AC115670.2	0.237405	-0.28754	3.46291	-0.0830343	0.933824	NA	1	0	0	0	0.809938	0	0	0	1.0893
AC117869.1	16.951	-0.00376762	0.501188	-0.00751738	0.994002	0.998108	0.998108	19.0011	25.2961	16.4295	8.09938	32.7186	10.2357	15.1129	8.71443
AC118094.1	0.565431	-0.331629	1.85702	-0.178582	0.858266	NA	1	0.826135	0	0.782356	0.809938	0	0.731119	1.3739	0
AC118165.1	199.998	-0.02048	0.124169	-0.164936	0.868994	0.980304	0.980304	201.577	207.99	211.236	187.906	184.194	227.378	192.346	187.36
AC118414.2	3.36985	1.21699	0.874377	1.39183	0.163974	NA	1	1.65227	5.62136	1.56471	0.809938	4.84721	4.38672	4.80865	3.26791
AC118490.1	5.2857	0.308521	0.643534	0.479418	0.631642	NA	1	2.47841	5.62136	4.69414	6.4795	4.84721	5.84895	6.86949	5.44652
AC118772.1	1.06188	-1.50168	1.87164	-0.802336	0.422359	NA	1	2.47841	2.81068	0.782356	0	2.4236	0	0	0
AC118772.2	2.26802	0.0899309	1.15802	0.0776594	0.938099	NA	1	3.30454	0	2.34707	2.42981	7.27081	0.731119	2.06085	0
AC118772.4	15.2121	0.263716	0.384551	0.685776	0.492854	0.897957	0.897957	15.6966	5.62136	16.4295	15.3888	15.7534	19.0091	18.5476	15.2503
AC118833.1	0.686172	0.871814	2.22183	0.392386	0.694773	NA	1	1.65227	0	0	0	0	0	2.7478	1.0893
AC118841.1	23.0825	-0.24416	0.353493	-0.690705	0.489751	0.896557	0.896557	25.6102	33.7282	21.906	20.2484	23.0242	25.5892	11.6781	22.8754
AC119007.4	0.52636	-0.720098	2.1027	-0.342464	0.732002	NA	1	1.65227	0	0.782356	0	0	0	0.686949	1.0893
AC119007.5	5.0164	-0.647055	0.686641	-0.942349	0.346014	NA	1	5.78295	2.81068	8.60592	6.4795	2.4236	3.6556	2.7478	7.62513
AC119015.1	56.538	0.0542828	0.226049	0.240138	0.810224	0.96909	0.96909	57.8295	50.5922	52.4179	59.1255	50.8957	49.7161	52.2082	79.5192
AC119015.3	0.292402	-0.983123	3.25965	-0.301604	0.762954	NA	1	1.65227	0	0	0	0	0	0.686949	0
AC119332.1	15.388	-0.126406	0.4202	-0.300823	0.763549	0.960509	0.960509	19.0011	16.8641	8.60592	20.2484	12.118	19.7402	12.3651	14.161
AC119459.2	1.07213	0.976963	1.77868	0.549261	0.582826	NA	1	2.47841	0	0	0	3.6354	0	1.3739	1.0893
AC119603.1	0.950184	-0.216391	1.74668	-0.123887	0.901405	NA	1	0.826135	2.81068	0	0.809938	2.4236	0.731119	0	0
AC119635.1	4.60698	-0.635328	0.692634	-0.917264	0.359004	NA	1	6.60908	5.62136	3.91178	6.4795	3.6354	2.92448	5.4956	2.17861
AC119762.2	1.50441	-0.723865	1.26916	-0.570348	0.568442	NA	1	3.30454	2.81068	0.782356	0.809938	0	1.46224	0.686949	2.17861
AC120096.2	0.304328	-2.14315	3.15968	-0.678283	0.497593	NA	1	1.65227	0	0.782356	0	0	0	0	0
AC120246.2	1.14782	1.76597	1.6343	1.08056	0.279891	NA	1	0	0	0.782356	0.809938	3.6354	0	0.686949	3.26791
AC120310.1	5.49079	0.531448	0.72862	0.729389	0.465764	NA	1	4.95681	11.2427	3.12943	0.809938	4.84721	7.31119	6.18255	5.44652
AC120448.1	0.961588	-0.738898	1.58615	-0.465843	0.641328	NA	1	0	2.81068	1.56471	0.809938	0	0.731119	0.686949	1.0893
AC120568.1	17.1096	-0.298379	0.37549	-0.79464	0.426823	0.875754	0.875754	24.7841	14.0534	18.7766	16.1988	20.6006	11.6979	14.4259	16.3396
AC120594.1	78.8193	0.211988	0.179998	1.17772	0.238906	0.813151	0.813151	76.0044	73.0777	70.4121	72.8944	70.2845	80.4231	87.2426	100.216
AC120949.4	16.8033	-0.400286	0.421018	-0.950756	0.341728	0.848361	0.848361	10.7398	25.2961	17.9942	24.2981	8.48261	14.6224	19.9215	13.0716
AC121209.1	0.74224	-0.245048	2.06838	-0.118473	0.905693	NA	1	0.826135	2.81068	0	0	1.2118	0	0	1.0893
AC121415.1	781.185	0.0997714	0.103307	0.965778	0.334155	0.847579	0.847579	690.649	753.262	711.162	859.344	850.685	701.143	821.592	861.639
AC121615.4	0.63815	0.613578	2.05431	0.298679	0.765185	NA	1	0	0	0.782356	0.809938	2.4236	0	0	1.0893
AC121639.1	7.00188	0.187418	0.700831	0.267423	0.789143	NA	1	0.826135	2.81068	8.60592	12.959	9.69441	7.31119	6.18255	7.62513
AC123185.1	0.426528	0.973359	2.20907	0.440618	0.659489	NA	1	0	0	0.782356	0	1.2118	0.731119	0.686949	0
AC123185.2	0.318943	1.66523	3.1302	0.531988	0.594735	NA	1	0	0	0	0	0	1.46224	0	1.0893
AC123358.1	0.921601	0.780447	1.60777	0.485423	0.627377	NA	1	0	0	0.782356	1.61988	0	0.731119	2.06085	2.17861
AC124205.1	34.9208	-0.176112	0.280762	-0.627266	0.530485	0.907908	0.907908	37.1761	36.5388	43.812	31.5876	25.4478	44.5983	32.9736	27.2326
AC125757.1	94.6434	-0.167393	0.207663	-0.806078	0.420198	0.874479	0.874479	85.918	84.3204	102.489	126.35	61.8019	100.163	94.799	101.305
AC125920.1	0.647025	-2.05054	2.24363	-0.913941	0.360748	NA	1	3.30454	0	0.782356	0	0	0	0	1.0893
AC126156.1	0.552396	-2.41273	2.31993	-1.04	0.298339	NA	1	0.826135	2.81068	0.782356	0	0	0	0	0
AC126292.3	1.65806	-3.22782	2.01941	-1.5984	0.109955	NA	1	0	11.2427	0	0.809938	1.2118	0	0	0
AC126482.2	0.420124	2.06395	2.4262	0.850691	0.394941	NA	1	0	0	0	0	1.2118	1.46224	0.686949	0
AC126572.1	565.103	-0.0962797	0.0774872	-1.24252	0.214044	0.796954	0.796954	586.556	598.675	577.379	576.676	519.863	527.868	561.925	571.885
AC126581.1	9.87568	0.177646	0.495808	0.358295	0.720123	NA	1	5.78295	14.0534	9.38828	8.90932	14.5416	7.31119	10.3042	8.71443
AC126897.1	89.7844	0.0200894	0.160912	0.124847	0.900645	0.985013	0.985013	89.2226	87.1311	88.4063	92.3329	81.1907	90.6588	98.9207	90.4122
AC127887.1	2.2728	-0.481222	1.10891	-0.433958	0.664319	NA	1	0	5.62136	3.12943	2.42981	1.2118	2.92448	0.686949	2.17861
AC127920.1	37.9788	-0.0582576	0.261586	-0.222709	0.823762	0.972012	0.972012	35.5238	44.9709	37.5531	38.877	25.4478	43.136	33.6605	44.6615
AC128207.1	997.338	0.0726485	0.0977205	0.743431	0.457221	0.887268	0.887268	1045.89	978.117	929.439	931.429	1166.96	925.597	923.947	1077.32
AC128207.2	3.21017	-0.359259	0.910675	-0.394498	0.693213	NA	1	3.30454	5.62136	3.12943	2.42981	7.27081	1.46224	1.3739	1.0893
AC128212.1	40.4742	-0.206858	0.234893	-0.880648	0.378509	0.86178	0.86178	43.7852	42.1602	46.159	41.3068	41.2012	40.2116	38.4692	30.5005
AC128290.1	0.442725	-0.287538	2.93785	-0.0978738	0.922033	NA	1	0	2.81068	0	0	0	0.731119	0	0
AC128303.1	0.756906	-3.05678	1.87733	-1.62826	0.10347	NA	1	1.65227	2.81068	0.782356	0.809938	0	0	0	0
AC128476.2	0.620302	1.64808	2.2865	0.720788	0.47104	NA	1	0.826135	0	0	0	1.2118	2.92448	0	0
AC128500.1	0.171737	1.03705	3.52281	0.29438	0.768467	NA	1	0	0	0	0	0	0	1.3739	0
AC128848.1	59.9349	-0.0343667	0.299709	-0.114667	0.908709	0.986036	0.986036	80.9612	64.6456	38.3355	58.3155	83.6143	35.8248	61.1385	56.6438
AC128859.3	6.20964	-0.0766533	0.642207	-0.119359	0.904991	NA	1	4.13068	5.62136	5.47649	9.71926	6.05901	3.6556	4.1217	10.893
AC128960.1	151.328	0.133686	0.204357	0.654179	0.512996	0.905089	0.905089	128.051	137.723	140.824	167.657	212.065	160.846	104.416	159.038
AC128967.1	2.23674	-2.00809	1.53921	-1.30462	0.192021	NA	1	2.47841	11.2427	0.782356	0	1.2118	0	0	2.17861
AC129049.1	2.11062	0.193923	1.15208	0.168323	0.866329	NA	1	2.47841	5.62136	0.782356	0	1.2118	1.46224	2.06085	3.26791
AC129365.1	0.587917	-0.555872	2.08299	-0.266862	0.789575	NA	1	0	0	0.782356	1.61988	1.2118	0	0	1.0893
AC130053.4	5.00767	0.360276	0.672366	0.535833	0.592074	NA	1	4.95681	5.62136	4.69414	2.42981	7.27081	5.11783	3.43475	6.53582
AC130232.2	131.863	-0.0386769	0.152701	-0.253286	0.800047	0.966995	0.966995	140.443	129.291	132.218	133.64	101.791	131.601	149.755	136.163
AC130391.1	0.842015	1.6077	1.906	0.843493	0.398953	NA	1	0	2.81068	0	0	0	1.46224	1.3739	1.0893
AC130391.3	8.73979	0.355558	0.535042	0.664542	0.506343	NA	1	5.78295	5.62136	11.7353	7.28944	4.84721	13.1601	11.6781	9.80374
AC130862.2	0.966237	-0.369841	1.3992	-0.264322	0.791532	NA	1	0.826135	0	1.56471	1.61988	1.2118	0.731119	0.686949	1.0893
AC130970.1	59.4173	-0.21021	0.224027	-0.93832	0.34808	0.850889	0.850889	67.7431	78.699	58.6767	53.4559	61.8019	57.7584	59.0777	38.1256
AC131360.1	106.921	-0.0895841	0.159791	-0.560634	0.575047	0.918817	0.918817	100.788	109.617	127.524	102.862	107.85	113.323	97.5468	95.8588
AC131360.2	31.7238	-0.115222	0.311564	-0.369819	0.711518	0.947881	0.947881	22.3056	22.4854	39.1178	45.3565	32.7186	26.3203	29.5388	35.947
AC131360.3	1.30302	-0.640554	1.51434	-0.422993	0.6723	NA	1	0.826135	5.62136	0.782356	0	0	0.731119	1.3739	1.0893
AC131411.2	14.2863	0.431993	0.428111	1.00907	0.312942	0.837431	0.837431	9.08749	8.43204	16.4295	13.7689	19.3888	16.0846	21.2954	9.80374
AC131483.1	1.64269	-1.31615	1.22216	-1.0769	0.281525	NA	1	3.30454	2.81068	1.56471	1.61988	2.4236	0.731119	0.686949	0
AC131806.3	0.845117	-0.787185	1.8948	-0.415444	0.677817	NA	1	3.30454	0	0.782356	0	1.2118	1.46224	0	0
AC132020.1	24.6158	-0.162438	0.330909	-0.490884	0.623509	0.927374	0.927374	33.0454	22.4854	31.2943	16.1988	23.0242	24.1269	20.6085	26.1433
AC132539.2	0.883216	-1.28501	1.76063	-0.729856	0.465478	NA	1	1.65227	2.81068	0.782356	0	0	0.731119	0	1.0893
AC132539.3	0.187111	-0.28754	3.53381	-0.0813683	0.935149	NA	1	0	0	0	0.809938	0	0	0.686949	0
AC133055.1	3.38424	-0.145575	0.828345	-0.175741	0.860497	NA	1	2.47841	5.62136	3.12943	3.23975	3.6354	1.46224	2.06085	5.44652
AC133270.1	46.1267	-0.290635	0.280392	-1.03653	0.299954	0.830909	0.830909	44.6113	42.1602	61.8062	54.2658	23.0242	56.2962	43.2778	43.5722
AC133403.1	2.11307	0.074655	1.06978	0.0697852	0.944365	NA	1	2.47841	2.81068	0	3.23975	1.2118	2.92448	2.06085	2.17861
AC134087.1	2.18727	-1.09052	1.52542	-0.714894	0.474675	NA	1	0	11.2427	1.56471	0	1.2118	0.731119	2.7478	0
AC134160.1	0.490061	1.15968	2.43195	0.47685	0.633469	NA	1	0	0	0	0.809938	2.4236	0	0.686949	0
AC134651.1	0.675811	-0.0746048	1.68785	-0.0442012	0.964744	NA	1	0.826135	0	0.782356	0.809938	1.2118	0	0.686949	1.0893
AC135142.1	0.614842	0.647453	2.0285	0.319178	0.749592	NA	1	0.826135	0	0	0.809938	0	2.19336	0	1.0893
AC135389.1	0.355984	-0.9728	2.60598	-0.373296	0.708928	NA	1	0.826135	0	0	0.809938	1.2118	0	0	0
AC135409.1	2.96405	0.0963239	0.868192	0.110948	0.911658	NA	1	3.30454	2.81068	3.91178	1.61988	2.4236	5.11783	3.43475	1.0893
AC135826.1	19.6311	-0.243812	0.500556	-0.487082	0.6262	0.928098	0.928098	30.567	8.43204	17.2118	27.5379	16.9652	35.8248	9.61729	10.893
AC136482.1	0.863793	-0.358019	1.64967	-0.217024	0.82819	NA	1	0	2.81068	0.782356	0.809938	0	0.731119	0.686949	1.0893
AC136588.2	3.1612	0.707305	0.914756	0.773217	0.439394	NA	1	2.47841	0	3.12943	3.23975	4.84721	8.04231	1.3739	2.17861
AC136661.1	10.3241	0.981624	0.673344	1.45784	0.144886	NA	1	5.78295	2.81068	7.04121	10.5292	31.5068	9.50455	3.43475	11.9823
AC139605.1	0.183663	-0.28754	3.53381	-0.0813683	0.935149	NA	1	0	0	0.782356	0	0	0	0.686949	0
AC139642.2	1.05555	-0.0916011	1.36032	-0.067338	0.946313	NA	1	0.826135	0	0.782356	2.42981	1.2118	0.731119	1.3739	1.0893
AC140988.1	4.41269	-0.147277	0.774283	-0.190211	0.849144	NA	1	5.78295	5.62136	1.56471	5.66957	3.6354	5.11783	1.3739	6.53582
AC141102.1	33.181	0.0153853	0.275053	0.0559356	0.955393	0.993195	0.993195	36.3499	30.9175	24.253	39.687	32.7186	30.707	31.5997	39.2149
AC141152.2	0.171737	1.03705	3.52281	0.29438	0.768467	NA	1	0	0	0	0	0	0	1.3739	0
AC141169.3	3.53632	-0.866969	0.779883	-1.11167	0.266282	NA	1	3.30454	2.81068	7.04121	4.85963	2.4236	2.92448	2.7478	2.17861
AC141344.2	0.803544	1.13019	1.72024	0.656998	0.511182	NA	1	0	0	0	1.61988	1.2118	0.731119	0.686949	2.17861
AC141489.1	20.0097	0.0535883	0.374531	0.143081	0.886226	0.981449	0.981449	14.8704	30.9175	16.4295	18.6286	24.236	21.9336	12.3651	20.6968
AC141966.1	1.41964	-1.45228	1.40158	-1.03617	0.300124	NA	1	0.826135	5.62136	0.782356	1.61988	0	0.731119	0.686949	1.0893
AC142154.1	5.97892	0.0630285	0.696959	0.0904336	0.927943	NA	1	6.60908	5.62136	5.47649	5.66957	4.84721	11.6979	1.3739	6.53582
AC142458.1	3.36153	0.431976	0.865419	0.499152	0.617672	NA	1	0.826135	2.81068	3.91178	4.04969	3.6354	4.38672	6.18255	1.0893
Ac1576	1.06533	0.32085	1.64113	0.195506	0.844997	NA	1	0	2.81068	0	1.61988	1.2118	2.19336	0.686949	0
AC239701.1	177.253	-0.159792	0.118379	-1.34983	0.177071	0.780681	0.780681	191.663	185.505	185.418	186.286	152.687	171.813	170.363	174.289
AC242953.1	1.38877	-2.24388	1.51312	-1.48295	0.138086	NA	1	2.47841	5.62136	0.782356	0.809938	0	0.731119	0.686949	0
Acaa1a	325.065	0.242975	0.127376	1.90754	0.0564502	0.648545	0.648545	313.105	255.772	260.525	353.943	379.294	322.424	372.327	343.131
Acaa1b	19.8212	0.0837914	0.43149	0.194191	0.846026	0.976738	0.976738	16.5227	16.8641	20.3413	21.8683	39.9894	17.5469	12.3651	13.0716
Acaa2	567.122	0.0335122	0.170048	0.197076	0.843768	0.975728	0.975728	695.606	531.219	572.685	438.986	625.29	602.442	407.361	663.386
Acaca	2493.67	-0.139561	0.106436	-1.31123	0.189781	0.788401	0.788401	2299.13	2768.52	2864.21	2534.3	2024.92	2638.61	2600.79	2218.91
Acacb	210.02	0.0248867	0.130999	0.189977	0.849327	0.977226	0.977226	198.272	191.126	206.542	234.072	213.277	246.387	194.407	196.075
Acad10	1469.27	0.115279	0.0979844	1.1765	0.239396	0.813151	0.813151	1667.97	1250.75	1268.2	1444.12	1496.57	1540.47	1491.37	1594.74
Acad11	296.536	-0.159875	0.110677	-1.44452	0.148593	0.771497	0.771497	323.019	334.471	273.042	327.215	253.266	298.297	283.023	279.951
Acad8	479.571	0.0604769	0.0939467	0.643737	0.519746	0.905507	0.905507	513.03	410.359	500.708	442.226	512.592	485.463	486.36	485.83
Acad9	1062.23	0.0229443	0.0744626	0.308132	0.757982	0.960056	0.960056	1049.19	997.791	1143.8	1018.09	1004.58	1071.09	1108.74	1104.55
Acadl	576.852	0.0248703	0.0953838	0.260739	0.794294	0.965285	0.965285	641.081	542.461	524.179	575.056	552.581	560.768	582.533	636.154
Acadm	683.949	-0.0953126	0.0791245	-1.20459	0.228361	0.804157	0.804157	714.607	750.452	669.697	698.976	628.925	628.031	679.393	701.512
Acads	303.552	0.187382	0.135433	1.38357	0.166489	0.776668	0.776668	308.975	303.553	225.319	298.867	372.023	301.221	290.58	327.881
Acadsb	1974.63	-0.112487	0.0901504	-1.24777	0.212115	0.796954	0.796954	2123.99	2130.5	1883.13	2076.68	1600.79	1946.24	2010.7	2025.02
Acadvl	1182.13	0.0732008	0.059436	1.23159	0.218102	0.797611	0.797611	1164.85	1141.14	1149.28	1149.3	1225.13	1177.1	1206.28	1243.99
Acan	84.0146	0.176669	0.186254	0.948538	0.342855	0.84969	0.84969	95.0055	59.0243	73.5415	83.4236	95.7323	99.4322	88.6165	77.3406
Acap1	3.98104	0.127163	0.789934	0.160979	0.87211	NA	1	4.95681	2.81068	4.69414	2.42981	7.27081	5.84895	2.7478	1.0893
Acap2	1384.46	-0.0680045	0.105596	-0.644006	0.519572	0.905507	0.905507	1347.43	1543.06	1355.82	1434.4	1113.65	1526.58	1469.38	1285.38
Acap3	1231.57	0.0276922	0.0648535	0.426996	0.669382	0.937793	0.937793	1278.03	1214.21	1229.08	1156.59	1255.43	1281.65	1205.6	1232
Acat1	1648.86	0.0271279	0.0649922	0.417402	0.676385	0.939685	0.939685	1713.4	1576.79	1574.88	1657.94	1738.93	1659.64	1571.05	1698.22
Acat2	1078.8	0.065558	0.0831834	0.788114	0.43063	0.876447	0.876447	1058.28	1124.27	1111.73	928.999	1130.61	1096.68	1033.86	1145.95
Acat2l1	28.4887	0.248783	0.38651	0.643665	0.519793	0.905507	0.905507	11.5659	22.4854	41.4649	28.3478	23.0242	32.1692	40.53	28.3219
Acbd3	681.18	-0.0154874	0.0854472	-0.181251	0.85617	0.978348	0.978348	653.473	694.238	720.55	673.868	705.268	717.228	683.515	601.296
Acbd4	706.951	0.29706	0.117416	2.52998	0.0114069	0.341057	0.341057	755.914	536.84	545.302	689.257	786.459	824.703	748.088	769.049
Acbd5	1124.93	-0.0439648	0.0968458	-0.453967	0.649853	0.932289	0.932289	1084.72	1163.62	1119.55	1203.57	956.111	1032.34	1196.67	1242.9
Acbd6	655.854	0.212686	0.0987666	2.15342	0.0312859	0.537691	0.537691	664.213	536.84	599.285	616.363	794.942	640.46	672.524	722.209
Accs	62.9115	-0.181947	0.210516	-0.86429	0.387429	0.866072	0.866072	71.0476	81.5097	61.0238	56.6957	60.5901	65.8007	46.7126	59.9117
Accsl	2.31686	-0.417737	1.01294	-0.412402	0.680045	NA	1	3.30454	2.81068	1.56471	3.23975	1.2118	3.6556	2.7478	0
Acd	712.307	0.0663795	0.0839167	0.791016	0.428934	0.875948	0.875948	731.13	725.155	711.944	618.793	747.681	735.506	689.697	738.548
Ace	651.358	-0.315177	0.155398	-2.02818	0.0425414	0.595741	0.595741	563.424	584.621	789.398	945.198	569.547	643.385	561.925	553.366
Ace2	58.7571	0.269338	0.221973	1.21338	0.224983	0.802042	0.802042	47.0897	73.0777	57.8944	40.4969	65.4373	67.9941	62.5124	55.5545
Ace3	0.287638	1.40432	3.2818	0.427913	0.668715	NA	1	0	0	0	0	1.2118	0	0	1.0893
Acer1	2.68487	1.22759	1.04468	1.17508	0.239963	NA	1	2.47841	2.81068	0.782356	0.809938	1.2118	4.38672	1.3739	7.62513
Acer2	195.246	-0.140465	0.153949	-0.912411	0.361552	0.855227	0.855227	232.97	196.748	165.077	221.113	208.43	155.728	179.294	202.611
Acer3	700.96	-0.0713699	0.089716	-0.795509	0.426317	0.875754	0.875754	644.385	789.801	728.374	722.465	643.467	657.276	743.279	678.636
Ache	4457.86	0.211778	0.0894338	2.36798	0.0178853	0.414432	0.414432	4139.76	4252.56	3805.38	4327.5	5415.54	4876.57	4129.94	4715.6
Acin1	2312.54	-0.0454906	0.0677826	-0.671125	0.502141	0.899149	0.899149	2460.23	2386.27	2412	2142.29	2268.49	2387.1	2256.63	2187.32
Ackr1	183.991	-0.078127	0.146041	-0.534968	0.592672	0.921745	0.921745	166.879	160.209	227.666	195.195	186.617	194.478	160.059	180.824
Ackr2	14.333	0.21171	0.400046	0.529214	0.596657	0.922634	0.922634	16.5227	8.43204	14.0824	12.959	12.118	20.4713	13.739	16.3396
Ackr3	230.095	-0.092048	0.110336	-0.834254	0.404138	0.871255	0.871255	240.405	241.718	248.789	218.683	239.937	222.991	213.641	214.593
Ackr4	23.6172	0.38278	0.361054	1.06018	0.289065	0.827633	0.827633	21.4795	30.9175	10.953	21.0584	35.1422	24.1269	21.2954	23.9647
Acly	6060.8	-0.000895252	0.0752905	-0.0118906	0.990513	0.997113	0.997113	6006.83	6220.04	5924	6106.93	6074.76	6849.13	5765.57	5539.11
Acmsd	0.199037	-1.66965	3.50731	-0.476048	0.63404	NA	1	0	0	0.782356	0.809938	0	0	0	0
Aco1	688.202	0.0204995	0.0831331	0.246586	0.805228	0.968287	0.968287	672.474	640.835	716.638	698.166	641.043	754.515	673.897	708.048
Aco2	10229.4	-0.0139093	0.0447872	-0.310564	0.756132	0.959562	0.959562	10269.7	10121.3	10606.4	10109.6	10391.2	10319.7	10081	9936.63
Acot1	39.6306	-0.0573887	0.252807	-0.227006	0.820419	0.971462	0.971462	33.8715	53.4029	39.1178	38.0671	43.6248	30.707	41.217	37.0363
Acot11	240.714	-0.0709114	0.165194	-0.429262	0.667732	0.937185	0.937185	212.317	269.825	279.301	230.832	193.888	275.632	275.467	188.45
Acot12	0.668747	-0.656545	1.76646	-0.371672	0.710137	NA	1	0.826135	0	1.56471	0.809938	0	1.46224	0.686949	0
Acot13	324.261	0.0221385	0.130144	0.170108	0.864925	0.979869	0.979869	332.106	303.553	349.713	295.627	396.259	275.632	305.693	335.506
Acot2	178.691	-0.0944898	0.157383	-0.600382	0.548251	0.911939	0.911939	225.535	160.209	173.683	173.327	210.853	175.469	152.503	157.949
Acot3	8.76428	0.0427787	0.491296	0.0870731	0.930613	NA	1	9.08749	5.62136	10.953	8.09938	9.69441	8.04231	10.9912	7.62513
Acot4	56.6411	0.160155	0.22426	0.71415	0.475134	0.893903	0.893903	49.5681	59.0243	44.5943	61.5553	71.4963	64.3385	48.0865	54.4652
Acot5	7.80668	-0.232423	0.543631	-0.427537	0.668988	NA	1	8.26135	11.2427	6.25885	8.90932	7.27081	5.84895	10.3042	4.35722
Acot6	22.4887	-0.135736	0.470333	-0.288596	0.772891	0.96158	0.96158	21.4795	14.0534	43.0296	14.5789	23.0242	15.3535	36.4083	11.9823
Acot7	5067.42	0.0985943	0.056686	1.73931	0.081981	0.715466	0.715466	4883.28	4958.04	4869.39	4864.49	5597.31	4959.91	5088.92	5317.98
Acot8	258	0.190611	0.10991	1.73425	0.0828742	0.715466	0.715466	244.536	238.908	240.183	237.312	306.586	247.118	267.223	282.13
Acot9	794.982	-0.0685025	0.131476	-0.521028	0.602347	0.924107	0.924107	653.473	989.359	830.08	792.119	770.706	664.587	759.766	899.765
Acox1	3162.15	-0.0642354	0.0583335	-1.10117	0.270821	0.822494	0.822494	3152.53	3274.44	3281.98	3225.98	2966.49	3278.34	2962.81	3154.62
Acox2	6.9143	-0.0275693	0.641972	-0.0429448	0.965746	NA	1	9.08749	5.62136	3.12943	9.71926	6.05901	10.2357	2.7478	8.71443
Acox3	752.739	0.0306206	0.088747	0.345032	0.73007	0.954569	0.954569	706.345	671.753	840.251	751.622	759.799	785.953	787.244	718.941
Acoxl	2.8494	0.14422	1.01755	0.141732	0.887292	NA	1	3.30454	0	5.47649	1.61988	2.4236	5.84895	4.1217	0
Acp1	588.436	-0.0279561	0.0764988	-0.365445	0.714779	0.94875	0.94875	587.382	626.782	575.032	592.875	603.477	554.92	590.777	576.242
Acp2	1110.54	-0.061911	0.0828742	-0.747049	0.455034	0.88692	0.88692	1224.33	1023.09	1204.83	1071.55	1111.22	1127.39	1011.88	1110
Acp3	34.3944	-0.18559	0.476616	-0.389391	0.696987	0.944027	0.944027	13.2182	56.2136	63.3709	15.3888	32.7186	21.2025	37.0953	35.947
Acp4	5.31217	0.377814	0.652658	0.578885	0.562667	NA	1	3.30454	8.43204	3.12943	4.85963	4.84721	6.58007	4.80865	6.53582
Acp5	12.1076	0.990161	0.548406	1.80552	0.0709927	0.691079	0.691079	7.43522	14.0534	3.12943	9.71926	24.236	13.8913	17.8607	6.53582
Acp6	216.959	-0.0470312	0.113163	-0.415606	0.677699	0.940249	0.940249	232.144	230.476	212.019	210.584	193.888	210.562	220.511	225.486
Acp7	4.21851	-1.16124	0.833321	-1.39351	0.163465	NA	1	1.65227	5.62136	4.69414	11.3391	3.6354	3.6556	2.06085	1.0893
Acr	9.06617	-0.196282	0.5191	-0.37812	0.705342	NA	1	10.7398	16.8641	6.25885	6.4795	9.69441	7.31119	7.55644	7.62513
Acrbp	177.095	0.0498845	0.168054	0.296836	0.766592	0.960955	0.960955	198.272	154.587	177.595	160.368	237.513	176.931	147.007	164.485
Acsbg1	5318.73	0.0331492	0.0540745	0.613029	0.539857	0.911546	0.911546	5377.31	5469.58	5163.55	5032.14	5586.4	5432.22	5291.57	5197.07
Acsbg2	1.55306	-0.566682	1.39141	-0.40727	0.683809	NA	1	4.13068	2.81068	0.782356	0	0	2.92448	0.686949	1.0893
Acsbg3	0.978177	1.56379	1.79143	0.872927	0.382703	NA	1	0	0	1.56471	0	2.4236	0	2.7478	1.0893
Acsf2	1827.42	-0.0294281	0.0605124	-0.486315	0.626744	0.92844	0.92844	1908.37	1821.32	1907.38	1742.99	1850.42	1836.57	1764.77	1787.55
Acsf3	404.536	-0.00892057	0.111787	-0.0797996	0.936397	0.99194	0.99194	385.805	460.952	393.525	387.96	437.46	362.635	361.335	446.615
Acsl1	1365.1	-0.079894	0.0711889	-1.12228	0.261743	0.820269	0.820269	1473	1346.32	1420.76	1369.61	1229.98	1409.6	1375.27	1296.27
Acsl3	5643.31	-0.121678	0.0899934	-1.35208	0.17635	0.780387	0.780387	5478.1	6293.11	5781.61	5983.01	4580.61	5326.94	5808.84	5894.22
Acsl4	2041.49	-0.15032	0.112478	-1.33644	0.181405	0.78375	0.78375	1865.41	2380.65	2081.85	2273.5	1597.15	1859.24	2165.26	2108.89
Acsl5	862.453	-0.0635538	0.0859482	-0.739443	0.459638	0.888829	0.888829	790.611	980.927	869.98	899.031	785.247	832.745	895.782	845.3
Acsl6	3314.64	-0.00953274	0.0757826	-0.125791	0.899898	0.984995	0.984995	3223.58	3372.82	3490.09	3222.74	3241.57	3515.22	3516.49	2934.59
Acsm1	1.2547	0.119297	1.31692	0.0905883	0.92782	NA	1	0.826135	2.81068	0.782356	0.809938	1.2118	0.731119	0.686949	2.17861
Acsm2	0.340611	0.428605	2.66095	0.161072	0.872036	NA	1	0.826135	0	0	0	1.2118	0	0.686949	0
Acsm3	15.1843	-0.473911	0.465677	-1.01768	0.308829	0.835754	0.835754	8.26135	14.0534	18.7766	29.1578	13.3298	16.8157	12.3651	8.71443
Acsm4	0.491439	-1.7786	2.08873	-0.851522	0.394479	NA	1	1.65227	0	0.782356	0.809938	0	0	0.686949	0
Acsm5	34.0717	-0.472125	0.383175	-1.23214	0.217898	0.797611	0.797611	22.3056	25.2961	62.5885	46.1665	41.2012	32.1692	25.4171	17.4289
Acss1	1024.01	-0.126148	0.0820419	-1.53761	0.124145	0.760016	0.760016	1168.98	1056.82	1011.59	1035.91	1043.36	1025.03	939.747	910.658
Acss2	1288.44	-0.109398	0.0843105	-1.29756	0.194439	0.788944	0.788944	1465.56	1377.23	1347.22	1163.88	1180.29	1252.41	1253	1267.95
Acss3	146.695	-0.1855	0.141584	-1.31017	0.190137	0.788401	0.788401	163.575	140.534	159.601	159.558	119.968	160.846	138.764	130.716
Acta1	170.507	0.162164	0.14326	1.13195	0.257654	0.820269	0.820269	186.707	137.723	151.777	161.178	202.371	188.629	155.938	179.735
Acta2	115.638	0.124147	0.16293	0.761969	0.446078	0.882341	0.882341	123.92	123.67	93.1004	105.292	106.639	127.215	111.286	133.984
Actb	20664.2	0.148387	0.087726	1.69148	0.0907449	0.728202	0.728202	21909.9	19070.5	18613	18808.4	24585	21233.9	19409.1	21683.7
Actc1	1.87629	0.083144	1.36684	0.0608294	0.951495	NA	1	0.826135	5.62136	0	1.61988	1.2118	0	1.3739	4.35722
Actg2	1.29147	0.404896	1.25144	0.323545	0.746282	NA	1	1.65227	0	1.56471	0.809938	2.4236	0.731119	2.06085	1.0893
Actl10	0.171737	1.03705	3.52281	0.29438	0.768467	NA	1	0	0	0	0	0	0	1.3739	0
Actl6a	219.938	-0.146169	0.144184	-1.01376	0.310696	0.836355	0.836355	228.013	303.553	198.719	204.104	227.819	193.747	194.407	209.146
Actl6b	776.104	0.0979193	0.103711	0.944158	0.345089	0.849806	0.849806	843.484	753.262	731.503	668.199	919.757	761.826	737.784	793.013
Actl7b	2.02248	0.404169	1.18581	0.340836	0.733227	NA	1	3.30454	0	1.56471	1.61988	1.2118	0	4.1217	4.35722
Actn1	983.712	-0.0766709	0.0889857	-0.861609	0.388902	0.866166	0.866166	921.141	1045.57	1125.81	952.487	904.004	1032.34	949.364	938.98
Actn2	152.063	0.0705217	0.14255	0.494714	0.620802	0.927273	0.927273	161.922	151.777	152.559	129.59	130.875	164.502	166.242	159.038
Actn3	5.35773	0.195286	0.645173	0.302688	0.762128	NA	1	5.78295	5.62136	3.12943	5.66957	7.27081	7.31119	4.80865	3.26791
Actn4	2046.1	0.0453774	0.0584785	0.775967	0.437768	0.880221	0.880221	1979.42	1950.61	2015.35	2103.41	2131.56	2112.2	2101.38	1974.91
Actr10	2560.67	-0.0151275	0.0639678	-0.236486	0.813056	0.969729	0.969729	2455.27	2647.66	2748.42	2449.25	2532.66	2493.12	2503.24	2655.72
Actr1a	5337.59	0.00607387	0.0552746	0.109885	0.9125	0.98649	0.98649	5429.36	5371.21	5525	4983.55	5387.67	5479.74	5336.91	5187.27
Actr1b	3251.2	0.0761477	0.0466265	1.63314	0.102439	0.740968	0.740968	3166.58	3125.48	3175.58	3188.73	3399.1	3363.88	3323.46	3266.82
Actr2	7627.02	-0.0817749	0.0777777	-1.05139	0.293078	0.829742	0.829742	7005.63	8271.83	7985.51	8121.25	6749.73	7301.69	7939.08	7641.47
Actr3	3429.68	-0.00298061	0.0549714	-0.0542213	0.956759	0.993195	0.993195	3562.29	3372.82	3329.71	3458.43	3546.94	3337.56	3314.53	3515.18
Actr3b	505.155	0.147796	0.104206	1.4183	0.156103	0.771497	0.771497	500.638	500.301	520.267	398.489	562.276	516.17	528.951	514.152
Actr5	151.766	0.0682894	0.129683	0.526587	0.598481	0.922634	0.922634	158.618	154.587	139.259	140.929	166.017	149.879	149.068	155.77
Actr6	630.081	-0.0888422	0.0963686	-0.9219	0.356581	0.853559	0.853559	599.774	736.398	625.103	647.95	605.901	541.759	657.411	626.35
Actr8	948.705	-0.0793617	0.0739763	-1.0728	0.283362	0.827633	0.827633	944.272	1006.22	1026.45	928.189	914.91	984.087	899.904	885.604
Actrt3	10.1312	-0.365784	0.483299	-0.756848	0.449141	NA	1	13.2182	11.2427	8.60592	12.959	8.48261	8.04231	13.052	5.44652
Acvr1	392.302	-0.100753	0.0900763	-1.11853	0.263341	0.820269	0.820269	375.891	399.117	425.602	422.788	372.023	388.224	383.318	371.453
Acvr1b	2068.44	-0.0170452	0.0695097	-0.24522	0.806286	0.968287	0.968287	1939.77	2181.09	2138.18	2072.63	2102.48	2192.63	1957.81	1962.93
Acvr1c	18.412	-0.426836	0.441706	-0.966334	0.333877	0.847579	0.847579	10.7398	19.6748	21.1236	33.2075	9.69441	13.1601	23.3563	16.3396
Acvr2a	274.909	-0.11963	0.133555	-0.895734	0.370395	0.85866	0.85866	260.233	286.689	306.684	294.817	204.794	296.103	288.519	261.433
Acvr2b	47.511	0.0418306	0.280377	0.149194	0.881401	0.981155	0.981155	29.7409	53.4029	56.3297	50.2162	35.1422	60.6829	54.269	40.3042
Acvrl1	124.101	-0.00973491	0.156646	-0.0621459	0.950447	0.992401	0.992401	122.268	106.806	129.089	137.689	115.121	146.224	127.773	107.841
Acy1	802.308	0.0379912	0.112418	0.337945	0.735405	0.954809	0.954809	931.054	685.806	813.651	724.894	931.875	764.751	794.114	772.317
Acyp1	334.134	0.00919324	0.116455	0.0789427	0.937078	0.992067	0.992067	341.194	348.524	355.19	287.528	368.388	292.448	329.049	350.756
Acyp2	1017.43	0.0717504	0.0825143	0.869551	0.384546	0.865208	0.865208	943.446	1051.19	977.163	1005.94	933.087	1006.02	1098.43	1124.16
Ada	53.8706	0.0121254	0.263949	0.0459384	0.963359	0.993399	0.993399	81.7874	33.7282	46.159	48.5963	60.5901	50.4472	50.8343	58.8224
Adad1	0.296831	-2.11804	3.18244	-0.665539	0.505706	NA	1	0	0	1.56471	0.809938	0	0	0	0
Adad2	4.00563	-1.70717	0.876647	-1.94739	0.0514881	NA	1	7.43522	8.43204	7.04121	1.61988	3.6354	0.731119	2.06085	1.0893
Adal	0.923675	0.797989	1.57681	0.506078	0.612802	NA	1	0	0	1.56471	0.809938	0	1.46224	1.3739	2.17861
Adam10	1206.66	-0.128623	0.0941493	-1.36616	0.171888	0.7774	0.7774	1141.72	1312.59	1282.28	1310.48	1056.69	1041.84	1288.72	1218.93
Adam11	2462.86	0.0271088	0.08877	0.305383	0.760075	0.960481	0.960481	2252.87	2481.83	2450.34	2579.65	2430.87	2793.61	2549.27	2164.45
Adam12	105.598	-0.312503	0.190888	-1.6371	0.101609	0.740968	0.740968	102.441	118.049	137.695	110.152	100.58	118.441	78.9992	78.4299
Adam15	960.916	0.0936806	0.0711681	1.31633	0.188063	0.788401	0.788401	968.23	907.85	932.569	903.891	1068.81	948.262	987.146	970.57
Adam17	520.064	-0.0863039	0.0783771	-1.10114	0.270837	0.822494	0.822494	549.38	531.219	514.008	547.518	505.321	492.774	521.395	498.901
Adam19	317.196	-0.107124	0.108361	-0.988589	0.322864	0.841856	0.841856	309.801	368.199	323.113	324.785	292.044	318.768	331.797	269.058
Adam1a	127.741	-0.0315777	0.251247	-0.125684	0.899982	0.984999	0.984999	186.707	98.3738	111.095	118.251	99.3677	187.167	104.416	116.556
Adam2	0.689014	1.79076	1.97585	0.906321	0.364766	NA	1	0.826135	0	0	0	0	0.731119	0.686949	3.26791
Adam22	760.608	-0.264703	0.187201	-1.41401	0.15736	0.771497	0.771497	571.685	905.039	923.18	925.759	465.332	788.878	820.905	684.083
Adam23	1767.76	-0.304206	0.162203	-1.87547	0.060728	0.663178	0.663178	1458.13	2175.47	2174.17	2013.51	1248.16	1810.98	1939.26	1322.42
Adam26a	1.12057	-0.989538	1.6509	-0.599394	0.54891	NA	1	2.47841	2.81068	0	0.809938	0	0	0.686949	2.17861
Adam32	6.11242	-0.582121	0.738306	-0.788455	0.430431	NA	1	7.43522	5.62136	3.12943	12.959	2.4236	1.46224	8.24339	7.62513
Adam33	4.98731	0.383016	0.734547	0.521432	0.602066	NA	1	6.60908	2.81068	4.69414	2.42981	10.9062	2.19336	4.80865	5.44652
Adam34l	0.237405	-0.28754	3.46291	-0.0830343	0.933824	NA	1	0	0	0	0.809938	0	0	0	1.0893
Adam3a	0.328795	0.45906	2.6891	0.170712	0.864451	NA	1	0	0	0	0.809938	0	0.731119	0	1.0893
Adam5	1.93832	0.536308	1.14837	0.467016	0.640489	NA	1	4.13068	0	0.782356	0.809938	3.6354	2.19336	0.686949	3.26791
Adam8	92.7118	0.201682	0.207875	0.970205	0.331944	0.847579	0.847579	104.093	64.6456	87.6239	83.4236	87.2497	95.7766	83.8078	135.074
Adam9	803.272	-0.0705426	0.0806281	-0.874914	0.381621	0.862534	0.862534	817.874	789.801	887.192	789.689	792.518	807.156	720.61	821.335
Adamdec1	0.290427	-0.949614	2.76222	-0.343787	0.731007	NA	1	0	0	0.782356	0.809938	0	0.731119	0	0
Adamts1	162.622	-0.100744	0.131961	-0.763437	0.445203	0.882341	0.882341	167.705	160.209	186.983	157.938	139.357	159.384	170.363	159.038
Adamts10	325.936	0.017173	0.127267	0.134937	0.892661	0.983633	0.983633	347.803	340.092	287.125	322.355	390.2	338.508	303.632	277.773
Adamts12	60.2368	-0.107209	0.219795	-0.48777	0.625713	0.928079	0.928079	60.3079	50.5922	68.8474	68.8447	42.413	57.7584	72.1297	61.001
Adamts13	128.314	-0.0911988	0.154751	-0.589325	0.555643	0.913362	0.913362	132.182	101.184	140.824	148.219	126.027	137.45	109.912	130.716
Adamts14	13.3903	0.0344369	0.441894	0.0779301	0.937884	0.992223	0.992223	11.5659	16.8641	7.82356	17.8186	13.3298	10.9668	17.8607	10.893
Adamts15	276.663	-0.0876992	0.19235	-0.455934	0.648437	0.931905	0.931905	204.881	286.689	392.743	257.56	216.912	289.523	311.188	253.808
Adamts16	10.8642	0.313143	0.475227	0.658934	0.509938	NA	1	7.43522	2.81068	12.5177	13.7689	15.7534	10.9668	11.6781	11.9823
Adamts17	77.4621	0.0608994	0.196342	0.310171	0.756431	0.959664	0.959664	84.2658	59.0243	90.7533	65.605	86.0379	76.7675	88.6165	68.6262
Adamts18	12.2836	0.33543	0.437747	0.766265	0.443519	0.882341	0.882341	13.2182	5.62136	14.8648	8.09938	14.5416	16.0846	11.6781	14.161
Adamts19	35.9273	-0.161375	0.274229	-0.588467	0.556219	0.913362	0.913362	39.6545	39.3495	35.9884	37.2571	21.8124	32.1692	34.3475	46.8401
Adamts2	302.384	0.15201	0.106501	1.42732	0.153489	0.771497	0.771497	314.757	283.879	273.042	274.569	315.068	350.206	303.632	303.916
Adamts20	162.27	-0.257385	0.159027	-1.6185	0.105555	0.745422	0.745422	170.184	213.612	154.124	177.376	128.451	174.006	157.311	123.091
Adamts3	47.7461	-0.174531	0.279208	-0.625092	0.531911	0.908082	0.908082	34.6977	33.7282	64.9356	66.4149	47.2603	44.5983	52.2082	38.1256
Adamts4	617.006	0.0553935	0.100077	0.553511	0.579913	0.919726	0.919726	649.342	531.219	609.456	619.603	707.692	655.814	605.202	557.724
Adamts5	51.462	0.0993266	0.230235	0.431414	0.666167	0.936485	0.936485	44.6113	53.4029	53.9826	48.5963	50.8957	49.7161	68.008	42.4829
Adamts6	81.2833	-0.00969991	0.180406	-0.0537672	0.957121	0.993195	0.993195	75.1783	98.3738	73.5415	83.4236	84.8261	89.9277	74.1905	70.8048
Adamts7	34.7273	0.164278	0.262225	0.626476	0.531003	0.907908	0.907908	36.3499	39.3495	26.6001	30.7776	30.295	38.0182	35.0344	41.3936
Adamts8	37.2036	-0.00797839	0.290228	-0.02749	0.978069	0.996069	0.996069	52.8726	42.1602	29.7295	25.918	35.1422	40.9427	37.0953	33.7684
Adamts9	78.5873	0.140819	0.207863	0.677463	0.498112	0.897957	0.897957	85.918	50.5922	67.2826	90.713	66.6491	82.6165	93.4251	91.5015
Adamtsl1	79.7591	-0.188183	0.189794	-0.991512	0.321436	0.840755	0.840755	93.3533	95.5631	85.2768	68.8447	73.9199	73.843	85.1817	62.0903
Adamtsl2	183.102	-0.134807	0.126552	-1.06523	0.286772	0.827633	0.827633	192.489	207.99	179.942	188.716	180.558	186.435	151.129	177.557
Adamtsl3	54.5617	-0.1406	0.208701	-0.673688	0.500509	0.898306	0.898306	60.3079	53.4029	57.112	58.3155	41.2012	54.1028	59.7646	52.2866
Adamtsl4	56.6845	-0.241621	0.213254	-1.13302	0.257206	0.820269	0.820269	74.3522	44.9709	65.7179	56.6957	59.3783	50.4472	52.8951	49.0187
Adamtsl5	20.1188	0.664604	0.374761	1.77341	0.0761609	0.706328	0.706328	11.5659	11.2427	14.0824	24.2981	23.0242	22.6647	32.2866	21.7861
Adap1	2585.18	0.0651243	0.0649678	1.00241	0.316146	0.839527	0.839527	2422.23	2445.29	2643.58	2585.32	2817.44	2480.69	2647.5	2639.38
Adap2	58.0099	-0.291476	0.207403	-1.40536	0.159914	0.771497	0.771497	68.5692	78.699	57.8944	54.2658	47.2603	54.1028	54.269	49.0187
Adar	4593.78	-0.0783037	0.0731202	-1.07089	0.284219	0.827633	0.827633	4737.06	4831.56	4663.63	4651.47	4135.88	5007.44	4522.88	4200.36
Adarb1	9415.26	-0.158863	0.145328	-1.09314	0.274334	0.82506	0.82506	6984.15	10450.1	12117.1	10185	8309.32	8612.59	10426.5	8237.32
Adarb2	188.015	-0.201348	0.230152	-0.87485	0.381655	0.862534	0.862534	129.703	188.316	270.695	216.253	150.263	224.454	193.72	130.716
Adat1	96.1807	-0.251813	0.166899	-1.50877	0.131357	0.761702	0.761702	101.615	106.806	99.3593	109.342	90.8851	85.541	73.5036	102.395
Adat2	112.131	-0.00301829	0.147004	-0.0205321	0.983619	0.996351	0.996351	109.05	120.859	108.748	112.581	105.427	103.088	117.468	119.823
Adat3	65.5695	0.382698	0.206584	1.85251	0.063953	0.666495	0.666495	57.8295	47.7816	52.4179	67.2248	86.0379	70.9186	82.4339	59.9117
Adck1	258.809	0.0495638	0.115258	0.430023	0.667179	0.936957	0.936957	247.841	255.772	285.56	230.022	253.266	282.943	269.971	245.093
Adck5	294.451	0.164712	0.113306	1.45369	0.146032	0.771497	0.771497	295.756	241.718	256.613	307.776	342.94	312.188	294.701	303.916
Adcy1	4455.17	-0.259163	0.174526	-1.48496	0.137556	0.771497	0.771497	3111.22	5233.49	5906.01	5170.64	3477.87	3988.99	5093.04	3660.06
Adcy10	9.00131	-0.0499855	0.577094	-0.086616	0.930977	NA	1	11.5659	2.81068	14.8648	6.4795	7.27081	10.2357	14.4259	4.35722
Adcy2	2456.87	0.0275377	0.0861025	0.319824	0.749101	0.958871	0.958871	2545.32	2290.7	2355.67	2535.92	2472.07	2846.98	2284.79	2323.49
Adcy3	1689.35	0.133657	0.0574069	2.32824	0.0198993	0.427691	0.427691	1661.36	1562.74	1587.4	1628.79	1715.91	1815.37	1802.56	1740.71
Adcy4	45.1587	-0.036081	0.251253	-0.143604	0.885813	0.981449	0.981449	38.8283	64.6456	39.9002	42.9267	52.1075	41.6738	34.3475	46.8401
Adcy5	2479.67	0.0511106	0.0754153	0.677721	0.497949	0.897957	0.897957	2248.74	2366.59	2572.39	2550.49	2681.72	2577.2	2539.65	2300.61
Adcy6	1106.69	-0.0412874	0.0868261	-0.475518	0.634418	0.928977	0.928977	1147.5	1177.67	1088.26	1086.13	1009.43	1248.02	1068.21	1028.3
Adcy7	390.593	0.0614533	0.111228	0.5525	0.580606	0.919814	0.919814	360.195	387.874	373.184	406.589	461.696	413.814	351.031	370.363
Adcy8	957.593	-0.0766788	0.104445	-0.734159	0.462852	0.890082	0.890082	807.134	1065.25	1071.05	996.224	884.615	879.536	1007.07	949.873
Adcy9	733.686	-0.0378728	0.0828379	-0.457191	0.647534	0.931589	0.931589	709.65	747.641	753.409	767.011	700.421	766.213	769.383	655.761
Adcyap1	1249.2	0.0679138	0.0796567	0.85258	0.393892	0.867028	0.867028	1291.25	1312.59	1168.06	1116.09	1273.6	1269.95	1201.47	1360.54
Adcyap1r1	6868.85	0.0244521	0.0634567	0.385336	0.699988	0.944678	0.944678	6976.71	6613.53	6839.36	6807.53	6949.68	7583.17	6579.6	6601.18
Add1	6026.1	0.00999257	0.0688739	0.145085	0.884644	0.981318	0.981318	6345.54	5669.14	6175.92	5821.02	6210.48	6303.71	6198.35	5484.65
Add2	978.498	-0.158077	0.137121	-1.15282	0.248983	0.816724	0.816724	812.917	1113.03	1105.47	1103.95	811.907	1060.85	1042.1	777.763
Add3	3508.48	-0.0275275	0.0606764	-0.453677	0.650061	0.932289	0.932289	3634.17	3386.87	3613.7	3527.28	3337.3	3692.88	3559.77	3315.84
Adgb	100.813	-0.109834	0.206351	-0.532268	0.59454	0.922573	0.922573	88.3964	75.8884	115.789	134.45	84.8261	87.0032	118.842	101.305
Adgra1	2128.59	-0.148766	0.132982	-1.11869	0.263271	0.820269	0.820269	1688.62	2434.05	2514.49	2322.9	1757.11	1987.91	2385.78	1937.87
Adgra2	410.178	0.0504989	0.0887965	0.568704	0.569557	0.916992	0.916992	391.588	446.898	384.137	397.68	436.248	403.578	407.361	413.936
Adgra3	483.527	0.107256	0.105195	1.01959	0.307922	0.834932	0.834932	470.071	444.087	488.973	457.615	467.755	592.207	467.126	480.383
Adgrb1	5724.57	0.270749	0.0858347	3.1543	0.00160884	0.11745	0.11745	4956.81	5073.28	5253.52	5466.27	7259.9	5914.02	6225.82	5646.95
Prr7	191.47	1.55425	0.289792	5.36333	8.17e-08	0.000403882	0.000403882	114.833	98.3738	63.3709	111.771	482.297	174.006	219.137	267.969
Adgrb3	1678.57	-0.051946	0.0604737	-0.858985	0.390349	0.867028	0.867028	1648.14	1776.35	1718.05	1704.92	1581.4	1726.9	1656.24	1616.53
Adgrd1	72.2277	0.0153325	0.210972	0.0726753	0.942065	0.992401	0.992401	74.3522	89.9418	61.0238	64.795	77.5553	70.9186	54.269	84.9657
Adgre1	139.394	0.0461702	0.178563	0.258565	0.795971	0.965773	0.965773	130.529	103.995	184.636	123.111	141.781	129.408	147.007	154.681
Adgre4	1.72795	0.179129	1.30652	0.137104	0.890949	NA	1	0	2.81068	2.34707	1.61988	1.2118	3.6556	0	2.17861
Adgre5	164.07	0.11805	0.15909	0.742034	0.458067	0.887875	0.887875	153.661	143.345	188.548	143.359	141.781	193.747	192.346	155.77
Adgrf1	4.04818	0.665962	0.734085	0.9072	0.364301	NA	1	4.13068	0	3.91178	3.23975	6.05901	4.38672	4.1217	6.53582
Adgrf2	1.74959	0.250098	1.26121	0.198301	0.84281	NA	1	0	2.81068	0.782356	3.23975	0	2.92448	2.06085	2.17861
Adgrf3	0.955244	-0.339961	1.61065	-0.211071	0.832832	NA	1	0	0	2.34707	1.61988	1.2118	0	1.3739	1.0893
Adgrf4	0.309801	-2.15981	3.48204	-0.620272	0.535079	NA	1	2.47841	0	0	0	0	0	0	0
Adgrf5	456.497	-0.175942	0.147329	-1.19421	0.232395	0.806575	0.806575	410.589	559.325	475.673	501.352	328.398	503.741	482.925	389.971
Adgrg1	4006.79	0.0321805	0.0756056	0.425637	0.670373	0.938155	0.938155	4195.94	3665.13	3958.72	4017.29	3891.09	4498.58	3777.54	4050.03
Adgrg2	131.263	-0.0280252	0.167347	-0.167467	0.867002	0.980304	0.980304	127.225	129.291	119.701	154.698	100.58	125.753	149.068	143.788
Adgrg3	2.60154	0.0328926	1.093	0.0300939	0.975992	NA	1	2.47841	0	3.91178	3.23975	1.2118	0	3.43475	6.53582
Adgrg5	1.22097	0.270891	1.40347	0.193015	0.846947	NA	1	0.826135	0	2.34707	0.809938	3.6354	1.46224	0.686949	0
Adgrg6	315.14	-0.159761	0.121841	-1.31123	0.189782	0.788401	0.788401	320.54	373.82	309.813	335.314	282.35	296.103	348.283	254.897
Adgrg7	1.00497	-3.33797	1.83203	-1.82201	0.0684532	NA	1	0.826135	5.62136	0.782356	0.809938	0	0	0	0
Adgrl1	5059.89	-0.00761658	0.106437	-0.0715597	0.942952	0.992401	0.992401	4400.82	5157.6	5424.08	5315.62	4791.46	5786.08	5354.08	4249.38
Adgrl3	1661.56	-0.103686	0.079834	-1.29877	0.194022	0.788944	0.788944	1816.67	1852.24	1638.25	1591.53	1565.65	1727.63	1613.64	1486.9
Adgrl4	219.889	-0.166417	0.177199	-0.939155	0.347651	0.850663	0.850663	223.883	306.364	196.371	212.204	213.277	259.547	165.555	181.914
Adgrv1	467.558	-0.0915966	0.0826603	-1.10811	0.267815	0.821724	0.821724	465.94	458.141	503.055	498.112	456.849	454.025	466.439	437.9
Adh5	1134	0.0364198	0.0802617	0.453763	0.649999	0.932289	0.932289	1162.37	1037.14	1150.06	1115.28	1187.57	1055.74	1104.61	1259.24
Adh7	0.783445	-0.337663	1.92563	-0.175352	0.860803	NA	1	0	0	2.34707	0.809938	2.4236	0	0.686949	0
Adhfe1	833.604	0.00447774	0.093685	0.0477958	0.961879	0.993374	0.993374	899.661	758.884	792.527	870.683	784.035	931.446	772.131	859.461
Adi1	384.45	0.236853	0.120216	1.97022	0.0488126	0.622434	0.622434	345.324	387.874	341.89	342.604	388.988	345.088	468.5	455.329
Adipoq	4.63132	-2.97809	1.12512	-2.64692	0.00812297	NA	1	0.826135	0	16.4295	15.3888	1.2118	0.731119	1.3739	1.0893
Adipor1	1834.48	0.0570633	0.0668484	0.853622	0.393314	0.867028	0.867028	1830.72	1686.41	1822.89	1837.75	2033.4	1830.72	1848.58	1785.37
Adipor2	873.666	-0.222301	0.134694	-1.65042	0.098858	0.737106	0.737106	950.881	1039.95	902.057	880.403	651.949	953.38	934.251	676.458
Adk	1218.73	-0.0328684	0.0735459	-0.44691	0.65494	0.933621	0.933621	1253.25	1197.35	1281.5	1193.04	1227.55	1099.6	1281.85	1215.66
Adm	30.378	-0.0938536	0.327026	-0.286992	0.774119	0.961731	0.961731	33.0454	33.7282	22.6883	35.6373	31.5068	17.5469	27.478	41.3936
Adm2	0.678599	-1.40734	1.76744	-0.796258	0.425882	NA	1	0.826135	0	1.56471	1.61988	0	0.731119	0.686949	0
Adnp	3012.94	-0.0938297	0.0593823	-1.5801	0.114085	0.75412	0.75412	2935.26	3308.17	3109.87	3106.92	2867.12	3035.61	2828.86	2911.71
Adnp2	540.388	-0.0373993	0.0795274	-0.47027	0.638162	0.929898	0.929898	543.597	559.325	547.649	543.468	499.262	565.886	526.89	537.027
Ado	604.929	0.0302321	0.0726508	0.416129	0.677316	0.940249	0.940249	591.513	584.621	619.626	596.114	604.689	610.485	622.376	610.01
Adora1	3514.56	-0.00496599	0.0843389	-0.0588814	0.953047	0.99289	0.99289	3321.89	3757.88	3738.88	3277.01	3279.13	3490.36	3943.09	3308.22
Adora2a	79.3932	0.548621	0.349086	1.57159	0.116045	0.755793	0.755793	78.4828	53.4029	64.9356	58.3155	187.829	59.9518	62.5124	69.7155
Adora2b	121.014	-0.00437379	0.176529	-0.0247766	0.980233	0.996204	0.996204	95.8317	151.777	116.571	124.73	138.145	104.55	105.79	130.716
Adora3	48.0222	0.0957225	0.220181	0.434746	0.663747	0.936068	0.936068	55.351	33.7282	46.9414	46.1665	52.1075	48.2539	51.5212	50.108
Adpgk	1338.79	-0.0924046	0.160989	-0.57398	0.565981	0.915859	0.915859	1484.56	1585.22	1348	1117.71	1123.34	1382.55	1688.52	980.374
Adprh	983.602	0.266142	0.0870074	3.05885	0.00222191	0.1356	0.1356	983.101	798.233	879.369	896.601	1177.87	1077.67	996.077	1059.89
Adprhl1	76.1053	0.0252107	0.177858	0.141746	0.88728	0.981466	0.981466	75.1783	67.4563	79.018	77.754	79.9789	66.5319	84.4948	78.4299
Adprm	337.383	0.144081	0.115705	1.24524	0.213043	0.796954	0.796954	342.02	368.199	262.089	318.306	359.905	342.164	346.909	359.47
Adprs	642.478	0.124715	0.078773	1.58322	0.113371	0.75412	0.75412	605.557	590.243	637.62	617.173	723.445	638.267	647.793	679.726
Adra1a	99.1706	-0.481482	0.302697	-1.59064	0.111691	0.752413	0.752413	97.4839	84.3204	143.171	136.88	59.3783	135.988	89.3034	46.8401
Adra1b	477.248	0.20026	0.175129	1.1435	0.252831	0.818528	0.818528	294.104	463.762	521.832	497.302	608.324	428.436	535.821	468.401
Adra1d	45.2121	0.214905	0.230187	0.93361	0.350505	0.851759	0.851759	44.6113	39.3495	37.5531	44.5466	53.3193	39.4804	49.4604	53.3759
Adra2a	410.681	0.130382	0.115368	1.13014	0.258418	0.820269	0.820269	456.027	387.874	363.796	358.803	464.12	448.907	377.822	428.096
Adra2b	141.921	-0.179402	0.214475	-0.83647	0.402891	0.871255	0.871255	100.788	154.587	189.33	159.558	113.909	114.055	172.424	130.716
Adra2c	100.487	0.444476	0.27201	1.63404	0.10225	0.740968	0.740968	97.4839	81.5097	73.5415	85.8534	195.1	98.7011	76.9383	94.7695
Adrb1	157.157	0.139145	0.15781	0.881727	0.377924	0.86178	0.86178	132.182	132.102	167.424	161.988	196.312	140.375	176.546	150.324
Adrb2	57.2097	-0.131914	0.255829	-0.515633	0.606111	0.925343	0.925343	39.6545	64.6456	82.9298	53.4559	46.0485	58.4895	59.0777	53.3759
Adrb3	1.86442	1.09513	1.4323	0.764593	0.444514	NA	1	2.47841	2.81068	0	0	6.05901	2.19336	1.3739	0
Fam43b	69.3431	1.54844	0.309343	5.00556	5.57e-07	0.0009178	0.0009178	34.6977	44.9709	28.9472	34.8273	174.499	71.6497	89.9904	75.162
Adsl	979.477	-0.00621428	0.0765888	-0.0811382	0.935332	0.99194	0.99194	1049.19	947.199	968.557	954.107	974.288	976.044	910.895	1055.54
Adss	1569	0.00987703	0.0859437	0.114924	0.908505	0.985887	0.985887	1491.17	1568.36	1542.81	1651.46	1485.67	1411.06	1633.57	1767.94
Adssl1	73.5666	-0.0270078	0.229941	-0.117456	0.906499	0.985578	0.985578	66.9169	115.238	61.8062	59.9354	82.4025	67.9941	59.0777	75.162
Adtrp	41.162	0.0566248	0.275934	0.205211	0.837407	0.974598	0.974598	36.3499	56.2136	40.6825	30.7776	54.5311	40.2116	30.2258	40.3042
Aebp1	259.116	-0.0111793	0.180151	-0.062055	0.950519	0.992401	0.992401	274.277	171.451	264.436	319.925	258.114	206.176	258.293	320.255
Aebp2	739.94	-0.0376499	0.0835173	-0.450804	0.652131	0.933142	0.933142	726.999	795.422	786.268	697.357	688.303	778.642	693.819	752.709
Aen	149.542	0.113933	0.157903	0.721541	0.470577	0.891746	0.891746	156.14	126.481	134.565	153.078	192.676	158.653	148.381	126.359
Afap1	741.185	-0.143155	0.101267	-1.41364	0.157468	0.771497	0.771497	789.785	719.534	808.174	792.119	676.185	796.189	749.462	598.028
Afap1l1	140.436	0.0911792	0.152502	0.597888	0.549915	0.911939	0.911939	135.486	115.238	147.083	143.359	132.086	174.006	147.694	128.538
Afap1l2	239.262	0.0325699	0.107251	0.303678	0.761373	0.960481	0.960481	237.927	216.422	239.401	248.651	232.666	261.01	238.371	239.647
Afdn	1583.2	-0.145727	0.0825185	-1.76599	0.0773974	0.706328	0.706328	1589.48	1714.51	1674.24	1683.86	1383.88	1605.54	1645.93	1368.17
Aff1	102.921	-0.177221	0.212607	-0.833561	0.404529	0.871255	0.871255	75.1783	132.102	127.524	106.912	88.4615	106.743	111.286	75.162
Aff1-as1	1.17759	0.710103	1.54636	0.459209	0.646084	NA	1	0.826135	0	0.782356	1.61988	0	2.92448	0	3.26791
Aff2	484.81	-0.155045	0.135912	-1.14077	0.253967	0.818806	0.818806	420.503	525.597	548.432	553.188	410.801	542.491	491.856	385.614
Aff3	581.739	-0.151083	0.135058	-1.11865	0.263288	0.820269	0.820269	473.375	646.456	684.562	648.76	521.075	647.041	546.812	485.83
Aff4	4214.65	-0.189967	0.104079	-1.82522	0.0679678	0.680596	0.680596	3947.27	4721.94	4484.47	4822.37	3258.53	4184.93	4414.34	3883.37
Afg3l1	494.717	0.247155	0.0844015	2.92832	0.00340796	0.167907	0.167907	447.765	489.058	422.472	458.425	563.488	530.793	533.76	511.973
Afg3l2	1667.26	0.086559	0.0631996	1.36961	0.170808	0.776771	0.776771	1596.09	1557.12	1671.11	1638.5	1606.85	1766.38	1711.19	1790.82
Afm	0.856087	-0.71974	1.69011	-0.425855	0.670214	NA	1	0.826135	0	2.34707	0.809938	0	0	0.686949	2.17861
Afmid	351.323	-0.11409	0.11075	-1.03016	0.302934	0.831948	0.831948	379.196	351.335	363.013	361.232	390.2	327.541	290.58	347.488
Afp	4.93811	0.237043	0.690937	0.343075	0.731542	NA	1	3.30454	5.62136	7.04121	2.42981	7.27081	4.38672	6.18255	3.26791
Aftph	1727.32	-0.0974282	0.0788564	-1.23551	0.21664	0.797611	0.797611	1724.14	1832.56	1811.15	1781.86	1469.92	1632.59	1811.49	1754.87
Aga	634.137	-0.0932542	0.0858843	-1.08581	0.277562	0.827054	0.827054	698.084	708.291	630.579	590.445	609.536	595.131	629.933	611.1
Agap1	2207.32	-0.100571	0.122111	-0.823602	0.410166	0.872288	0.872288	1867.89	2366.59	2477.72	2430.62	1863.75	2507.01	2264.87	1880.14
Agap2	4365.37	0.250125	0.103823	2.40914	0.0159904	0.39067	0.39067	4118.28	3738.2	3779.56	4305.63	5746.36	4631.64	4169.78	4433.47
Ccdc85b	585.817	1.54405	0.363601	4.24654	2.17e-05	0.00989495	0.00989495	322.193	261.393	215.93	395.25	1463.86	550.533	687.636	789.745
Agbl1	7.54543	-0.0351139	0.555445	-0.0632175	0.949593	NA	1	4.95681	11.2427	9.38828	5.66957	7.27081	5.84895	6.18255	9.80374
Agbl2	87.3527	-0.124786	0.171013	-0.729686	0.465582	0.890684	0.890684	79.309	89.9418	93.8828	101.242	78.7671	76.7675	90.6773	88.2336
Agbl3	159.582	-0.0797121	0.160548	-0.496502	0.61954	0.927273	0.927273	157.792	177.073	136.912	187.906	119.968	158.653	166.242	172.11
Agbl5	372.725	0.0423824	0.11426	0.37093	0.71069	0.947778	0.947778	385.805	297.932	408.39	366.902	338.093	415.276	375.074	394.328
Ager	69.5189	0.170241	0.183765	0.926407	0.354235	0.853353	0.853353	68.5692	67.4563	70.4121	55.8857	71.4963	70.9186	76.2514	75.162
Agfg1	1532.73	-0.141904	0.0866448	-1.63776	0.101471	0.740968	0.740968	1411.86	1596.47	1766.56	1657.94	1435.98	1413.98	1579.3	1399.76
Agfg2	593.308	0.195119	0.093605	2.08449	0.0371156	0.571834	0.571834	553.51	477.816	535.132	634.181	632.56	632.418	651.228	629.618
Aggf1	723.866	-0.0508623	0.081882	-0.621166	0.53449	0.909214	0.909214	688.997	694.238	766.709	790.499	701.633	682.865	753.584	712.405
Agk	484.179	0.00522347	0.093225	0.0560308	0.955317	0.993195	0.993195	515.508	418.791	522.614	464.094	508.957	496.43	475.369	471.669
Agl	1659.09	-0.23378	0.0809462	-2.8881	0.00387582	0.183052	0.183052	1634.92	1846.62	1865.92	1829.65	1429.93	1642.09	1415.8	1607.81
Agmat	3.22509	1.32795	1.03777	1.27962	0.20068	NA	1	2.47841	0	0	4.04969	8.48261	2.19336	2.06085	6.53582
Agmo	117.134	0.041757	0.159584	0.261662	0.793582	0.964631	0.964631	120.616	120.859	128.306	92.3329	122.392	110.399	114.721	127.449
Ago1	1369.18	-0.05892	0.0781225	-0.7542	0.450729	0.884322	0.884322	1368.91	1453.12	1331.57	1443.31	1274.82	1497.33	1280.47	1303.9
Ago2	275.724	-0.287987	0.206115	-1.39721	0.162349	0.771497	0.771497	228.013	326.039	273.825	387.15	225.395	348.744	194.407	222.218
Ago3	141.052	-0.330164	0.256557	-1.2869	0.198128	0.788944	0.788944	120.616	168.641	161.948	180.616	92.0969	165.964	165.555	72.9834
Ago4	106.993	-0.417675	0.194194	-2.15082	0.0314907	0.538647	0.538647	112.354	148.966	123.612	110.961	71.4963	116.248	98.2338	74.0727
Agpat1	2847.22	0.14374	0.0819117	1.75482	0.0792901	0.708783	0.708783	2880.73	2611.12	2699.13	2620.96	3414.86	2770.21	2817.87	2962.91
Agpat2	13.0327	-0.0267255	0.450531	-0.0593201	0.952697	0.99289	0.99289	12.392	11.2427	14.0824	13.7689	13.3298	8.04231	9.61729	21.7861
Agpat3	5505.37	-0.0372229	0.0655195	-0.56812	0.569954	0.916992	0.916992	5649.11	5264.4	5791	5591	5579.13	5658.86	5575.97	4933.46
Agpat4	1293.54	0.0556925	0.0759044	0.733719	0.46312	0.890082	0.890082	1337.51	1306.97	1241.6	1188.99	1435.98	1282.38	1237.88	1316.97
Agpat5	1247.97	-0.0449762	0.0865455	-0.519683	0.603285	0.924772	0.924772	1178.89	1262	1445.01	1182.51	1215.44	1279.46	1162.32	1258.15
Agps	300.698	-0.298492	0.159381	-1.87282	0.061093	0.663458	0.663458	259.406	351.335	343.454	377.431	222.971	302.683	317.371	230.932
Agr2	0.78596	0.316353	1.7221	0.183702	0.854247	NA	1	0.826135	0	0	1.61988	2.4236	0.731119	0.686949	0
Agrn	2634.8	-0.0679024	0.0821907	-0.826156	0.408715	0.872122	0.872122	2911.3	2771.33	2548.92	2561.02	2552.05	2884.27	2397.45	2452.02
Agrp	60.254	0.104546	0.318179	0.328575	0.742477	0.957613	0.957613	67.7431	42.1602	62.5885	55.8857	79.9789	37.2871	40.53	95.8588
Agt	10005.8	0.112662	0.109662	1.02736	0.304253	0.832026	0.832026	11884.8	8853.64	8798.38	8915.8	11563	10504	9496.39	10030.3
Agtpbp1	3476.79	-0.068059	0.0801207	-0.849457	0.395627	0.867262	0.867262	3217.8	3774.74	3696.63	3558.87	3122.81	3364.61	3752.12	3326.73
Agtr1a	40.8039	-0.400183	0.276985	-1.44478	0.14852	0.771497	0.771497	58.6556	36.5388	41.4649	46.1665	44.8367	37.2871	23.3563	38.1256
Agtr2	42.4177	-0.429461	0.368377	-1.16582	0.243687	0.813204	0.813204	23.9579	44.9709	72.7591	53.4559	21.8124	32.1692	54.269	35.947
Agtrap	326.384	0.00498373	0.101297	0.0491992	0.960761	0.993204	0.993204	343.672	309.175	316.072	332.075	338.093	318.768	355.84	297.38
Agxt	0.195589	-1.65309	3.50831	-0.471193	0.637503	NA	1	0	0	1.56471	0	0	0	0	0
Ahctf1	671.256	-0.183434	0.116918	-1.56891	0.116668	0.757166	0.757166	679.083	660.51	694.732	819.657	541.675	603.905	747.401	623.082
Ahcy	1176.51	0.0624298	0.0750475	0.831871	0.405482	0.871255	0.871255	1262.33	1132.7	1106.25	1099.9	1183.93	1230.47	1143.77	1252.7
Ahcyl1	9652.6	-0.111925	0.0445064	-2.51481	0.0119098	0.351137	0.351137	9759.13	10346.1	10048.6	9971.96	9145.46	9342.24	9477.84	9129.46
Ahcyl2	2185.71	-0.109096	0.0666856	-1.63598	0.101844	0.740968	0.740968	2095.9	2341.3	2395.58	2249.2	2040.67	2206.52	2107.56	2048.98
Ahdc1	1007.8	0.213021	0.0882858	2.41285	0.0158282	0.389274	0.389274	924.445	860.068	896.58	1044.01	1102.74	1180.76	1009.13	1044.64
Ahi1	9863.14	-0.0928093	0.0841279	-1.10319	0.269944	0.822494	0.822494	10329.2	10798.6	10004	9601.81	8476.55	10902.5	9241.53	9551.02
Ahnak	272.015	-0.00659345	0.126914	-0.0519522	0.958567	0.993195	0.993195	280.886	258.583	279.301	272.949	227.819	288.792	319.432	248.361
Ahr	137.287	-0.28056	0.172506	-1.62638	0.103868	0.742076	0.742076	111.528	160.209	179.942	153.078	118.757	134.526	129.147	111.109
Ahrr	1.59197	-0.478321	1.27929	-0.373896	0.708482	NA	1	0	2.81068	0.782356	4.04969	1.2118	0.731119	2.06085	1.0893
Ahsa1	2530.44	-0.000951152	0.0685092	-0.0138836	0.988923	0.997037	0.997037	2604.8	2521.18	2545.01	2448.44	2615.07	2320.57	2464.09	2724.35
Ahsa2	517.198	0.0147172	0.0937777	0.156937	0.875294	0.981008	0.981008	490.724	562.136	555.473	456.805	525.922	510.321	503.534	532.67
Ahsp	4.43862	0.577966	0.787121	0.734279	0.462779	NA	1	4.13068	8.43204	0.782356	2.42981	7.27081	4.38672	4.80865	3.26791
AI467606	79.9323	-0.148832	0.175998	-0.845647	0.397749	0.868722	0.868722	71.8737	87.1311	83.7121	94.7627	71.4963	76.0364	80.3731	74.0727
AI593442	3234.87	-0.151446	0.119086	-1.27173	0.203469	0.79182	0.79182	2580.02	3600.48	3857.8	3584.79	2896.21	2955.92	3398.34	3005.39
Aida	1367.51	-0.0268365	0.0621575	-0.43175	0.665923	0.936485	0.936485	1390.39	1365.99	1416.06	1342.88	1374.18	1333.56	1297.65	1419.36
Aif1	291.083	0.0479543	0.161109	0.29765	0.76597	0.960955	0.960955	357.716	216.422	278.519	281.858	341.728	253.698	261.041	337.684
Aif1l	284.203	0.0786184	0.124893	0.629488	0.52903	0.907684	0.907684	326.323	224.854	269.131	275.379	309.009	262.472	303.632	302.827
Aifm1	496.169	-0.0680725	0.0836609	-0.813672	0.415833	0.872288	0.872288	491.55	525.597	492.102	524.03	502.898	449.638	491.169	492.365
Aifm2	550.864	-0.00667905	0.0916502	-0.0728755	0.941905	0.992401	0.992401	598.948	534.029	532.002	540.229	530.769	587.089	502.16	581.688
Aifm3	1263.39	-0.0634966	0.0743973	-0.85348	0.393393	0.867028	0.867028	1305.29	1264.81	1374.6	1216.53	1231.19	1144.93	1307.26	1262.5
Aig1	1187.19	-0.0190357	0.0727331	-0.26172	0.793537	0.964631	0.964631	1180.55	1194.54	1268.2	1135.53	1162.12	1099.6	1215.21	1241.81
Aim2	14.6193	-0.20658	0.406253	-0.508501	0.611102	0.925894	0.925894	19.8272	19.6748	12.5177	12.1491	9.69441	14.6224	16.4868	11.9823
Aimp1	607.068	-0.00255026	0.0942619	-0.0270551	0.978416	0.996122	0.996122	593.165	519.976	630.579	671.439	628.925	600.98	568.794	642.689
Aimp2	374.205	0.115465	0.11438	1.00949	0.312742	0.837431	0.837431	408.937	354.146	318.419	352.323	416.86	372.14	350.344	420.471
Aip	863.058	0.167663	0.111987	1.49716	0.13435	0.766845	0.766845	877.355	750.452	772.186	843.145	1122.13	859.796	850.443	828.96
Aipl1	0.404812	2.02636	2.4457	0.82854	0.407365	NA	1	0	0	0	0	0	1.46224	0.686949	1.0893
Ajap1	953.167	0.0569418	0.0693165	0.821476	0.411375	0.872288	0.872288	923.619	905.039	952.91	950.057	958.535	1017.72	916.391	1001.07
Ajm1	2847	0.14775	0.070687	2.0902	0.0365995	0.568789	0.568789	2823.73	2552.1	2678.79	2735.16	3282.77	2929.59	2773.9	2999.94
Ajuba	63.8026	0.0679398	0.208398	0.326011	0.744416	0.958004	0.958004	60.3079	64.6456	64.9356	58.3155	86.0379	57.7584	56.3299	62.0903
Ak2	250.97	0.0488239	0.106015	0.460539	0.64513	0.930878	0.930878	258.58	255.772	233.925	240.552	269.02	263.934	245.241	240.736
Ak3	511.639	0.0541195	0.0971906	0.556839	0.577638	0.919083	0.919083	550.206	536.84	478.02	447.896	513.804	514.708	493.917	557.724
Ak4	1438.38	-0.0582069	0.0838361	-0.694294	0.487498	0.896547	0.896547	1530.83	1537.44	1391.81	1420.63	1234.83	1507.57	1496.18	1387.77
Ak5	1848.82	-0.0565319	0.0641048	-0.881867	0.377849	0.86178	0.86178	1804.28	1964.67	1882.35	1897.68	1726.82	1742.99	1851.33	1920.44
Ak7	316.104	-0.0535937	0.153927	-0.348177	0.727707	0.953769	0.953769	268.494	292.311	363.796	359.612	306.586	242	362.709	333.327
Ak8	49.61	-0.189965	0.2443	-0.777588	0.436812	0.879794	0.879794	60.3079	36.5388	53.9826	57.5056	56.9547	45.3294	53.5821	32.6791
Ak9	177.012	-0.145166	0.174753	-0.830692	0.406147	0.871255	0.871255	161.096	177.073	170.554	235.692	150.263	167.426	210.207	143.788
Akain1	29.9237	-0.226356	0.376306	-0.601522	0.547492	0.911939	0.911939	16.5227	25.2961	46.159	40.4969	23.0242	23.3958	40.53	23.9647
Akap1	658.699	0.00187808	0.0928063	0.0202365	0.983855	0.996351	0.996351	629.515	663.321	689.256	656.05	604.689	714.304	714.427	598.028
Akap10	401.42	-0.120399	0.127346	-0.945449	0.34443	0.849806	0.849806	351.107	424.413	449.855	451.135	336.881	429.898	423.848	344.22
Akap11	3354.74	-0.193559	0.135871	-1.42458	0.154278	0.771497	0.771497	3178.14	3561.13	3231.13	4350.18	2595.68	2936.18	3924.54	3060.94
Akap12	3971.91	-0.0872069	0.118324	-0.73702	0.46111	0.889207	0.889207	3321.89	4387.47	4646.41	4018.91	3411.22	3583.22	4498.83	3907.33
Akap13	438.9	-0.221587	0.11469	-1.93205	0.0533532	0.637952	0.637952	401.502	489.058	527.308	477.053	369.599	435.747	436.213	374.721
Akap14	35.6023	-0.0413575	0.271834	-0.152142	0.879075	0.981008	0.981008	25.6102	50.5922	32.859	38.877	31.5068	32.9004	34.3475	38.1256
ENSRNOG00000067241	32.9239	1.47584	0.448244	3.2925	0.000993013	0.0881772	0.0881772	13.2182	14.0534	8.60592	32.3975	82.4025	32.9004	32.9736	46.8401
Akap17b	381.931	-0.106628	0.143351	-0.743821	0.456985	0.887268	0.887268	369.282	359.767	377.096	477.053	293.256	369.215	443.769	366.006
Akap2	4642.5	-0.20749	0.15063	-1.37748	0.168364	0.776771	0.776771	3486.29	5365.59	5925.57	5130.96	3772.34	4226.6	5196.77	4035.87
Akap3	13.5757	0.277335	0.428915	0.646597	0.517893	0.905507	0.905507	11.5659	5.62136	12.5177	17.0087	18.177	12.429	11.6781	19.6075
Akap5	207.849	-0.0204591	0.226582	-0.0902945	0.928053	0.991111	0.991111	191.663	160.209	160.383	319.925	267.808	203.251	176.546	183.003
Akap6	3046.97	-0.240663	0.15675	-1.53533	0.124703	0.760016	0.760016	2470.97	3490.86	3596.49	3649.58	2198.21	3260.06	3326.21	2383.4
Akap7	802.574	-0.0647406	0.0745826	-0.868039	0.385373	0.865361	0.865361	875.703	789.801	781.574	828.567	786.459	778.642	756.331	823.514
Akap8	1368.48	-0.0539379	0.107039	-0.503911	0.614324	0.927175	0.927175	1591.96	1382.85	1311.23	1291.04	1297.84	1585.07	1209.03	1278.84
Akap8l	1988.54	0.0617609	0.0567553	1.0882	0.276509	0.826988	0.826988	1926.55	1975.91	1877.66	2004.6	2095.2	1994.49	1972.92	2060.96
Akap9	1003.63	-0.250204	0.150853	-1.6586	0.0971968	0.736751	0.736751	838.527	1090.54	1085.91	1348.55	798.577	821.047	1134.15	911.747
Akip1	147.638	0.323769	0.159092	2.03511	0.0418402	0.593394	0.593394	142.921	143.345	125.177	114.201	181.77	131.601	157.998	184.092
Akirin1	1638.07	-0.0227089	0.0872554	-0.260258	0.794665	0.965499	0.965499	1601.88	1846.62	1651.55	1514.58	1657.74	1548.51	1490.68	1792.99
Akirin2	937.132	0.0348038	0.071334	0.487899	0.625621	0.928075	0.928075	942.62	924.714	959.951	874.733	920.969	924.135	939.06	1010.87
Akna	291.323	-0.0587719	0.113685	-0.516973	0.605175	0.925343	0.925343	268.494	292.311	282.431	345.843	278.714	293.179	294.014	275.594
Aknad1	0.475464	-0.81237	2.86323	-0.283725	0.776621	NA	1	0	0	0	2.42981	0	0	1.3739	0
Akr1a1	8345.56	0.110254	0.0705734	1.56227	0.118225	0.757166	0.757166	8563.72	7838.99	7822	7872.6	9573.23	8391.06	8053.8	8649.07
Akr1b1	1281.89	0.0667641	0.107675	0.620055	0.535222	0.909515	0.909515	1318.51	1349.13	1264.29	1081.27	1440.83	1410.33	1097.75	1293
Akr1b10	407.273	-0.337145	0.201507	-1.67311	0.0943052	0.731075	0.731075	392.414	590.243	469.414	372.571	359.905	481.808	235.624	356.202
Akr1b1-ps2	2.16444	-0.446449	1.08394	-0.411875	0.680431	NA	1	1.65227	5.62136	0.782356	2.42981	3.6354	0.731119	1.3739	1.0893
Akr1b7	12.6973	-0.344305	0.479683	-0.717776	0.472895	0.893604	0.893604	11.5659	16.8641	15.6471	12.959	10.9062	15.3535	4.1217	14.161
Akr1b8	3.55833	1.3061	0.896163	1.45744	0.144995	NA	1	2.47841	5.62136	1.56471	0	4.84721	4.38672	4.1217	5.44652
Akr1c12	3.40025	-0.880925	0.948487	-0.928768	0.353009	NA	1	2.47841	8.43204	1.56471	5.66957	4.84721	1.46224	2.7478	0
Akr1c13	6.84977	-0.710544	0.611732	-1.16153	0.245427	NA	1	5.78295	11.2427	11.7353	5.66957	3.6354	2.92448	6.18255	7.62513
Akr1c14	37.2454	0.00606806	0.298364	0.0203378	0.983774	0.996351	0.996351	42.1329	33.7282	39.1178	31.5876	48.4721	23.3958	31.5997	47.9294
Akr1c15	84.3164	0.17642	0.175554	1.00493	0.314929	0.838944	0.838944	83.4396	75.8884	67.2826	89.9031	81.1907	88.4654	96.8599	91.5015
Akr1c19	40.359	-0.697226	0.261865	-2.66254	0.00775532	0.273186	0.273186	59.4817	33.7282	43.812	60.7453	25.4478	35.0937	32.9736	31.5898
Akr1c2	0.420185	0.949331	2.50391	0.379139	0.704584	NA	1	0	0	0	0.809938	0	1.46224	0	1.0893
Akr1e2	466.997	-0.00994331	0.0951271	-0.104527	0.916752	0.987606	0.987606	521.291	427.223	487.408	430.887	478.662	479.614	453.387	457.508
Akr7a2	467.107	0.198374	0.118076	1.68005	0.0929485	0.730186	0.730186	483.289	424.413	397.437	430.077	581.665	448.176	442.395	529.402
Akr7a3	145.487	0.136025	0.138439	0.982558	0.325825	0.844269	0.844269	151.183	132.102	128.306	140.119	170.864	136.719	153.19	151.413
Akt1	3165.82	0.080701	0.0570642	1.41421	0.157299	0.771497	0.771497	3183.92	2984.94	3027.72	3100.44	3463.33	3221.31	3151.04	3193.84
Akt1s1	645.289	0.289739	0.106745	2.71432	0.00664127	0.251696	0.251696	633.646	548.083	544.52	588.825	842.202	647.041	660.845	697.155
Akt2	693.339	0.0790179	0.0953021	0.82913	0.407031	0.871255	0.871255	759.218	609.918	656.397	664.149	742.834	764.751	708.932	640.511
Akt3	2231.34	-0.18298	0.110871	-1.65038	0.0988661	0.737106	0.737106	1963.72	2484.64	2528.58	2520.53	1764.38	2125.36	2358.98	2104.54
Aktip	2506.69	0.0468083	0.0612817	0.763822	0.444974	0.882341	0.882341	2445.36	2450.91	2516.06	2444.39	2693.83	2420.74	2435.24	2647.01
Alad	382.014	0.161746	0.104089	1.55392	0.120204	0.757166	0.757166	394.893	359.767	331.719	354.753	442.308	419.662	369.579	383.435
Alas1	729.099	-0.00525926	0.0816486	-0.0644134	0.948641	0.992401	0.992401	721.216	677.374	751.844	758.912	802.213	692.37	697.941	730.923
Alas2	40.5355	0.490068	0.370851	1.32147	0.186345	0.788401	0.788401	52.0465	16.8641	34.4237	28.3478	27.8714	36.556	50.8343	77.3406
Alb	22.5729	-0.0174082	0.361459	-0.0481609	0.961588	0.993224	0.993224	19.0011	11.2427	25.0354	33.2075	26.6596	23.3958	26.791	15.2503
Albfm1	34.3438	-0.266931	0.286115	-0.93295	0.350846	0.851759	0.851759	37.1761	47.7816	35.9884	29.9677	39.9894	26.3203	22.6693	34.8577
Alcam	4280.83	-0.04399	0.0592329	-0.742662	0.457686	0.887602	0.887602	4238.9	4336.88	4260.71	4548.61	3995.31	4389.64	4086.66	4389.9
Aldh16a1	353.606	0.228878	0.103726	2.20657	0.0273444	0.501879	0.501879	342.846	342.903	329.372	291.578	404.742	385.3	392.248	339.863
Aldh18a1	954.615	0.0273224	0.0775846	0.352163	0.724716	0.953073	0.953073	954.186	902.228	974.034	950.057	888.25	982.624	1053.09	932.444
Aldh1a1	707.823	0.343252	0.179505	1.91222	0.0558486	0.647059	0.647059	782.35	393.495	656.397	652	807.06	654.352	981.651	735.28
Aldh1a2	55.2022	-0.877728	0.358229	-2.45018	0.0142784	0.37544	0.37544	76.0044	33.7282	123.612	50.2162	43.6248	31.4381	53.5821	29.4112
Aldh1a3	13.7773	-0.527946	0.460612	-1.14618	0.251719	0.818528	0.818528	25.6102	5.62136	16.4295	16.1988	6.05901	13.8913	14.4259	11.9823
Aldh1a7	42.4993	-0.425965	0.3055	-1.39432	0.16322	0.772323	0.772323	49.5681	30.9175	66.5003	44.5466	55.7429	35.0937	33.6605	23.9647
Aldh1b1	370.453	0.198977	0.136468	1.45805	0.144827	0.771497	0.771497	428.764	283.879	355.19	303.727	381.717	437.94	360.648	411.757
Aldh1l1	513.227	0.00901989	0.104959	0.0859371	0.931516	0.991388	0.991388	527.9	455.33	505.402	553.188	443.519	528.599	577.725	514.152
Aldh1l2	25.7284	-0.0463824	0.339646	-0.136561	0.891378	0.983633	0.983633	25.6102	39.3495	15.6471	27.5379	16.9652	27.7825	26.791	26.1433
Aldh3a1	5.45041	-0.611265	0.68369	-0.894067	0.371286	NA	1	12.392	2.81068	4.69414	5.66957	3.6354	5.11783	2.7478	6.53582
Aldh3a2	1746.59	0.152922	0.0767824	1.99163	0.0464119	0.611984	0.611984	1593.61	1492.47	1694.58	1819.93	1821.34	1747.38	1914.53	1888.85
Aldh3b1	230.339	0.322379	0.157045	2.05278	0.0400941	0.588708	0.588708	254.45	185.505	154.124	221.923	262.961	245.656	274.093	244.004
Aldh3b2	72.2774	0.126493	0.19635	0.644225	0.51943	0.905507	0.905507	67.7431	70.267	84.4945	54.2658	70.2845	76.7675	74.8775	79.5192
Aldh4a1	1279.26	0.0222848	0.0611434	0.364468	0.715508	0.949202	0.949202	1292.08	1239.51	1251.77	1288.61	1317.23	1333.56	1243.38	1267.95
Aldh5a1	4849.8	-0.0489894	0.0670992	-0.730104	0.465327	0.890681	0.890681	4734.58	5056.41	5054.8	4893.64	4482.45	5190.22	4878.72	4507.54
Aldh6a1	2344.91	-0.0772166	0.0878264	-0.879196	0.379295	0.86178	0.86178	2518.89	2422.81	2170.26	2517.29	2257.59	2374.68	2001.08	2496.68
Aldh7a1	1284.27	-0.0297422	0.065966	-0.450872	0.652082	0.933142	0.933142	1349.9	1298.53	1311.23	1233.54	1217.86	1337.22	1274.29	1251.61
Aldh8a1	3.11971	-0.165381	0.999626	-0.165443	0.868596	NA	1	4.13068	0	2.34707	5.66957	8.48261	1.46224	0.686949	2.17861
Aldh9a1	1249.74	0.0773805	0.0861649	0.898052	0.369158	0.85866	0.85866	1300.34	1208.59	1252.55	1101.52	1236.04	1177.1	1310.01	1411.74
Aldoart2	1.52996	-0.678889	1.38034	-0.491826	0.622843	NA	1	0.826135	5.62136	0.782356	0.809938	2.4236	0	0.686949	1.0893
Aldob	4.21856	0.105832	0.729138	0.145147	0.884595	NA	1	5.78295	0	5.47649	4.04969	2.4236	4.38672	6.18255	5.44652
Aldoc	21657.7	0.0534594	0.0585163	0.913581	0.360937	0.855227	0.855227	22476.7	21097	20953.8	20491.4	23237.5	20773.3	21689.1	22543.1
Alg1	255.636	0.130403	0.136829	0.95304	0.34057	0.847867	0.847867	267.668	241.718	251.136	213.014	324.763	228.84	257.606	260.344
Alg10	191.126	-0.340712	0.192592	-1.76909	0.0768787	0.706328	0.706328	155.313	241.718	196.371	265.66	146.628	204.713	181.355	137.252
Alg11	802.172	-0.10305	0.0996654	-1.03396	0.301157	0.831553	0.831553	731.956	905.039	862.939	831.806	677.397	752.322	797.548	858.372
Alg12	299.912	0.0259851	0.121502	0.213865	0.830652	0.972888	0.972888	298.235	317.607	280.084	294.817	341.728	327.541	252.797	286.487
Alg14	285.928	-0.131841	0.115144	-1.14501	0.252205	0.818528	0.818528	303.192	283.879	335.631	268.089	294.468	255.892	257.606	288.666
Alg2	4733.55	0.0170649	0.0665999	0.25623	0.797773	0.966741	0.966741	5002.25	4589.84	4737.95	4486.25	4813.28	5092.25	4421.21	4725.4
Alg3	363.976	0.108836	0.101036	1.0772	0.281389	0.827633	0.827633	349.455	379.442	353.625	323.975	412.012	357.517	391.561	344.22
Alg5	336.344	0.0139177	0.10592	0.131398	0.895461	0.98419	0.98419	351.934	317.607	345.802	317.496	347.787	312.188	316.684	381.256
Alg6	179.769	-0.0773199	0.121835	-0.634627	0.525671	0.906827	0.906827	190.837	157.398	194.024	188.716	180.558	177.662	164.868	184.092
Alg8	131.377	-0.095999	0.176505	-0.543888	0.586519	0.92088	0.92088	169.358	106.806	147.083	113.391	147.84	116.979	118.842	130.716
Alg9	506.238	-0.0479273	0.0837908	-0.571987	0.567331	0.915906	0.915906	508.899	536.84	516.355	501.352	487.144	535.179	468.5	495.633
Alk	318.091	0.0745464	0.12016	0.620394	0.534998	0.909341	0.909341	308.975	283.879	318.419	324.785	332.034	387.493	301.571	287.576
Alkal2	26.311	-0.201052	0.431286	-0.46617	0.641094	0.930256	0.930256	46.2636	22.4854	29.7295	12.959	18.177	23.3958	17.1737	40.3042
Alkbh1	382.315	-0.0303956	0.108031	-0.281361	0.778433	0.963218	0.963218	432.895	401.927	373.966	340.984	361.117	413.082	375.074	359.47
Alkbh2	110.071	0.197112	0.169212	1.16488	0.244069	0.813745	0.813745	118.137	81.5097	97.0122	106.912	138.145	106.012	106.477	126.359
Alkbh3	371.905	0.078199	0.110658	0.706675	0.479769	0.894393	0.894393	413.068	309.175	360.666	353.133	416.86	348.013	377.822	396.507
Alkbh4	97.0513	-0.00684687	0.165766	-0.0413045	0.967053	0.994275	0.994275	85.0919	92.7524	94.6651	115.821	90.8851	99.4322	97.5468	100.216
Alkbh5	395.453	0.0547125	0.101412	0.539506	0.589538	0.921054	0.921054	380.022	351.335	382.572	431.697	426.554	408.696	421.1	361.649
Pcsk1n	7203.79	1.45127	0.448215	3.23788	0.00120421	0.0975872	0.0975872	4542.92	3153.58	2746.85	4986.79	19271.3	6909.81	7406	8613.13
Epop	31.7977	1.38122	0.394411	3.50197	0.000461826	0.0585375	0.0585375	14.8704	8.43204	17.2118	26.728	73.9199	26.3203	48.7734	38.1256
Alkbh8	142.245	-0.256231	0.21917	-1.16909	0.242365	0.813151	0.813151	116.485	196.748	154.907	157.938	79.9789	158.653	149.068	124.181
Alms1	426.578	-0.208095	0.125042	-1.6642	0.0960735	0.734417	0.734417	394.893	503.112	441.249	498.112	347.787	391.88	468.5	367.095
Alox12	14.486	-0.0789289	0.450747	-0.175107	0.860996	0.979211	0.979211	19.8272	8.43204	19.5589	10.5292	9.69441	21.2025	10.3042	16.3396
Alox12b	5.8347	0.00816066	0.637105	0.012809	0.98978	NA	1	4.13068	8.43204	3.91178	7.28944	7.27081	2.92448	6.18255	6.53582
Alox12e	0.375593	0.669526	3.06133	0.218704	0.82688	NA	1	0.826135	0	0	0	0	0	0	2.17861
Alox15	18.1718	-0.0424767	0.360745	-0.117747	0.906268	0.985578	0.985578	23.1318	19.6748	17.2118	13.7689	21.8124	19.0091	14.4259	16.3396
Alox15b	0.632793	-1.66757	2.28683	-0.729208	0.465875	NA	1	0	2.81068	1.56471	0	0	0	0.686949	0
Alox5	56.1956	0.117305	0.235864	0.497341	0.618948	0.927273	0.927273	42.959	67.4563	58.6767	48.5963	61.8019	44.5983	53.5821	71.8941
Alox5ap	70.6305	0.0474739	0.194106	0.244578	0.806783	0.968333	0.968333	77.6567	56.2136	77.4533	63.9851	73.9199	72.3808	82.4339	61.001
Aloxe3	218.664	-0.0700447	0.124916	-0.560733	0.574979	0.918817	0.918817	209.838	255.772	243.313	194.385	207.218	219.336	221.198	198.253
Alpg	25.933	-0.222294	0.331423	-0.670726	0.502395	0.899252	0.899252	33.8715	30.9175	17.9942	29.9677	19.3888	31.4381	19.9215	23.9647
Alpk1	83.6399	-0.176965	0.200368	-0.883204	0.377126	0.861599	0.861599	72.6999	84.3204	104.836	93.9528	59.3783	87.0032	90.6773	76.2513
Alpk2	61.0638	0.0906855	0.211025	0.429738	0.667386	0.93707	0.93707	47.0897	50.5922	72.7591	63.9851	65.4373	61.414	67.321	59.9117
Alpk3	20.7823	0.0183519	0.378632	0.0484689	0.961343	0.993204	0.993204	22.3056	19.6748	17.9942	22.6783	9.69441	18.278	24.0432	31.5898
Alpl	174.924	0.0360436	0.13522	0.266556	0.789811	0.963988	0.963988	181.75	177.073	156.471	174.947	184.194	179.124	149.755	196.075
Alpp	1.3192	0.444014	1.43743	0.308893	0.757403	NA	1	1.65227	0	0	2.42981	3.6354	1.46224	1.3739	0
Als2	950.05	-0.0538696	0.0806749	-0.667736	0.504302	0.900491	0.900491	920.314	1034.33	1010.02	918.47	851.896	996.516	947.303	921.551
Als2cl	213.487	-0.0321709	0.134726	-0.238787	0.81127	0.969227	0.969227	217.274	188.316	202.63	251.891	191.465	244.194	209.52	202.611
Alx1	2.76122	-0.891056	0.921188	-0.96729	0.333399	NA	1	4.13068	5.62136	2.34707	2.42981	3.6354	1.46224	1.3739	1.0893
Alx3	3.86858	-0.493752	0.770923	-0.640468	0.521868	NA	1	4.13068	2.81068	7.82356	3.23975	1.2118	3.6556	4.80865	3.26791
Alx4	0.737217	0.374169	1.86269	0.200876	0.840796	NA	1	0	0	1.56471	0.809938	0	1.46224	2.06085	0
Alyref	461.904	-0.0277432	0.111096	-0.249722	0.802802	0.96801	0.96801	473.375	466.573	503.055	418.738	535.616	429.167	410.109	458.597
Amacr	414.799	0.0545603	0.12645	0.431479	0.66612	0.936485	0.936485	416.372	393.495	400.566	411.448	518.651	362.635	367.518	447.704
Ambn	1.99738	-0.252352	1.22224	-0.206467	0.836426	NA	1	1.65227	0	0.782356	5.66957	3.6354	0	2.06085	2.17861
Ambra1	1095.31	-0.0391115	0.0772694	-0.506171	0.612737	0.926698	0.926698	1082.24	1149.57	1171.19	1044.82	1066.39	1171.98	1065.46	1010.87
Amd1	1965.34	-0.106493	0.0689257	-1.54504	0.122336	0.75868	0.75868	1914.15	1978.72	2174.17	2082.35	1771.65	1964.52	1946.13	1891.03
Amdhd1	2.46863	0.725969	1.02152	0.710676	0.477285	NA	1	1.65227	5.62136	0.782356	0.809938	1.2118	3.6556	2.7478	3.26791
Amdhd2	150.218	0.186011	0.156014	1.19227	0.233155	0.807564	0.807564	147.052	126.481	120.483	163.607	191.465	149.879	147.007	155.77
Amer1	289.977	-0.0957273	0.114991	-0.832479	0.405139	0.871255	0.871255	296.582	309.175	301.99	295.627	259.325	319.499	294.701	242.915
Amer2	275.575	-0.184154	0.195218	-0.943322	0.345516	0.849806	0.849806	239.579	267.015	372.402	294.007	203.583	345.819	279.588	202.611
Amer3	497.257	0.0129735	0.0853477	0.152007	0.879181	0.981008	0.981008	508.899	517.165	467.849	492.442	502.898	524.213	504.908	459.686
Amfr	5648.37	0.0597757	0.0523499	1.14185	0.253516	0.818738	0.818738	5565.67	5433.04	5693.21	5422.53	6080.82	5712.23	5551.93	5727.56
Amh	1.71855	0.656678	1.18143	0.555835	0.578324	NA	1	1.65227	0	0	3.23975	2.4236	2.19336	2.06085	2.17861
Amhr2	25.4347	0.0666123	0.345574	0.192758	0.847148	0.977141	0.977141	32.2193	22.4854	27.3825	16.1988	37.5658	26.3203	20.6085	20.6968
Amigo1	2422.91	-0.0454772	0.0755393	-0.602034	0.547152	0.911939	0.911939	2366.05	2484.64	2587.25	2410.38	2384.83	2648.85	2315.02	2186.23
Amigo2	1052.02	-0.0364562	0.0808993	-0.450636	0.652252	0.933142	0.933142	1107.85	997.791	1161.02	985.694	1013.07	1063.78	993.329	1093.66
Amigo3	175.902	0.014838	0.125285	0.118434	0.905724	0.985578	0.985578	184.228	177.073	168.989	170.897	182.982	167.426	194.407	161.217
Ammecr1	91.9989	-0.152756	0.168153	-0.908432	0.36365	0.85569	0.85569	99.1362	89.9418	86.0592	111.771	78.7671	93.5833	90.6773	86.055
Ammecr1l	817.456	-0.0423583	0.0743285	-0.569879	0.56876	0.916617	0.916617	812.091	871.311	852.768	789.689	805.848	854.678	783.122	770.138
Amn	18.8807	0.391585	0.410453	0.95403	0.340069	0.847867	0.847867	19.0011	11.2427	15.6471	17.8186	35.1422	24.1269	17.1737	10.893
Amn1	429.031	0.0427297	0.106704	0.400451	0.688824	0.942715	0.942715	418.024	469.384	397.437	411.448	425.342	389.687	417.665	503.258
Amot	443.792	-0.270353	0.131556	-2.05504	0.039875	0.587208	0.587208	447.765	517.165	496.796	486.773	319.916	470.841	452.7	358.381
Amotl1	816.265	-0.275074	0.168808	-1.6295	0.103207	0.741401	0.741401	681.561	907.85	972.469	1017.28	621.654	845.905	919.138	564.259
Amotl2	584.721	0.140911	0.107194	1.31454	0.188664	0.788401	0.788401	579.947	531.219	485.061	626.082	650.737	634.612	631.994	538.116
Ampd1	1.29079	1.40495	1.47104	0.955068	0.339543	NA	1	0.826135	0	0	1.61988	0	1.46224	2.06085	4.35722
Ampd2	1880.4	0.103034	0.0997647	1.03277	0.301709	0.831553	0.831553	2062.86	1745.43	1765.78	1675.76	2038.25	2205.06	1772.33	1777.74
Ampd3	1694.16	-0.108623	0.0976709	-1.11213	0.266083	0.82031	0.82031	1829.06	1579.6	2027.09	1585.86	1748.63	1641.36	1656.92	1484.72
Amph	3952.49	-0.0410281	0.0770642	-0.532388	0.594457	0.922541	0.922541	3582.12	3912.47	4459.43	4076.42	3902	3731.63	4049.57	3906.24
Amt	1228.73	0.011289	0.092544	0.121985	0.902911	0.985223	0.985223	1297.86	1247.94	1204.83	1142.82	1336.62	1214.39	1058.59	1326.77
Amtn	0.199037	-1.66965	3.50731	-0.476048	0.63404	NA	1	0	0	0.782356	0.809938	0	0	0	0
Amy1a	17.5748	-0.347706	0.621802	-0.559191	0.576031	0.918817	0.918817	31.3931	16.8641	6.25885	23.4882	12.118	3.6556	13.052	33.7684
Amz1	282.078	-0.00394365	0.136324	-0.0289286	0.976922	0.996045	0.996045	314.757	314.796	247.225	259.99	255.69	336.315	268.597	259.254
Amz2	2708.21	-0.0466814	0.060174	-0.775773	0.437883	0.880277	0.880277	2586.63	2880.95	2840.74	2710.05	2753.21	2704.41	2606.97	2582.74
Anapc1	1144.25	-0.163747	0.108396	-1.51064	0.130879	0.761702	0.761702	1216.9	1160.81	1180.58	1279.7	927.028	1307.24	1091.56	990.177
Anapc10	349.265	-0.0913649	0.117426	-0.778066	0.43653	0.879794	0.879794	405.632	351.335	334.849	345.034	395.047	311.457	309.814	340.952
Anapc13	335.877	0.0644127	0.129191	0.498587	0.61807	0.927273	0.927273	366.804	328.85	322.331	293.198	396.259	280.019	345.536	354.024
Anapc15	532.65	-0.0207025	0.091408	-0.226485	0.820824	0.971488	0.971488	563.424	567.757	509.314	507.831	584.088	515.439	490.482	522.866
Anapc16	235.292	-0.0234606	0.120785	-0.194233	0.845993	0.976738	0.976738	232.144	250.151	250.354	216.253	269.02	222.991	211.58	229.843
Anapc2	1903.39	0.113629	0.0665196	1.7082	0.0875993	0.724767	0.724767	1903.42	1661.11	1827.58	1901.73	1957.06	1919.92	1968.11	2088.2
Anapc4	1051.36	-0.00669699	0.0851306	-0.0786673	0.937297	0.992157	0.992157	1140.07	1059.63	956.822	1059.4	977.924	1016.99	1047.6	1152.48
Anapc5	3977.04	0.0645648	0.0769288	0.83928	0.401312	0.870733	0.870733	4060.45	4120.46	3759.22	3617.99	4504.27	3971.44	3765.17	4017.35
Anapc7	821.375	-0.0183011	0.0725265	-0.252337	0.800781	0.966995	0.966995	833.57	820.719	833.992	816.417	809.483	863.452	761.14	832.228
Angel1	264.88	0.0740174	0.124908	0.592574	0.553466	0.912594	0.912594	285.017	281.068	252.701	218.683	285.985	273.439	285.771	236.379
Angel2	842.942	-0.104827	0.0841988	-1.24499	0.213136	0.796954	0.796954	834.396	820.719	937.263	898.221	769.494	889.772	825.713	767.959
Angpt1	60.3754	-0.180391	0.335532	-0.537626	0.590835	0.921054	0.921054	67.7431	39.3495	52.4179	94.7627	36.354	36.556	81.747	74.0727
Angpt2	84.4644	-0.285082	0.259458	-1.09876	0.271874	0.822494	0.822494	56.1772	112.427	119.701	85.8534	69.0727	62.8763	100.982	68.6262
Angpt4	46.2329	-0.289303	0.244271	-1.18435	0.236274	0.810349	0.810349	66.0908	33.7282	46.9414	53.4559	41.2012	48.985	39.1561	40.3042
Angptl1	11.7438	-0.052732	0.479989	-0.109861	0.91252	0.98649	0.98649	17.3488	5.62136	14.8648	8.09938	13.3298	8.04231	10.3042	16.3396
Angptl2	83.1916	-0.231216	0.250598	-0.922657	0.356186	0.853496	0.853496	103.267	53.4029	111.095	87.4733	70.2845	58.4895	108.538	72.9834
Angptl4	103.962	0.0357841	0.217087	0.164838	0.869072	0.980304	0.980304	134.66	98.3738	75.1062	100.432	135.722	90.6588	89.9904	106.752
Angptl6	11.6294	-0.0477248	0.445225	-0.107193	0.914636	0.987013	0.987013	9.91362	11.2427	10.1706	16.1988	7.27081	13.8913	12.3651	11.9823
Angptl7	10.9755	-0.201668	0.46709	-0.431755	0.66592	0.936485	0.936485	14.0443	16.8641	8.60592	8.90932	8.48261	8.04231	13.052	9.80374
Angptl8	2.70446	1.22526	1.06864	1.14655	0.251566	NA	1	0.826135	5.62136	0.782356	0.809938	6.05901	4.38672	2.06085	1.0893
Ank1	1521.48	-0.0810279	0.112795	-0.718362	0.472534	0.893154	0.893154	1276.38	1627.38	1672.68	1686.29	1391.15	1535.35	1675.47	1307.16
Ank2	10549	-0.208223	0.155111	-1.34242	0.179461	0.78195	0.78195	8387.75	12173.1	12506	12175.8	7717.96	11475.6	11538	8418.14
Ank3	5653.81	-0.184031	0.13224	-1.39165	0.164029	0.773222	0.773222	5027.86	6782.17	6264.33	5992.73	4234.03	6156.76	6060.27	4712.33
Ankar	4.89165	-1.00885	0.821079	-1.22868	0.21919	NA	1	4.95681	0	11.7353	8.09938	6.05901	1.46224	1.3739	5.44652
Ankdd1a	117.416	0.219029	0.191191	1.1456	0.25196	0.818528	0.818528	109.876	115.238	89.1886	121.491	145.416	149.148	117.468	91.5015
Ankdd1b	14.394	-0.210786	0.438956	-0.480198	0.631087	0.928977	0.928977	14.0443	22.4854	10.953	16.1988	13.3298	9.50455	19.9215	8.71443
Ankef1	2.72995	0.00338628	0.880605	0.0038454	0.996932	NA	1	1.65227	2.81068	3.91178	2.42981	2.4236	2.19336	2.06085	4.35722
Ankfn1	131.52	-0.205377	0.212022	-0.96866	0.332715	0.847579	0.847579	104.093	157.398	158.036	148.219	98.1559	144.03	151.816	90.4122
Ankfy1	1696.4	-0.156039	0.0731252	-2.13386	0.0328543	0.546777	0.546777	1701.01	1815.7	1862.01	1778.62	1591.1	1760.54	1573.11	1489.08
Ankh	1867.03	-0.0435613	0.0622473	-0.69981	0.484046	0.895321	0.895321	1888.54	1849.43	1980.14	1858	1913.43	1840.23	1884.3	1722.19
Ankib1	1119.33	-0.114237	0.092506	-1.23491	0.216863	0.797611	0.797611	1053.32	1188.92	1200.13	1218.96	945.205	1155.17	1165.75	1027.21
Ankk1	1.15538	1.11772	1.79008	0.624393	0.53237	NA	1	1.65227	0	0	0.809938	2.4236	0	0	4.35722
Ankle1	3.26283	-0.0250285	0.871393	-0.0287223	0.977086	NA	1	4.95681	5.62136	1.56471	1.61988	4.84721	3.6556	2.7478	1.0893
Ankle2	1173.2	-0.154762	0.0891406	-1.73616	0.082536	0.715466	0.715466	1258.2	1247.94	1275.24	1167.12	937.934	1170.52	1136.9	1191.7
Ankmy1	84.5668	-0.403227	0.206672	-1.95105	0.0510513	0.630909	0.630909	98.3101	112.427	106.4	71.2745	65.4373	60.6829	87.9295	74.0727
Ankmy2	2034.2	0.0152036	0.0510087	0.298059	0.765658	0.960955	0.960955	2020.73	2048.99	2021.61	2005.41	2092.78	2040.55	2032.68	2010.86
Ankrd1	4.27718	-0.266183	0.802083	-0.331864	0.739992	NA	1	2.47841	11.2427	1.56471	4.85963	4.84721	2.92448	4.1217	2.17861
Ankrd10	682.662	0.00489152	0.10036	0.0487397	0.961127	0.993204	0.993204	799.699	666.131	612.585	645.521	687.091	710.648	645.733	693.887
Ankrd11	3017.95	-0.060045	0.0942323	-0.637202	0.523994	0.906278	0.906278	2749.38	3094.56	3194.36	3289.97	2642.94	3255.67	3203.25	2713.46
Ankrd12	497.408	-0.199001	0.173836	-1.14476	0.252308	0.818528	0.818528	426.286	522.787	523.396	656.05	374.447	417.469	628.559	430.275
Ankrd13a	1191.27	0.0422992	0.0664092	0.636948	0.524159	0.906278	0.906278	1223.51	1166.43	1103.12	1200.33	1248.16	1226.82	1178.81	1182.98
Ankrd13b	874.548	0.222992	0.0710105	3.14026	0.00168795	0.119772	0.119772	793.09	826.34	773.75	839.096	968.229	908.781	977.529	909.569
Ankrd13c	1227.79	-0.0413934	0.0837386	-0.494316	0.621083	0.927273	0.927273	1078.11	1281.67	1259.59	1365.56	1209.38	1215.12	1199.41	1213.48
Ankrd13d	1467.91	0.107927	0.0676073	1.59637	0.110405	0.751403	0.751403	1421.78	1441.88	1392.59	1394.71	1640.78	1472.47	1426.79	1552.26
Ankrd16	97.265	0.0803366	0.164902	0.487177	0.626133	0.928098	0.928098	103.267	78.699	94.6651	98.8124	99.3677	105.281	111.973	86.055
Ankrd17	3092.71	-0.177695	0.121466	-1.46292	0.143489	0.771497	0.771497	2768.38	3336.28	3614.49	3417.94	2359.38	3327.32	3219.73	2698.21
Ankrd2	1.27198	-0.505877	1.33471	-0.379017	0.704675	NA	1	0.826135	0	2.34707	2.42981	2.4236	1.46224	0.686949	0
Ankrd22	1.5247	0.0992202	1.39424	0.0711646	0.943267	NA	1	2.47841	2.81068	0	0.809938	3.6354	0	1.3739	1.0893
Ankrd23	8.77834	0.0484565	0.536941	0.0902455	0.928092	NA	1	9.91362	8.43204	7.04121	8.90932	13.3298	4.38672	11.6781	6.53582
Ankrd24	191.408	0.153334	0.147194	1.04171	0.297547	0.830909	0.830909	188.359	163.019	188.548	178.996	230.242	158.653	195.781	227.665
Ankrd26	272.768	-0.0687047	0.155198	-0.44269	0.65799	0.934576	0.934576	265.189	317.607	229.23	311.016	232.666	225.916	324.927	275.594
Ankrd27	465.645	-0.0952226	0.119362	-0.797766	0.425006	0.875754	0.875754	390.762	553.704	513.226	477.053	401.106	462.067	484.986	442.257
Ankrd28	1428.4	-0.0240541	0.0728315	-0.33027	0.741196	0.957184	0.957184	1441.61	1461.55	1344.87	1519.44	1300.26	1484.9	1450.84	1423.72
Ankrd29	628.544	-0.0303486	0.0947798	-0.320201	0.748816	0.958871	0.958871	589.034	598.675	635.273	709.506	683.456	577.584	605.202	629.618
Ankrd30a	0.607526	0.566304	2.35265	0.240709	0.80978	NA	1	0	0	0.782356	0.809938	0	0	0	3.26791
Ankrd33	0.738407	1.11091	2.19011	0.507238	0.611988	NA	1	0	0	1.56471	0	0	3.6556	0.686949	0
Ankrd33b	7.68963	0.0152978	0.619881	0.0246787	0.980311	NA	1	7.43522	2.81068	14.0824	4.85963	12.118	3.6556	8.93034	7.62513
Ankrd34a	902.131	0.168081	0.0732484	2.29468	0.0217516	0.446163	0.446163	848.441	767.316	902.839	865.014	992.465	958.497	963.103	919.373
Ankrd34b	1153.22	-0.0735496	0.0898002	-0.819037	0.412766	0.872288	0.872288	1072.32	1152.38	1201.7	1304.81	1019.12	1220.24	1163.69	1091.48
Ankrd34c	343.614	-0.170775	0.151211	-1.12938	0.258739	0.820269	0.820269	279.234	328.85	420.125	425.217	298.103	311.457	374.387	311.541
Ankrd35	214.945	0.174004	0.164953	1.05487	0.291485	0.829221	0.829221	261.059	193.937	158.818	191.955	262.961	226.647	201.963	222.218
Ankrd37	86.0459	0.104034	0.187136	0.555923	0.578263	0.919184	0.919184	71.0476	89.9418	80.5827	90.713	95.7323	69.4563	90.6773	100.216
Ankrd39	46.3049	0.29028	0.245611	1.18187	0.237257	0.811468	0.811468	39.6545	42.1602	42.2472	41.3068	64.2255	45.3294	37.7822	57.7331
Ankrd40	3466.69	-0.0136513	0.0592013	-0.230591	0.817633	0.970738	0.970738	3306.19	3622.97	3594.93	3417.94	3586.93	3360.96	3528.86	3314.75
Ankrd42	339.595	0.0210141	0.097159	0.216286	0.828765	0.972748	0.972748	332.106	342.903	355.972	317.496	364.752	318.768	350.344	334.416
Ankrd44	531.94	-0.165386	0.0904754	-1.82796	0.0675553	0.679575	0.679575	559.293	612.728	542.173	547.518	454.426	533.717	529.638	476.026
Ankrd45	299.136	-0.241586	0.146653	-1.64733	0.0994902	0.739198	0.739198	261.059	286.689	384.137	361.232	276.291	262.472	313.936	247.272
Ankrd46	3365.74	0.0449237	0.054884	0.818522	0.413059	0.872288	0.872288	3331.8	3237.9	3363.35	3308.6	3528.77	3417.98	3219.05	3518.45
Ankrd49	198.673	-0.0541855	0.123334	-0.439339	0.660416	0.935351	0.935351	213.143	188.316	203.413	200.055	227.819	182.78	193.033	180.824
Ankrd50	635.89	-0.191104	0.133809	-1.42819	0.153238	0.771497	0.771497	610.514	708.291	696.297	703.026	496.839	730.388	645.046	496.723
Ankrd52	697.458	-0.185149	0.167789	-1.10346	0.269827	0.822494	0.822494	546.075	840.393	782.356	806.698	586.512	799.844	725.419	492.365
Ankrd53	0.386148	-1.41452	2.53977	-0.556946	0.577564	NA	1	0	0	0.782356	1.61988	0	0	0.686949	0
Ankrd54	302.612	0.00726908	0.118353	0.0614188	0.951026	0.992401	0.992401	318.062	272.636	300.425	307.776	328.398	272.707	273.406	347.488
Ankrd55	351.682	-0.00267604	0.114745	-0.0233217	0.981394	0.99624	0.99624	378.37	354.146	351.278	323.165	362.329	382.375	294.701	367.095
Ankrd6	1759.47	-0.0588656	0.0670588	-0.877821	0.380041	0.86178	0.86178	1835.67	1922.51	1718.05	1721.12	1706.22	1821.95	1704.32	1645.94
Ankrd60	0.873331	0.701749	1.54441	0.45438	0.649555	NA	1	0.826135	0	0.782356	0.809938	0	0.731119	2.7478	1.0893
Ankrd61	0.933527	0.201905	1.57943	0.127835	0.89828	NA	1	0	0	1.56471	1.61988	0	0.731119	1.3739	2.17861
Ankrd63	55.0221	0.452735	0.679275	0.666497	0.505094	0.900541	0.900541	57.8295	11.2427	32.859	81.8037	118.757	70.1875	26.1041	41.3936
Ankrd65	0.390197	-1.42701	2.53421	-0.5631	0.573367	NA	1	1.65227	0	0.782356	0	0	0	0.686949	0
Ankrd66	118.992	-0.156149	0.152516	-1.02382	0.305919	0.833065	0.833065	126.399	129.291	111.095	135.26	110.274	97.97	117.468	124.181
Ankrd7	0.518802	0.304192	2.38003	0.12781	0.898299	NA	1	0	0	1.56471	0	1.2118	0	1.3739	0
Ankrd9	314.917	0.288511	0.1459	1.97745	0.0479903	0.619793	0.619793	316.41	281.068	246.442	288.338	442.308	335.584	319.432	289.755
Anks1a	823.93	0.10907	0.101074	1.07912	0.280536	0.827633	0.827633	852.571	758.884	686.909	870.683	862.803	935.102	845.635	778.852
Anks1b	3026.36	-0.0890022	0.0931482	-0.95549	0.33933	0.847867	0.847867	2594.06	3257.58	3382.91	3251.09	2713.22	2975.66	3105.01	2931.32
Anks3	755.537	-0.0177762	0.0853691	-0.208227	0.835052	0.973723	0.973723	735.26	739.209	788.615	771.871	764.647	779.373	663.593	801.728
Anks4b	15.6948	-0.309427	0.381053	-0.81203	0.416774	0.872288	0.872288	14.0443	16.8641	22.6883	15.3888	15.7534	13.8913	11.6781	15.2503
Anks6	306.077	-0.0569642	0.107747	-0.528683	0.597025	0.922634	0.922634	333.759	326.039	301.207	289.148	307.798	318.037	266.536	306.094
Ankub1	99.602	-0.275102	0.199178	-1.38119	0.167222	0.776771	0.776771	105.745	112.427	86.0592	133.64	82.4025	78.2298	113.347	84.9657
Ankzf1	571.651	-0.0362332	0.0807677	-0.44861	0.653713	0.933621	0.933621	616.297	542.461	582.855	566.957	561.064	595.131	542.003	566.438
Anln	343.437	-0.0352512	0.118549	-0.297355	0.766196	0.960955	0.960955	380.022	306.364	314.507	385.53	310.221	341.433	382.631	326.791
Ano1	113.662	-0.0225914	0.293156	-0.0770628	0.938574	0.992233	0.992233	95.8317	50.5922	161.948	144.979	100.58	107.475	160.746	87.1443
Ano10	992.502	0.141084	0.0755846	1.86657	0.0619615	0.663458	0.663458	964.926	952.821	924.745	930.619	1091.83	1005.29	957.608	1112.18
Ano2	12.1373	-1.1284	0.743525	-1.51764	0.129105	0.760954	0.760954	3.30454	14.0534	4.69414	44.5466	8.48261	8.04231	9.61729	4.35722
Ano3	82.9622	-0.252126	0.265697	-0.948923	0.34266	0.849347	0.849347	73.526	84.3204	74.3239	129.59	53.3193	78.9609	106.477	63.1796
Ano4	739.607	-0.0211672	0.0861721	-0.245639	0.805962	0.968287	0.968287	714.607	736.398	805.045	725.704	722.234	748.666	797.548	666.654
Ano5	86.8738	0.15748	0.249478	0.63124	0.527884	0.906864	0.906864	53.6988	123.67	96.2298	61.5553	90.8851	74.5742	99.6077	94.7695
Ano6	303.373	-0.0314308	0.095343	-0.32966	0.741657	0.957184	0.957184	314.757	309.175	315.29	287.528	307.798	298.297	296.762	297.38
Ano7	1.01778	0.906376	1.78152	0.508766	0.610916	NA	1	0.826135	0	0	1.61988	3.6354	0	2.06085	0
Ano8	932.718	0.242667	0.0827976	2.93084	0.00338044	0.167413	0.167413	799.699	913.471	839.468	870.683	1125.76	978.969	950.051	983.642
Ano9	3.72404	-0.533174	0.855058	-0.623553	0.532921	NA	1	4.95681	5.62136	4.69414	2.42981	1.2118	3.6556	0.686949	6.53582
Anp32a	2593.98	-0.01213	0.0704162	-0.172261	0.863232	0.979672	0.979672	2580.85	2658.9	2624.02	2554.54	2686.56	2331.54	2530.03	2785.35
Anp32b	1065.58	0.0477582	0.0732605	0.651896	0.514468	0.905089	0.905089	1079.76	1118.65	1014.72	988.124	1060.33	1024.3	1095	1143.77
Anp32e	2340.47	-0.0547397	0.0637358	-0.858854	0.390421	0.867028	0.867028	2379.27	2363.78	2376.8	2419.28	2132.77	2223.33	2383.03	2445.49
Anpep	34.8318	0.0996131	0.259794	0.383431	0.7014	0.944678	0.944678	37.1761	28.1068	39.9002	28.3478	32.7186	39.4804	39.1561	33.7684
Antkmt	622.976	0.214379	0.126648	1.69271	0.0905102	0.728202	0.728202	674.952	500.301	541.391	579.916	801.001	654.352	567.42	664.475
Antxr1	235.074	-0.222972	0.167755	-1.32915	0.183798	0.78622	0.78622	196.62	247.34	282.431	288.338	176.923	250.043	249.363	189.539
Antxr2	127.944	-0.0434395	0.162245	-0.26774	0.788899	0.963988	0.963988	123.92	98.3738	156.471	135.26	109.062	130.87	136.703	132.895
Anxa1	111.111	-0.0571669	0.198585	-0.28787	0.773446	0.96158	0.96158	152.835	75.8884	108.748	108.532	121.18	94.3144	106.477	120.913
Anxa10	0.328734	1.69544	2.6315	0.644286	0.51939	NA	1	0	0	0	0	1.2118	0.731119	0.686949	0
Anxa11	486.974	-0.0594931	0.0918052	-0.648037	0.516961	0.90545	0.90545	456.027	469.384	524.961	533.749	467.755	464.992	508.343	470.579
Anxa13	0.648436	-1.05889	1.82	-0.581805	0.560698	NA	1	1.65227	0	0.782356	0.809938	1.2118	0.731119	0	0
Anxa2	222.896	-0.133596	0.164299	-0.81313	0.416143	0.872288	0.872288	270.972	177.073	262.872	213.014	233.878	167.426	215.015	242.915
Anxa3	919.399	0.0398341	0.11619	0.342836	0.731722	0.954809	0.954809	1071.5	902.228	857.463	792.929	950.052	875.881	833.27	1071.88
Anxa4	228.154	-0.0765347	0.186934	-0.409421	0.682231	0.940533	0.940533	220.578	219.233	260.525	233.262	252.055	138.182	248.676	252.719
Anxa5	980.007	-0.0302643	0.0801565	-0.377565	0.705754	0.946598	0.946598	1007.88	1011.84	963.081	978.405	994.889	856.872	993.329	1033.75
Anxa6	1355.42	0.00355203	0.124631	0.0285005	0.977263	0.996045	0.996045	1219.38	1273.24	1329.22	1587.48	1261.49	1231.2	1247.5	1693.87
Anxa7	1055.34	-0.023794	0.0702293	-0.338805	0.734757	0.954809	0.954809	1111.98	1076.49	1022.54	1046.44	1011.85	1068.17	997.451	1107.82
Anxa8	30.3718	0.190131	0.327215	0.581059	0.561201	0.913481	0.913481	26.4363	42.1602	27.3825	20.2484	36.354	19.0091	34.3475	37.0363
Anxa9	4.78421	-0.389462	0.693619	-0.561492	0.574462	NA	1	4.95681	2.81068	8.60592	4.85963	4.84721	6.58007	3.43475	2.17861
Aoah	1.92838	-0.818978	1.23405	-0.663651	0.506914	NA	1	2.47841	2.81068	1.56471	3.23975	1.2118	0	4.1217	0
Aoc1	1.19804	-0.807062	1.64703	-0.490011	0.624126	NA	1	2.47841	2.81068	0.782356	0	2.4236	0	0	1.0893
Aopep	229.727	0.028394	0.120388	0.235854	0.813546	0.969924	0.969924	239.579	264.204	209.671	204.104	242.36	239.807	219.137	218.95
Aox1	222.88	0.373426	0.46495	0.803153	0.421886	0.875754	0.875754	109.876	404.738	163.512	104.482	231.454	282.212	256.919	229.843
Aox2	11.8852	-1.56517	0.824693	-1.89788	0.0577113	0.651962	0.651962	33.8715	5.62136	28.1648	2.42981	4.84721	1.46224	3.43475	15.2503
Aox4	6.49086	-0.314424	0.646118	-0.486635	0.626517	NA	1	10.7398	0	11.7353	4.85963	4.84721	7.31119	4.80865	7.62513
Ap1ar	1200.54	-0.0776866	0.0625528	-1.24194	0.21426	0.797269	0.797269	1216.07	1259.18	1221.26	1238.4	1208.17	1204.88	1130.03	1126.34
Ap1b1	2952.9	0.0417226	0.0484478	0.861186	0.389136	0.866293	0.866293	2931.95	2984.94	2862.64	2872.04	2987.09	3054.62	2977.93	2952.01
Ap1g1	1661.4	-0.161798	0.106218	-1.52326	0.127693	0.760016	0.760016	1515.96	1781.97	1915.21	1810.21	1392.36	1759.8	1697.45	1418.27
Ap1g2	228.957	0.0876704	0.169624	0.51685	0.605261	0.925343	0.925343	230.492	224.854	213.583	217.063	329.61	222.991	193.72	199.343
Ap1m1	1356.8	0.136204	0.0767092	1.77558	0.0758019	0.706328	0.706328	1342.47	1264.81	1231.43	1325.87	1554.74	1439.57	1299.02	1396.49
Ap1m2	5.83724	-0.892066	0.629579	-1.41692	0.156505	NA	1	7.43522	8.43204	4.69414	9.71926	6.05901	3.6556	3.43475	3.26791
Ap1s1	2338.25	0.112448	0.0733897	1.53221	0.125471	0.760016	0.760016	2180.17	2203.57	2334.55	2261.35	2702.32	2313.26	2264.19	2446.58
Ap1s2	1915.72	0.0545937	0.0892963	0.611377	0.54095	0.911771	0.911771	2025.68	1849.43	1725.88	1910.64	2114.59	1876.78	1721.5	2101.27
Ap1s3	93.5647	-0.130585	0.272831	-0.47863	0.632202	0.928977	0.928977	102.441	59.0243	125.177	101.242	46.0485	97.97	104.416	112.198
Ap2a1	3859.09	0.0804452	0.0613387	1.31149	0.189692	0.788401	0.788401	3590.38	3769.12	3868.75	3776.74	4257.06	3857.39	3997.36	3755.92
Ap2a2	6162.95	0.0378472	0.0541863	0.698464	0.484887	0.895734	0.895734	5866.38	6045.77	6376.2	6034.85	6555.85	6061.71	6240.94	6121.89
Ap2b1	4704.44	-0.0759002	0.0881015	-0.861509	0.388958	0.866166	0.866166	4210.81	5033.93	5228.49	4848.29	4234.03	5038.14	4698.73	4343.06
Ap2m1	13418.8	0.0582415	0.0622471	0.93565	0.349454	0.851759	0.851759	13253.7	12783	13458.9	13082.1	14779.1	12870.6	13008.8	14114.1
Ap2s1	1999.28	0.294418	0.140479	2.09582	0.0360982	0.567694	0.567694	1942.24	1677.98	1802.55	1753.52	2885.3	1730.56	1901.48	2300.61
Ap3b1	517.945	-0.15478	0.0972336	-1.59184	0.111421	0.752413	0.752413	577.468	514.354	587.55	501.352	436.248	521.288	504.221	501.08
Ap3b2	3528.21	0.0491846	0.0544461	0.903363	0.366333	0.856387	0.856387	3544.95	3558.32	3440.8	3332.08	3750.53	3509.37	3480.77	3608.86
Ap3d1	4283.85	-0.0217899	0.056245	-0.387411	0.698452	0.944027	0.944027	4244.68	4305.96	4477.43	4239.22	4283.72	4376.48	4366.25	3977.05
Ap3m1	968.058	-0.0333692	0.0712213	-0.468528	0.639407	0.930195	0.930195	1050.84	933.146	933.351	992.174	942.781	963.615	938.373	990.177
Ap3m2	2595.18	-0.0610674	0.0581136	-1.05083	0.293337	0.829742	0.829742	2496.58	2639.23	2791.45	2673.61	2476.92	2572.81	2570.56	2540.26
Ap3s1	981.319	0.00169985	0.0801516	0.021208	0.98308	0.996351	0.996351	963.273	1062.44	995.157	910.37	1010.64	891.966	990.581	1026.12
Ap3s2	936.858	0.046537	0.0886146	0.525162	0.599471	0.923076	0.923076	1022.76	885.364	904.404	866.634	1014.28	882.461	902.652	1016.32
Ap4b1	431.641	0.0452389	0.0863809	0.523714	0.600477	0.923763	0.923763	452.722	427.223	409.172	412.258	415.648	441.596	447.891	446.615
Ap4e1	185.889	-0.0818982	0.187199	-0.437493	0.661754	0.935351	0.935351	156.14	227.665	174.465	213.014	119.968	198.864	207.459	189.539
Ap4m1	709.208	-0.00407869	0.0765397	-0.0532885	0.957502	0.993195	0.993195	761.697	677.374	696.297	699.786	693.15	738.43	681.454	725.476
Ap4s1	307.006	0.131927	0.120919	1.09103	0.275259	0.825832	0.825832	313.105	269.825	274.607	306.966	374.447	296.103	284.397	336.595
Ap5b1	151.909	0.325157	0.147709	2.20134	0.0277121	0.504278	0.504278	147.878	101.184	125.959	155.508	187.829	169.62	162.807	164.485
Ap5m1	240.19	-0.165934	0.141074	-1.17622	0.239506	0.813151	0.813151	245.362	267.015	237.054	271.329	167.229	244.925	250.05	238.558
Ap5s1	132.522	-0.334463	0.150126	-2.22788	0.0258886	0.486867	0.486867	137.965	151.777	148.648	153.078	111.486	97.2389	127.086	132.895
Apaf1	292.421	-0.0813536	0.11778	-0.690724	0.489739	0.896557	0.896557	251.971	320.418	307.466	327.215	273.867	309.263	276.841	272.326
Apba1	2027.23	-0.0461506	0.15542	-0.296941	0.766511	0.960955	0.960955	1438.3	2065.85	2486.33	2250.01	1867.39	2025.2	2378.91	1705.85
Apba2	2362.35	-0.0805698	0.0786718	-1.02413	0.305776	0.833065	0.833065	2210.74	2377.84	2564.56	2561.02	2104.9	2384.18	2448.29	2247.23
Apba3	253.58	0.330545	0.159731	2.06939	0.0385099	0.578624	0.578624	286.669	205.18	180.724	222.733	323.551	303.414	256.919	249.451
Apbb1	6446.88	0.0524225	0.0603294	0.868938	0.384881	0.865208	0.865208	6589.25	6248.14	6399.67	6074.53	7096.31	6357.08	6446.33	6363.71
Apbb1ip	162.78	0.0272287	0.144182	0.188849	0.850211	0.977362	0.977362	180.097	177.073	136.912	153.888	166.017	176.931	143.572	167.753
Apbb2	1363.92	-0.0910771	0.100489	-0.906337	0.364757	0.85569	0.85569	1197.07	1441.88	1491.95	1502.43	1248.16	1384.01	1456.33	1189.52
Apbb3	1116.79	0.0494125	0.0691082	0.715001	0.474608	0.893824	0.893824	1102.89	1141.14	1107.82	1044.01	1210.59	1100.33	1145.83	1081.68
Apc	2675.6	-0.228737	0.148099	-1.54449	0.122469	0.75868	0.75868	2252.87	3032.72	3039.45	3230.03	1943.73	2762.17	2990.29	2153.55
Apc2	2755.56	0.200623	0.0849484	2.3617	0.0181915	0.416326	0.416326	2520.54	2599.88	2422.18	2719.77	2921.65	3311.24	2962.13	2587.1
Apcdd1	358.94	-0.040507	0.105189	-0.385088	0.700173	0.944678	0.944678	343.672	427.223	336.413	362.042	346.575	373.602	360.648	321.345
Apcdd1l	0.189136	-0.28754	3.53381	-0.0813683	0.935149	NA	1	0.826135	0	0	0	0	0	0.686949	0
Apcs	1.00969	0.949261	1.86186	0.509845	0.61016	NA	1	0	2.81068	0.782356	0	2.4236	0	2.06085	0
Apeg3	0.996345	1.51616	1.673	0.906253	0.364802	NA	1	0	0	0.782356	0.809938	2.4236	0	0.686949	3.26791
Apeh	930.561	0.0438782	0.0748261	0.586402	0.557605	0.913362	0.913362	961.621	834.772	915.357	937.908	1009.43	906.588	919.138	959.677
Apela	9.77224	-0.143916	0.50102	-0.287246	0.773924	NA	1	9.08749	11.2427	12.5177	8.09938	14.5416	5.84895	10.3042	6.53582
Apex1	1155.78	0.160343	0.0857508	1.86987	0.0615015	0.663458	0.663458	1202.85	1009.03	1114.86	1027.81	1342.68	1139.81	1213.15	1196.06
Apex2	92.5612	0.0779063	0.196533	0.396403	0.691808	0.94349	0.94349	106.571	95.5631	92.318	68.0348	89.6733	113.323	95.486	79.5192
Apex2l1	0.254742	-0.28754	3.38108	-0.0850437	0.932227	NA	1	0.826135	0	0	0	1.2118	0	0	0
Aph1a	927.869	0.184459	0.0847385	2.1768	0.0294951	0.518438	0.518438	883.138	876.932	883.28	833.426	1053.06	1036.73	1000.2	856.193
Aph1b	34.5899	0.283445	0.32088	0.883334	0.377056	0.861592	0.861592	42.959	14.0534	29.7295	33.2075	49.6839	30.707	29.5388	46.8401
Api5	1843.61	-0.0452872	0.0826079	-0.548218	0.583542	0.920496	0.920496	1831.54	1815.7	1895.65	1947.09	1566.86	1813.91	1972.92	1905.19
Apip	155.221	-0.0745934	0.141281	-0.527979	0.597514	0.922634	0.922634	147.052	168.641	147.083	177.376	129.663	146.955	164.868	160.128
Aplf	88.1008	-0.0304114	0.192634	-0.157871	0.874558	0.981008	0.981008	74.3522	123.67	88.4063	77.754	76.3435	97.97	82.4339	83.8764
Aplnr	120.608	-0.187482	0.170445	-1.09996	0.271352	0.822494	0.822494	156.14	103.995	109.53	140.119	112.698	105.281	127.086	110.02
Aplp1	20512.9	0.130233	0.0919902	1.41573	0.156855	0.771497	0.771497	21928.9	18677	18401.8	19333.2	24966.7	20483	19834.3	20477.8
Aplp2	10840.9	-0.0155874	0.0534605	-0.291568	0.770617	0.96158	0.96158	10266.4	10933.5	11572.6	10826.4	10814.1	10927.3	10735.6	10651.2
Apmap	890.756	0.095644	0.0814723	1.17394	0.240417	0.813151	0.813151	911.227	812.287	856.68	853.675	991.254	908.781	834.644	957.498
Apoa1	7.82866	-0.426084	0.542393	-0.785563	0.432124	NA	1	10.7398	5.62136	12.5177	6.4795	7.27081	8.77343	6.86949	4.35722
Apoa2	0.476823	1.12324	2.17187	0.517175	0.605034	NA	1	0	0	0.782356	0	1.2118	0.731119	0	1.0893
Apoa4	5.4056	-2.31565	1.28605	-1.80059	0.0717678	NA	1	23.9579	0	11.7353	0	0	0.731119	1.3739	5.44652
Apoa5	18.7746	0.0661961	0.450816	0.146836	0.883261	0.981318	0.981318	21.4795	30.9175	8.60592	14.5789	15.7534	14.6224	13.739	30.5005
Apob	0.376295	-0.308249	2.2904	-0.134583	0.892941	NA	1	0	0	0.782356	0.809938	0	0.731119	0.686949	0
Apobec1	21.3733	0.0787524	0.321546	0.244918	0.80652	0.968287	0.968287	19.0011	19.6748	20.3413	23.4882	21.8124	22.6647	17.8607	26.1433
Apobec2	14.0389	-0.0254103	0.478812	-0.0530695	0.957676	0.993195	0.993195	22.3056	14.0534	11.7353	8.90932	13.3298	9.50455	22.6693	9.80374
Apobec3	4.63436	-0.591965	0.764114	-0.774708	0.438512	NA	1	4.95681	0	10.953	5.66957	1.2118	5.11783	4.80865	4.35722
Apobec4	1.3347	0.110837	1.21824	0.0909816	0.927507	NA	1	1.65227	0	2.34707	0.809938	1.2118	2.19336	1.3739	1.0893
Apobr	33.6748	0.0145671	0.261448	0.0557171	0.955567	0.993195	0.993195	33.8715	39.3495	29.7295	33.2075	26.6596	38.7493	32.9736	34.8577
Apoc2	1.1374	-0.387888	1.74625	-0.222126	0.824216	NA	1	0	0	2.34707	2.42981	3.6354	0	0.686949	0
Apoc3	2.9507	0.46356	0.898294	0.516045	0.605823	NA	1	4.13068	0	1.56471	3.23975	6.05901	2.19336	2.06085	4.35722
Apoc4	7.60415	0.289766	0.570044	0.508323	0.611227	NA	1	8.26135	5.62136	7.82356	4.85963	12.118	4.38672	6.86949	10.893
Apod	4697.87	0.1331	0.098734	1.34806	0.177638	0.780785	0.780785	4529.7	4069.86	4532.19	4779.44	5631.24	4107.43	4852.61	5080.51
Apoe	44491	0.384431	0.126039	3.0501	0.00228766	0.139041	0.139041	45563.8	33964.3	34440.9	40411.9	62245.4	44709.4	45044.7	49548.1
Apoh	2.70143	-0.488118	0.89133	-0.547628	0.583947	NA	1	1.65227	2.81068	4.69414	3.23975	2.4236	1.46224	2.06085	3.26791
Apol2	0.375593	0.669526	3.06133	0.218704	0.82688	NA	1	0.826135	0	0	0	0	0	0	2.17861
Apol3	44.1529	0.592492	0.257316	2.30258	0.0213023	0.441837	0.441837	42.959	36.5388	28.1648	33.2075	58.1665	38.7493	57.7038	57.7331
Apol9a	20.6441	-0.0658536	0.400536	-0.164414	0.869405	0.980304	0.980304	26.4363	8.43204	23.4707	23.4882	14.5416	26.3203	13.052	29.4112
Apold1	89.6368	-0.151164	0.166106	-0.910047	0.362798	0.85569	0.85569	95.0055	106.806	93.1004	85.0435	82.4025	75.3053	87.9295	91.5015
Apom	16.8125	0.188965	0.372163	0.507749	0.611629	0.926313	0.926313	19.8272	16.8641	14.0824	12.1491	23.0242	16.8157	16.4868	15.2503
Apon	0.74498	-2.05329	1.96024	-1.04747	0.294883	NA	1	1.65227	2.81068	0	0.809938	0	0	0.686949	0
Apoo	532.629	0.0628433	0.0968019	0.649195	0.516212	0.905257	0.905257	520.465	497.49	520.267	537.799	621.654	515.439	489.108	558.813
Apool	85.1787	-0.212304	0.176646	-1.20186	0.229417	0.804626	0.804626	81.7874	84.3204	107.965	89.9031	76.3435	71.6497	84.4948	84.9657
App	32949.3	-0.0204854	0.05678	-0.360785	0.71826	0.950372	0.950372	30999.9	33458.3	35434.5	32839.7	33753.5	32421.5	32000.2	32686.7
Appbp2	2167.14	-0.108219	0.0679436	-1.59278	0.11121	0.752413	0.752413	2121.51	2346.92	2326.73	2210.32	1984.93	2246	2080.08	2020.66
Appl1	1093.16	-0.232621	0.117576	-1.97848	0.047875	0.619793	0.619793	1021.1	1349.13	1110.95	1255.4	854.32	976.044	1174	1004.34
Appl2	982.105	0.0502986	0.129539	0.388288	0.697803	0.944027	0.944027	978.97	1163.62	948.998	783.21	828.872	1065.97	1123.16	964.034
Aprt	602.655	0.0691481	0.100055	0.691099	0.489504	0.896547	0.896547	659.256	531.219	557.82	593.685	697.998	576.122	590.777	614.367
Aptx	422.09	-0.0604183	0.114666	-0.526909	0.598257	0.922634	0.922634	381.674	430.034	456.896	457.615	403.53	452.563	445.83	348.577
Aqp1	41.4238	-3.16951	1.12587	-2.81517	0.00487512	0.215173	0.215173	4.95681	14.0534	149.43	129.59	6.05901	1.46224	11.6781	14.161
Aqp11	262.842	0.288758	0.157531	1.83302	0.0667996	0.678496	0.678496	243.71	199.558	225.319	270.519	380.506	280.019	256.919	246.183
Aqp12a	1.25666	-0.536058	1.26787	-0.422803	0.672439	NA	1	0.826135	0	2.34707	2.42981	1.2118	1.46224	0.686949	1.0893
Aqp2	0.30295	1.41584	3.50763	0.403648	0.686472	NA	1	0	0	0	0	2.4236	0	0	0
Aqp4	13952.8	-0.0454868	0.103466	-0.43963	0.660205	0.935351	0.935351	13209.9	14149	12941	16394	12194.4	13005.1	15974.3	13754.6
Aqp5	2.53479	0.807896	0.990466	0.815673	0.414687	NA	1	1.65227	2.81068	0	3.23975	3.6354	2.92448	2.7478	3.26791
Aqp8	0.605901	2.54247	3.17674	0.80034	0.423514	NA	1	0	0	0	0	4.84721	0	0	0
Aqp9	232.702	0.0467769	0.162274	0.288258	0.773149	0.96158	0.96158	232.97	219.233	239.401	219.493	284.773	213.487	174.485	277.773
Aqr	1025.41	-0.0473832	0.0897601	-0.527888	0.597577	0.922634	0.922634	957.491	1113.03	1104.69	1005.13	904.004	1083.52	1070.27	965.123
Ar	124.377	-0.243308	0.182805	-1.33097	0.1832	0.785672	0.785672	104.093	148.966	147.083	143.359	92.0969	138.182	118.842	102.395
Araf	3553.66	-0.00216131	0.0642225	-0.0336534	0.973154	0.996045	0.996045	3532.55	3771.93	3554.24	3375.82	3775.97	3521.07	3319.34	3578.36
Arap1	741.104	0.0820955	0.0916422	0.895827	0.370345	0.85866	0.85866	787.307	699.859	644.662	745.143	798.577	808.618	713.741	730.923
Arap2	644.431	-0.18041	0.195267	-0.923916	0.35553	0.853496	0.853496	639.429	626.782	575.032	897.411	442.308	505.203	848.383	620.903
Arap3	214.719	0.0112711	0.131621	0.0856333	0.931758	0.991388	0.991388	214.795	238.908	183.071	224.353	209.642	244.925	195.094	206.968
Arc	134.609	0.249171	0.177638	1.40269	0.16071	0.771497	0.771497	147.052	103.995	103.271	135.26	147.84	154.997	168.99	115.466
Arcn1	3125.79	-0.0945967	0.0622515	-1.51959	0.128614	0.760016	0.760016	3068.27	3316.6	3317.97	3220.31	2798.05	3050.96	3150.35	3083.82
Areg	2.61387	-0.808408	0.891306	-0.906992	0.364411	NA	1	4.13068	2.81068	3.12943	3.23975	1.2118	1.46224	2.7478	2.17861
Arel1	1430.65	-0.185701	0.101804	-1.8241	0.0681371	0.681831	0.681831	1245.81	1557.12	1637.47	1653.89	1248.16	1441.04	1356.73	1304.99
Arf1	7430.49	0.0635042	0.0622889	1.01951	0.307961	0.834932	0.834932	7329.47	7108.21	7563.04	7055.37	8173.6	7344.09	7128.47	7741.68
Arf2	672.327	-0.0369815	0.0864926	-0.427568	0.668966	0.937793	0.937793	717.085	657.699	653.268	688.447	716.175	657.276	596.959	691.708
Arf4	2292.97	0.0575494	0.0838793	0.686098	0.492652	0.897928	0.897928	2347.05	2178.28	2181.99	2271.88	2584.77	2213.83	2072.53	2493.42
Arf5	1845.52	0.264343	0.0997125	2.65105	0.00802416	0.27674	0.27674	1786.1	1551.5	1582.71	1775.38	2356.95	1803.67	1853.39	2054.43
Arf6	1408.44	0.00403833	0.0625746	0.0645362	0.948543	0.992401	0.992401	1363.95	1484.04	1383.21	1408.48	1330.56	1418.37	1437.79	1441.15
Arfgap1	2.94533	0.20768	0.844878	0.24581	0.805829	NA	1	3.30454	2.81068	3.12943	1.61988	4.84721	2.92448	2.7478	2.17861
Arfgap2	1234.22	0.0523343	0.067231	0.778425	0.436318	0.879655	0.879655	1235.07	1118.65	1240.03	1237.59	1330.56	1210	1268.8	1233.09
Arfgap3	649.787	0.125182	0.0826723	1.51419	0.129977	0.761702	0.761702	631.993	590.243	647.791	609.073	741.622	692.37	651.228	633.975
Arfgef1	1513.65	-0.150708	0.130517	-1.1547	0.248214	0.816486	0.816486	1330.9	1571.17	1558.45	1911.45	1223.92	1321.13	1719.43	1472.74
Arfgef2	833.044	-0.140601	0.131114	-1.07236	0.28356	0.827633	0.827633	735.26	868.5	957.604	936.288	716.175	902.201	901.278	647.047
Arfgef3	1033.82	-0.369592	0.359428	-1.02828	0.30382	0.831948	0.831948	703.867	1321.02	1267.42	1372.03	599.842	1240.71	1177.43	588.224
Arfip1	589.323	-0.124103	0.0882863	-1.40569	0.159817	0.771497	0.771497	649.342	564.947	592.244	645.521	516.227	555.651	583.907	606.742
Arfip2	1677.62	0.126598	0.0614077	2.06159	0.0392464	0.582843	0.582843	1611.79	1610.52	1628.87	1563.18	1864.96	1760.54	1685.09	1696.05
Arfrp1	1027.83	-0.00403998	0.0656232	-0.0615632	0.950911	0.992401	0.992401	1080.58	1003.41	1026.45	1001.08	1044.57	988.473	1042.1	1035.93
Arg1	258.735	-0.0354469	0.119759	-0.295985	0.767242	0.961025	0.961025	285.017	255.772	237.836	266.47	249.631	230.303	250.737	294.112
Arg2	113.32	0.0668356	0.170216	0.392652	0.694577	0.944027	0.944027	106.571	137.723	109.53	94.7627	118.757	132.333	96.8599	110.02
Arglu1	1444.84	0.00932054	0.0749535	0.124351	0.901037	0.985013	0.985013	1444.91	1554.31	1444.23	1326.68	1532.93	1466.63	1340.24	1448.77
Arhgap1	1167.83	-0.0771732	0.0822596	-0.938167	0.348159	0.850889	0.850889	1219.38	1146.76	1251.77	1171.98	1246.94	1194.65	1091.56	1019.59
Arhgap10	36.0302	-0.135801	0.282845	-0.480124	0.631139	0.928977	0.928977	28.0886	53.4029	35.9884	37.2571	27.8714	27.7825	41.9039	35.947
Arhgap11a	43.9618	-0.141502	0.293578	-0.481993	0.629811	0.928977	0.928977	54.5249	36.5388	38.3355	54.2658	26.6596	34.3626	59.0777	47.9294
Arhgap12	784.694	-0.0968837	0.116086	-0.834586	0.403951	0.871255	0.871255	795.568	834.772	732.286	886.072	650.737	692.37	904.712	781.031
Arhgap15	21.8768	0.161689	0.325029	0.497461	0.618864	0.927273	0.927273	21.4795	16.8641	25.8178	17.0087	23.0242	21.2025	21.2954	28.3219
Arhgap17	201.884	0.0197102	0.14655	0.134494	0.893012	0.983633	0.983633	206.534	205.18	197.936	196.005	150.263	236.883	216.389	205.878
Arhgap18	287.154	0.00976071	0.124914	0.0781396	0.937717	0.992223	0.992223	239.579	331.66	293.384	287.528	261.749	288.061	270.658	324.613
Arhgap19	60.6741	-0.0425661	0.225077	-0.189118	0.850001	0.977323	0.977323	58.6556	50.5922	61.8062	72.8944	65.4373	76.0364	48.7734	51.1973
Arhgap20	737.454	-0.137925	0.133519	-1.033	0.301605	0.831553	0.831553	611.34	792.612	828.515	862.584	602.265	807.887	760.453	633.975
Arhgap21	2991.58	-0.116678	0.104776	-1.11359	0.265453	0.820269	0.820269	2644.46	3420.6	3263.21	3134.46	2492.68	3088.98	3179.2	2709.1
Arhgap22	305.549	0.0253724	0.0943327	0.268967	0.787955	0.963988	0.963988	312.279	303.553	298.86	296.437	301.739	301.221	305.693	324.613
Arhgap23	2491.15	0.15971	0.0816052	1.9571	0.0503351	0.630106	0.630106	2253.7	2389.08	2390.88	2382.03	2903.48	2683.94	2651.62	2274.47
Arhgap24	515.921	-0.0825639	0.0966761	-0.854026	0.39309	0.867028	0.867028	477.506	553.704	542.955	551.568	473.814	529.33	458.195	540.295
Arhgap25	126.118	-0.0756775	0.154071	-0.491186	0.623295	0.927374	0.927374	148.704	118.049	136.912	112.581	107.85	133.064	124.338	127.449
Arhgap26	777.552	-0.190222	0.116604	-1.63136	0.102815	0.741401	0.741401	738.565	854.447	904.404	823.707	627.713	843.712	785.183	642.689
Arhgap27	225.874	0.0262497	0.11224	0.233871	0.815085	0.969969	0.969969	225.535	199.558	215.93	247.841	237.513	229.571	221.198	229.843
Arhgap28	20.1657	-0.109611	0.338336	-0.32397	0.745961	0.958215	0.958215	16.5227	16.8641	25.8178	23.4882	21.8124	21.9336	18.5476	16.3396
Arhgap29	236.923	-0.213525	0.137696	-1.55069	0.120976	0.757726	0.757726	228.013	306.364	216.713	276.189	191.465	217.142	238.371	221.129
Arhgap30	15.3637	-0.102451	0.420729	-0.243509	0.807611	0.96866	0.96866	18.175	5.62136	17.9942	19.4385	21.8124	15.3535	15.7998	8.71443
Arhgap31	219.586	-0.174193	0.174056	-1.00079	0.316928	0.839884	0.839884	194.968	272.636	234.707	236.502	158.746	261.01	226.006	172.11
Arhgap32	1771.76	-0.364965	0.267053	-1.36664	0.171738	0.7774	0.7774	1234.25	2639.23	2153.04	1957.62	1259.06	1864.35	1841.02	1225.47
Arhgap33	926.916	0.259581	0.104148	2.49243	0.0126874	0.36271	0.36271	911.227	756.073	787.05	909.56	1174.24	1014.79	939.747	922.641
Arhgap35	4611.42	-0.147325	0.109645	-1.34366	0.179059	0.78195	0.78195	4079.45	5104.2	5218.32	4993.27	3766.28	4905.08	4792.16	4032.6
Arhgap36	1193.51	-0.00852251	0.117002	-0.0728405	0.941933	0.992401	0.992401	1416	1211.4	1053.05	1107.19	1225.13	1285.31	994.016	1255.97
Arhgap39	792.104	0.0358006	0.0946929	0.378071	0.705378	0.946598	0.946598	802.177	716.723	737.762	863.394	872.497	853.216	740.532	750.53
Arhgap4	252.511	-0.0752283	0.122745	-0.612884	0.539953	0.911546	0.911546	265.189	300.743	257.395	221.923	236.301	271.976	235.624	230.932
Arhgap40	8.52332	0.530113	0.590585	0.897606	0.369396	NA	1	9.08749	2.81068	3.91178	10.5292	18.177	8.77343	6.18255	8.71443
Arhgap42	119.975	-0.190432	0.14965	-1.27252	0.20319	0.791666	0.791666	137.138	126.481	132.218	116.631	109.062	126.484	112.66	99.1267
Arhgap44	3628.98	0.0259226	0.096518	0.268578	0.788254	0.963988	0.963988	2988.13	3670.75	4027.57	3702.23	3669.33	3541.54	3978.12	3454.18
Arhgap45	115.866	0.158363	0.170524	0.928683	0.353053	0.853273	0.853273	124.746	132.102	92.318	93.1429	130.875	118.441	107.851	127.449
Arhgap5	541.952	-0.371139	0.302899	-1.22529	0.220466	0.798197	0.798197	509.725	505.922	593.808	835.046	334.457	370.677	716.488	469.49
Arhgap6	709.456	-0.196912	0.103768	-1.89761	0.0577471	0.651962	0.651962	731.13	786.99	742.456	774.301	585.3	748.666	584.594	722.209
Arhgap8	15.4999	-0.788199	0.385059	-2.04696	0.0406624	0.589368	0.589368	21.4795	22.4854	17.2118	17.8186	8.48261	10.9668	10.3042	15.2503
Arhgap9	45.9421	-0.0315502	0.233106	-0.135347	0.892337	0.983633	0.983633	50.3942	53.4029	38.3355	44.5466	48.4721	40.9427	39.1561	52.2866
Arhgdia	6437.86	0.073529	0.0828834	0.887138	0.375005	0.861102	0.861102	6822.22	6127.28	6279.19	5859.09	7538.62	6314.68	6215.52	6346.29
Arhgdib	179.511	0.0169914	0.14091	0.120583	0.904021	0.985288	0.985288	197.446	196.748	157.254	164.417	186.617	166.695	162.12	204.789
Arhgdig	0.340611	0.428605	2.66095	0.161072	0.872036	NA	1	0.826135	0	0	0	1.2118	0	0.686949	0
Arhgef1	1076.72	0.0639861	0.0999228	0.640355	0.521942	0.905725	0.905725	1178.07	1054.01	948.998	1027	1265.12	1017.72	1026.99	1095.84
Arhgef10	1123.14	-0.0577077	0.0832254	-0.69339	0.488065	0.896547	0.896547	1199.55	1146.76	1094.52	1146.87	1026.4	1191.72	1176.06	1003.25
Arhgef10l	1669.81	0.218994	0.0756583	2.89452	0.00379742	0.180499	0.180499	1638.23	1475.61	1435.62	1615.02	1941.31	1810.98	1730.43	1711.3
Arhgef11	2426.94	-0.0446894	0.0703809	-0.634964	0.525452	0.906827	0.906827	2341.27	2560.53	2570.82	2394.99	2355.74	2607.9	2323.95	2260.31
Arhgef12	1227.82	-0.194717	0.169795	-1.14678	0.251474	0.818528	0.818528	1091.32	1444.69	1375.38	1338.02	805.848	1465.89	1339.55	961.855
Arhgef15	110.049	0.142091	0.157063	0.904673	0.365639	0.856082	0.856082	112.354	120.859	93.8828	95.5727	107.85	119.904	105.79	124.181
Arhgef16	10.6437	-0.0802471	0.533888	-0.150307	0.880522	NA	1	21.4795	8.43204	5.47649	8.09938	8.48261	11.6979	11.6781	9.80374
Arhgef17	3063.92	0.0552019	0.0615237	0.897245	0.369588	0.85866	0.85866	2831.99	2979.32	3161.5	3046.18	3173.71	3269.57	3021.89	3027.18
Arhgef18	693.894	0.102202	0.0780513	1.30943	0.19039	0.788401	0.788401	652.647	654.888	637.62	730.564	699.209	718.69	736.41	721.119
Arhgef19	153.989	0.1935	0.138544	1.39667	0.162514	0.771497	0.771497	150.357	143.345	146.301	132.83	173.288	143.299	157.311	185.182
Arhgef2	1045.25	0.0232785	0.0905249	0.257151	0.797062	0.966344	0.966344	1074.8	1101.79	943.522	1035.1	1114.86	1136.16	1033.17	922.641
Arhgef25	1609.4	0.0789909	0.0749996	1.05322	0.292241	0.829275	0.829275	1691.1	1526.2	1559.24	1477.33	1798.31	1560.21	1613.64	1649.21
Arhgef26	653.283	0.104456	0.0745855	1.40048	0.161368	0.771497	0.771497	641.081	609.918	611.02	654.43	660.432	709.186	680.08	660.118
Arhgef28	622.513	-0.0944911	0.0963173	-0.98104	0.326573	0.844423	0.844423	573.338	767.316	628.232	620.412	570.758	618.527	596.959	604.564
Arhgef3	616.373	-0.0839562	0.0952155	-0.88175	0.377912	0.86178	0.86178	631.167	531.219	664.221	696.547	611.96	570.273	639.55	586.046
Arhgef33	81.0657	0.185753	0.175498	1.05843	0.289859	0.828249	0.828249	66.9169	89.9418	75.8886	73.7044	88.4615	77.4986	82.4339	93.6801
Arhgef37	51.8215	-0.122372	0.212684	-0.57537	0.565041	0.915598	0.915598	51.2204	50.5922	62.5885	51.0261	53.3193	50.4472	52.8951	42.4829
Arhgef38	18.2759	-0.434054	0.437718	-0.99163	0.321378	0.840755	0.840755	18.175	14.0534	37.5531	12.959	20.6006	17.5469	14.4259	10.893
Arhgef39	8.6671	-0.09224	0.514166	-0.179397	0.857626	NA	1	10.7398	5.62136	10.953	7.28944	13.3298	7.31119	7.55644	6.53582
Arhgef4	4445.65	0.145892	0.0760497	1.91838	0.0550634	0.647059	0.647059	4472.7	3957.44	3914.91	4525.93	5049.58	4693.05	4434.26	4517.34
Arhgef40	1299.07	0.0246282	0.0727174	0.338684	0.734848	0.954809	0.954809	1320.99	1318.21	1268.2	1248.11	1308.75	1416.91	1204.22	1307.16
Arhgef5	37.2442	-0.0327155	0.274733	-0.119081	0.905211	0.985578	0.985578	26.4363	44.9709	37.5531	43.7366	26.6596	36.556	38.4692	43.5722
Arhgef6	180.349	-0.152493	0.160336	-0.951081	0.341563	0.848361	0.848361	181.75	227.665	163.512	194.385	139.357	211.293	161.433	163.396
Arhgef7	1314.08	-0.0778298	0.0719785	-1.08129	0.279567	0.827633	0.827633	1264.81	1377.23	1409.02	1352.6	1278.45	1360.61	1282.53	1187.34
Arhgef9	5557.46	-0.126544	0.100121	-1.26392	0.20626	0.794091	0.794091	4921.29	6307.17	6076.56	5911.74	4755.11	5676.41	5876.85	4934.55
Arid1a	2075.14	-0.0486106	0.0905901	-0.5366	0.591544	0.921377	0.921377	1929.85	2133.31	2192.94	2190.07	1857.69	2326.42	2097.26	1873.6
Arid1b	1086.48	-0.058353	0.0877022	-0.665354	0.505824	0.901179	0.901179	998.797	1062.44	1168.06	1201.95	1062.75	1133.97	1092.25	971.659
Arid2	677.351	-0.221243	0.160266	-1.38047	0.167441	0.776771	0.776771	566.729	775.748	824.604	754.862	538.04	791.071	673.21	494.544
Arid3a	72.4666	0.0549611	0.200178	0.274562	0.783653	0.963222	0.963222	75.1783	61.835	65.7179	80.9938	65.4373	89.1966	80.3731	61.001
Arid3b	86.7139	-0.0325987	0.167703	-0.194383	0.845876	0.976738	0.976738	76.8306	84.3204	89.971	98.8124	87.2497	83.3476	89.3034	83.8764
Arid3c	0.932786	0.69068	1.75286	0.394031	0.693558	NA	1	0	2.81068	0	0.809938	2.4236	0.731119	0.686949	0
Arid4a	502.977	-0.137314	0.133148	-1.03129	0.302405	0.831948	0.831948	501.464	522.787	451.42	632.562	407.165	442.327	526.89	539.205
Arid4b	534.429	-0.191995	0.178661	-1.07463	0.282541	0.827633	0.827633	566.729	598.675	416.996	699.786	398.683	410.889	610.698	572.974
Arid5a	231.841	-0.184492	0.138855	-1.32867	0.183956	0.786528	0.786528	209.838	258.583	281.648	236.502	213.277	207.638	192.346	254.897
Arid5b	401.575	-0.194749	0.207827	-0.937072	0.348722	0.851563	0.851563	288.321	463.762	516.355	450.325	259.325	464.992	449.265	320.255
Arih1	1622.28	-0.0768362	0.083362	-0.921718	0.356676	0.853559	0.853559	1473.82	1731.38	1737.61	1727.6	1439.62	1617.24	1687.83	1563.15
Arih2	1322.89	0.013215	0.0602374	0.219382	0.826352	0.972748	0.972748	1272.25	1315.4	1365.21	1315.34	1313.59	1370.85	1318.94	1311.52
Arl1	1888.23	0.0784156	0.0751401	1.04359	0.296674	0.830909	0.830909	1835.67	1801.65	1782.99	1919.55	2006.74	1793.44	1836.22	2129.59
Arl10	1022	0.121677	0.108455	1.12191	0.261899	0.820269	0.820269	1149.98	907.85	991.245	859.344	1086.99	1114.96	934.938	1130.7
Arl11	35.9161	-0.0452632	0.304799	-0.148502	0.881947	0.981155	0.981155	42.959	22.4854	41.4649	34.8273	50.8957	31.4381	24.0432	39.2149
Arl13b	213.066	-0.234872	0.158768	-1.47935	0.139048	0.771497	0.771497	231.318	275.447	202.63	218.683	150.263	178.393	208.146	239.647
Arl14ep	837.018	-0.0531769	0.0822851	-0.646253	0.518116	0.905507	0.905507	784.002	944.389	827.733	869.063	803.424	844.443	857.313	765.781
Arl15	345.685	-0.159941	0.095717	-1.67098	0.0947258	0.732421	0.732421	345.324	399.117	375.531	345.843	322.339	337.046	309.127	331.148
Arl16	693.452	-0.0143477	0.101004	-0.142051	0.887039	0.981449	0.981449	779.045	699.859	625.103	686.017	598.63	709.186	706.871	742.905
Arl2	1212.97	0.178139	0.118072	1.50873	0.131369	0.761702	0.761702	1284.64	1034.33	1126.59	1097.47	1606.85	1185.88	1184.99	1182.98
Arl2bp	4914.53	0.0289676	0.0806097	0.359356	0.719329	0.95075	0.95075	5092.3	4747.24	4904.59	4707.36	5695.47	4709.87	4545.54	4913.85
Arl3	1932.09	0.125538	0.0853702	1.47051	0.141423	0.771497	0.771497	1843.93	1869.1	1796.29	1879.06	2284.25	1793.44	1890.48	2100.18
Arl4a	517.298	-0.143739	0.119035	-1.20754	0.227225	0.803984	0.803984	531.205	542.461	500.708	598.544	414.436	447.445	531.699	571.885
Arl4c	601.192	0.19782	0.0913591	2.1653	0.030365	0.526681	0.526681	553.51	480.626	602.414	591.255	621.654	696.757	640.237	623.082
Arl4d	69.2279	0.568371	0.245765	2.31266	0.0207412	0.433411	0.433411	66.9169	47.7816	41.4649	63.9851	116.333	74.5742	68.6949	74.0727
Arl5a	1205.39	-0.166434	0.0861966	-1.93087	0.0534994	0.638129	0.638129	1192.11	1318.21	1294.02	1303.19	974.288	1213.66	1184.3	1163.38
Arl5b	123.277	-0.143778	0.189602	-0.758314	0.448263	0.882341	0.882341	117.311	134.913	132.218	136.88	88.4615	143.299	139.451	93.6801
Arl6	625.273	-0.0240352	0.090593	-0.26531	0.790771	0.963988	0.963988	619.601	598.675	651.703	644.711	607.112	562.962	614.82	702.601
Arl6ip1	6361.3	0.0440954	0.0677612	0.650747	0.51521	0.905257	0.905257	6375.28	6256.57	6445.05	5973.29	7096.31	6240.1	6003.94	6499.88
Arl6ip4	1090.88	0.124004	0.0792796	1.56413	0.117787	0.757166	0.757166	1138.41	1054.01	1017.85	964.636	1204.53	1069.63	1121.1	1156.84
Arl6ip5	2424.57	0.0119656	0.0725488	0.164931	0.868998	0.980304	0.980304	2466.01	2355.35	2563.78	2264.59	2519.34	2239.42	2398.83	2589.28
Arl6ip6	192.165	0.00205962	0.135336	0.0152186	0.987858	0.997037	0.997037	216.447	185.505	199.501	164.417	190.253	198.133	171.737	211.325
Arl8a	4586.12	0.054556	0.0735682	0.74157	0.458348	0.887993	0.887993	4412.39	4615.14	4660.5	4308.87	5238.62	4349.43	4467.92	4636.08
Arl8b	6481.51	-0.0457217	0.0628037	-0.72801	0.466607	0.8908	0.8908	6252.19	6652.88	6774.42	6654.45	6678.24	5890.63	6284.9	6664.36
Arl9	1.54618	0.176341	1.36029	0.129634	0.896856	NA	1	2.47841	0	3.12943	0	0	2.92448	2.7478	1.0893
Armc1	1294.95	-0.0665349	0.0715714	-0.92963	0.352563	0.853077	0.853077	1268.12	1346.32	1297.93	1386.61	1286.93	1163.21	1274.98	1335.49
Armc10	512.475	0.149189	0.0956516	1.55971	0.118827	0.757166	0.757166	508.899	500.301	455.331	478.673	573.182	510.321	487.047	586.046
Armc2	143.92	-0.175893	0.143071	-1.22941	0.218919	0.797949	0.797949	154.487	177.073	142.389	143.359	119.968	153.535	129.833	130.716
Armc3	109.536	-0.0168243	0.150423	-0.111847	0.910945	0.986422	0.986422	98.3101	109.617	115.006	118.251	103.003	107.475	116.781	107.841
Armc5	632.835	0.136176	0.118258	1.15152	0.249518	0.817503	0.817503	665.865	562.136	526.526	651.19	791.306	622.183	644.359	599.117
Armc6	394.577	0.161712	0.0934033	1.73133	0.0833936	0.715466	0.715466	404.806	365.388	362.231	354.753	441.096	424.049	393.622	410.668
Armc7	175.427	-0.0668529	0.137188	-0.487308	0.62604	0.928098	0.928098	190.837	177.073	191.677	159.558	159.958	198.864	169.677	155.77
Armc8	1065.37	-0.0259876	0.067993	-0.38221	0.702306	0.944961	0.944961	1024.41	1093.35	1071.05	1110.42	1113.65	1036	1009.82	1064.25
Armc9	1033.96	-0.0252193	0.0750878	-0.335864	0.736973	0.9553	0.9553	1106.19	1073.68	981.857	1014.04	994.889	1056.47	967.225	1077.32
Armcx1	807.586	-0.0559015	0.0924562	-0.604627	0.545427	0.911939	0.911939	779.045	851.636	803.48	863.394	742.834	712.11	886.852	821.335
Armcx2	2612.85	0.0208618	0.0665267	0.313585	0.753836	0.95915	0.95915	2570.11	2788.19	2639.67	2390.94	2737.46	2645.19	2505.99	2625.22
Armcx3	3366.4	-0.0412049	0.0781283	-0.527401	0.597915	0.922634	0.922634	3097.18	3681.99	3427.5	3464.91	3138.57	3107.99	3594.81	3418.24
Armcx4	1548.78	-0.0783377	0.0826695	-0.947601	0.343333	0.849806	0.849806	1493.65	1658.3	1685.2	1536.45	1375.39	1579.95	1639.75	1421.54
Armcx5	638.733	-0.108822	0.0835472	-1.30252	0.192739	0.788944	0.788944	622.08	742.02	651.703	648.76	604.689	649.965	583.907	606.742
Armcx6	208.874	0.0830939	0.126908	0.654759	0.512623	0.904967	0.904967	194.968	193.937	203.413	214.634	256.902	197.402	200.589	209.146
Armh1	46.3598	0.1902	0.225116	0.844898	0.398168	0.869251	0.869251	47.0897	39.3495	39.1178	46.9764	48.4721	45.3294	57.7038	46.8401
Armh2	0.395718	-1.42713	2.52413	-0.565395	0.571805	NA	1	1.65227	0	0.782356	0	0	0.731119	0	0
Armh3	481.128	-0.0187313	0.0830042	-0.225666	0.821461	0.971705	0.971705	490.724	483.437	504.62	458.425	482.297	462.799	499.412	467.311
Armh4	1102.19	-0.0120809	0.0762264	-0.158487	0.874073	0.981008	0.981008	1187.98	1056.82	1120.33	1056.16	1037.3	1148.59	1052.41	1157.93
Armt1	461.728	-0.00553697	0.0902272	-0.0613669	0.951067	0.992401	0.992401	453.548	486.248	485.061	430.077	430.189	461.336	450.639	496.723
Arnt	589.396	-0.0395296	0.0953898	-0.414401	0.67858	0.940329	0.940329	617.123	615.539	621.191	541.848	516.227	640.46	588.716	574.063
Arnt2	1175.27	-0.0145054	0.0848204	-0.171013	0.864213	0.979672	0.979672	1192.94	1214.21	1209.52	1114.47	1165.75	1300.66	1171.94	1032.66
Arntl	683.569	-0.168902	0.0831628	-2.03098	0.0422571	0.594566	0.594566	720.39	770.126	707.25	707.886	581.665	685.059	675.271	620.903
Arntl2	25.9787	-0.478795	0.364855	-1.31229	0.189422	0.788401	0.788401	32.2193	44.9709	26.6001	19.4385	14.5416	16.0846	21.2954	32.6791
Arpc1a	2852.27	0.105497	0.0776695	1.35828	0.174374	0.778281	0.778281	2802.25	2816.3	2807.88	2564.26	3207.64	2791.41	2695.59	3132.84
Arpc1b	303.845	0.209766	0.124937	1.67897	0.0931573	0.730186	0.730186	267.668	261.393	318.419	274.569	375.658	284.405	346.909	301.737
Arpc2	3170.74	0.00132939	0.0668432	0.0198882	0.984133	0.996454	0.996454	3185.58	3173.26	3207.66	3104.49	3454.85	2962.5	3012.96	3264.64
Arpc3	1723.34	-0.0238401	0.0895999	-0.266073	0.790183	0.963988	0.963988	1919.11	1635.82	1783.77	1601.25	1784.98	1674.99	1528.46	1858.35
Arpc4	2087.96	0.136395	0.0619605	2.20132	0.0277132	0.504278	0.504278	2100.86	1930.94	1955.11	1963.29	2132.77	2093.93	2236.02	2290.81
Arpc5	1766.66	0.0355173	0.0694769	0.51121	0.609204	0.925584	0.925584	1750.58	1787.59	1697.71	1742.99	1873.44	1693.27	1672.72	1915
Arpc5l	809.765	0.112749	0.0890758	1.26577	0.205597	0.793775	0.793775	767.479	848.825	771.403	730.564	935.511	771.331	791.366	861.639
Arpin	174.235	0.0556172	0.128924	0.431395	0.666182	0.936485	0.936485	169.358	165.83	179.942	169.277	166.017	182.049	201.276	160.128
Arpp21	1004.35	0.168956	0.118889	1.42112	0.15528	0.771497	0.771497	792.264	899.418	1132.85	951.677	1194.84	956.304	1010.5	1096.93
Arr3	0.379743	-0.327212	2.59552	-0.126068	0.899678	NA	1	0	0	0	1.61988	0	0.731119	0.686949	0
Arrb1	1051.14	-0.164496	0.16328	-1.00745	0.313718	0.8382	0.8382	845.962	1183.3	1257.25	1163.07	788.883	1223.16	1134.84	812.621
Arrb2	900.813	0.0110054	0.072862	0.151044	0.879941	0.981155	0.981155	931.054	905.039	883.28	868.253	954.899	909.512	839.452	915.015
Arrdc1	244.948	0.00519499	0.136288	0.0381177	0.969594	0.994969	0.994969	278.408	224.854	226.883	242.171	300.527	236.152	216.389	234.2
Arrdc2	243.882	0.274885	0.167013	1.64589	0.0997858	0.739285	0.739285	264.363	244.529	192.46	183.856	336.881	233.958	265.162	229.843
Arrdc3	926.956	-0.231345	0.0813012	-2.84552	0.00443385	0.200469	0.200469	1069.02	1079.3	908.316	957.347	822.813	849.561	841.513	887.783
Arrdc4	155.777	0.0209892	0.142174	0.14763	0.882635	0.981318	0.981318	149.53	140.534	170.554	154.698	178.135	148.417	170.363	133.984
Arsa	1280.02	-0.0762352	0.0738183	-1.03274	0.301725	0.831553	0.831553	1210.29	1335.07	1399.64	1314.53	1216.65	1212.93	1329.93	1221.11
Arsb	2436.15	0.0455472	0.0689129	0.660939	0.508651	0.903271	0.903271	2454.45	2535.23	2354.89	2258.92	2521.76	2643.73	2409.82	2310.41
Arse	252.032	0.440321	0.149178	2.95164	0.00316087	0.161085	0.161085	240.405	191.126	191.677	226.783	368.388	274.17	277.528	246.183
Arsg	357.59	0.0241162	0.0992497	0.242985	0.808017	0.968793	0.968793	364.326	362.578	353.625	340.984	330.822	399.191	342.101	367.095
Arsi	24.0322	-0.0194594	0.376213	-0.0517245	0.958748	0.993195	0.993195	25.6102	11.2427	29.7295	26.728	24.236	19.0091	16.4868	39.2149
Arsj	31.2025	-0.105957	0.341966	-0.309845	0.756679	0.959763	0.959763	23.9579	33.7282	26.6001	46.1665	29.0832	31.4381	41.217	17.4289
Arsk	332.069	-0.07064	0.102453	-0.689488	0.490516	0.897083	0.897083	337.889	385.063	345.802	301.297	327.186	333.39	318.745	307.184
Art1	0.797899	-1.21676	1.92395	-0.632427	0.527108	NA	1	1.65227	0	0	2.42981	1.2118	0	0	1.0893
Art3	45.9653	0.173684	0.250412	0.693592	0.487938	0.896547	0.896547	43.7852	42.1602	48.5061	38.0671	56.9547	60.6829	40.53	37.0363
Art4	23.004	-0.626599	0.31644	-1.98015	0.0476867	0.619258	0.619258	27.2625	28.1068	25.8178	29.9677	24.236	18.278	15.1129	15.2503
Art5	0.671616	2.72595	2.12383	1.28351	0.199315	NA	1	0	0	0	0	0	0.731119	1.3739	3.26791
Artn	6.61125	0.109097	0.646738	0.168688	0.866042	NA	1	11.5659	5.62136	1.56471	6.4795	7.27081	6.58007	6.18255	7.62513
Arv1	352.423	0.0756208	0.10352	0.730497	0.465086	0.890634	0.890634	367.63	337.282	327.025	337.744	396.259	375.064	322.179	356.202
Arvcf	916.896	0.246612	0.0880039	2.80229	0.00507416	0.220029	0.220029	940.968	792.612	751.062	862.584	1038.51	964.346	972.034	1013.05
Arx	218.931	0.184214	0.216364	0.851408	0.394543	0.867028	0.867028	215.621	224.854	157.254	222.733	325.975	257.354	155.938	191.718
As3mt	294.442	-0.0634352	0.136024	-0.466355	0.640962	0.930256	0.930256	350.281	340.092	262.089	256.75	273.867	305.608	259.667	307.184
Asah1	1763.02	-0.052529	0.0615712	-0.853144	0.39358	0.867028	0.867028	1743.14	1815.7	1893.3	1727.6	1768.02	1697.66	1680.97	1777.74
Asah2	701.391	-0.130972	0.104716	-1.25074	0.211031	0.796518	0.796518	664.213	843.204	707.25	732.994	631.349	679.941	756.331	595.849
Asap1	1307.35	-0.0828013	0.104131	-0.795167	0.426516	0.875754	0.875754	1199.55	1312.59	1534.2	1334.78	1102.74	1351.11	1402.75	1221.11
Asap2	1157.77	-0.117894	0.0879708	-1.34015	0.180195	0.782895	0.782895	1155.76	1191.73	1240.03	1236.78	970.653	1220.24	1187.05	1059.89
Asap3	64.0418	0.269553	0.2034	1.32524	0.185092	0.788318	0.788318	59.4817	59.0243	64.9356	48.5963	64.2255	66.5319	64.5733	84.9657
Asb1	423.93	-0.0131287	0.119754	-0.10963	0.912703	0.986616	0.986616	363.499	430.034	446.725	466.524	382.929	478.883	443.769	379.078
Asb11	1.80471	0.310328	1.13444	0.273552	0.784429	NA	1	2.47841	2.81068	0.782356	0.809938	1.2118	0.731119	3.43475	2.17861
Asb12	0.63872	1.69255	1.95676	0.864973	0.387054	NA	1	0.826135	0	0	0	0	0.731119	1.3739	2.17861
Asb13	488.543	-0.0978247	0.125914	-0.776916	0.437208	0.880049	0.880049	393.24	539.651	546.867	545.088	444.731	439.403	525.516	473.847
Asb14	4.87527	-0.447657	0.693936	-0.645099	0.518863	NA	1	5.78295	2.81068	8.60592	4.85963	1.2118	4.38672	4.80865	6.53582
Asb15	222.399	-0.809139	1.39395	-0.580463	0.561603	0.913543	0.913543	346.977	11.2427	417.778	356.373	6.05901	311.457	6.86949	322.434
Asb16	17.9481	0.307003	0.421369	0.728586	0.466255	0.8908	0.8908	18.175	8.43204	12.5177	22.6783	32.7186	13.8913	19.9215	15.2503
Asb18	12.149	-0.0272376	0.456564	-0.0596578	0.952428	0.99289	0.99289	9.08749	8.43204	18.7766	11.3391	14.5416	8.77343	10.9912	15.2503
Asb2	77.0108	0.305776	0.201579	1.5169	0.129291	0.761172	0.761172	86.7442	44.9709	64.1532	72.8944	93.3087	77.4986	81.747	94.7695
Asb3	465.141	-0.00200013	0.0872562	-0.0229224	0.981712	0.996351	0.996351	478.332	404.738	475.673	490.822	482.297	471.572	467.813	449.883
Asb4	304.402	-0.13419	0.123108	-1.09002	0.275705	0.826267	0.826267	350.281	303.553	332.501	286.718	281.138	342.164	266.536	272.326
Asb5	15.8253	-0.0878323	0.393414	-0.223256	0.823336	0.971918	0.971918	17.3488	11.2427	17.2118	17.8186	21.8124	10.2357	17.8607	13.0716
Asb6	484.691	0.0871868	0.0953837	0.914064	0.360683	0.855227	0.855227	498.159	410.359	468.631	492.442	539.252	505.935	511.777	450.972
Asb7	295.374	-0.210571	0.124814	-1.68708	0.0915877	0.728941	0.728941	271.798	359.767	328.59	316.686	237.513	285.868	305.693	257.076
Asb8	1603.6	0.0791621	0.0819119	0.96643	0.333829	0.847579	0.847579	1650.62	1453.12	1588.18	1532.4	1851.63	1579.95	1516.1	1656.83
Ascc1	362.775	-0.0131843	0.10608	-0.124287	0.901088	0.985013	0.985013	383.327	382.253	322.331	371.762	350.211	343.626	343.475	405.221
Ascc2	215.049	-0.131007	0.131944	-0.992892	0.320762	0.840755	0.840755	211.491	216.422	236.272	236.502	178.135	238.345	219.137	184.092
Ascc3	437.454	-0.23228	0.13209	-1.7585	0.0786633	0.708655	0.708655	403.154	494.68	445.943	550.758	340.516	379.451	465.752	419.382
Ascl1	53.0448	0.240195	0.228992	1.04892	0.294213	0.830146	0.830146	49.5681	36.5388	46.9414	58.3155	67.8609	65.8007	53.5821	45.7508
Ascl2	9.32806	0.00821447	0.517643	0.015869	0.987339	NA	1	13.2182	2.81068	10.953	8.90932	6.05901	8.04231	13.739	10.893
Ascl3	6.38088	0.0451995	0.770687	0.0586483	0.953232	NA	1	6.60908	16.8641	0.782356	3.23975	6.05901	8.04231	6.18255	3.26791
Ascl4	1.0457	0.437621	1.33832	0.326992	0.743674	NA	1	0.826135	0	0.782356	1.61988	1.2118	1.46224	1.3739	1.0893
Ascl5	0.782525	-0.42935	1.73061	-0.248092	0.804063	NA	1	1.65227	0	0	1.61988	1.2118	0	0.686949	1.0893
Asf1a	378.027	-0.0555521	0.0925431	-0.600283	0.548317	0.911939	0.911939	351.934	382.253	404.478	400.919	382.929	372.871	360.648	368.185
Asf1b	3.38808	-0.308697	0.818405	-0.377194	0.706029	NA	1	4.95681	5.62136	1.56471	3.23975	2.4236	2.19336	2.7478	4.35722
Asgr1	15.975	-0.105761	0.453455	-0.233234	0.81558	0.969969	0.969969	20.6534	11.2427	25.0354	8.09938	21.8124	15.3535	15.7998	9.80374
Asgr2	18.6557	-0.0136571	0.430514	-0.0317228	0.974693	0.996045	0.996045	28.0886	14.0534	14.0824	17.8186	27.8714	20.4713	19.2346	7.62513
Ash1l	2191.17	-0.220032	0.131254	-1.67639	0.0936627	0.730678	0.730678	1842.28	2532.42	2347.85	2716.53	1709.85	2164.84	2332.19	1883.41
Ash2l	1016.97	0.0139256	0.0721471	0.193017	0.846946	0.977141	0.977141	1071.5	1020.28	1002.98	955.727	968.229	1055.74	998.138	1063.16
Asic1	1841.68	0.0488109	0.0809294	0.603129	0.546423	0.911939	0.911939	1956.29	1770.73	1746.22	1764.04	2001.9	2000.34	1687.83	1806.07
Asic2	1164.3	0.00752758	0.0950396	0.0792046	0.93687	0.991957	0.991957	1199.55	1242.32	1121.12	1088.56	1237.25	1307.24	1029.05	1089.3
Asic3	16.7093	-0.293576	0.406216	-0.722709	0.469859	0.891734	0.891734	26.4363	8.43204	12.5177	24.2981	14.5416	14.6224	16.4868	16.3396
Asic4	281.714	0.417401	0.164379	2.53926	0.0111087	0.336383	0.336383	271.798	199.558	236.272	249.461	437.46	303.414	282.336	273.415
Asic5	0.23943	-0.28754	3.45291	-0.0832747	0.933633	NA	1	0.826135	0	0	0	0	0	0	1.0893
Asip	2.07931	1.03529	1.15976	0.892676	0.372031	NA	1	0	2.81068	2.34707	0.809938	3.6354	0.731119	4.1217	2.17861
Asl	337.746	0.0760622	0.102167	0.744488	0.456581	0.887268	0.887268	356.064	342.903	311.378	306.157	361.117	322.424	335.918	366.006
Asmt	10.0108	-0.181987	0.59448	-0.306128	0.759507	NA	1	13.2182	2.81068	4.69414	20.2484	12.118	11.6979	5.4956	9.80374
Asmtl	440.678	0.191955	0.129901	1.4777	0.139489	0.771497	0.771497	443.635	446.898	355.972	400.919	576.817	442.327	404.613	454.24
Asns	1156.42	-0.125765	0.0702012	-1.79149	0.0732153	0.698024	0.698024	1116.93	1188.92	1288.54	1230.3	1116.07	1129.58	1095	1086.04
Asnsd1	1026.29	-0.0245501	0.0974648	-0.251887	0.801128	0.967155	0.967155	928.576	1113.03	1109.38	994.604	968.229	920.479	1023.55	1152.48
Aspa	562.364	-0.139282	0.0951892	-1.46321	0.14341	0.771497	0.771497	631.993	615.539	583.638	528.08	596.206	513.977	513.151	516.33
Aspdh	65.7653	0.109816	0.212993	0.515583	0.606146	0.925343	0.925343	76.0044	59.0243	57.8944	59.9354	72.7081	79.692	70.7558	50.108
Aspg	11.4947	-0.15665	0.498332	-0.314349	0.753256	0.95915	0.95915	21.4795	8.43204	7.82356	9.71926	10.9062	8.04231	10.3042	15.2503
Asph	1902.64	-8.53e-05	0.0617195	-0.00138216	0.998897	0.999421	0.999421	2007.51	1894.4	1880.78	1826.41	1867.39	1940.39	1829.35	1974.91
Asphd1	279.487	0.327675	0.144312	2.2706	0.023171	0.462997	0.462997	289.147	236.097	206.542	256.75	363.54	331.197	267.223	285.398
Asphd2	521.793	0.212408	0.112861	1.88203	0.0598314	0.657746	0.657746	560.946	435.655	445.943	483.533	599.842	607.56	491.856	549.009
Aspm	28.2135	0.193809	0.322606	0.600761	0.547999	0.911939	0.911939	23.9579	36.5388	16.4295	30.7776	31.5068	21.9336	32.9736	31.5898
Aspn	6.30621	0.0821949	0.582522	0.141102	0.88779	NA	1	7.43522	5.62136	6.25885	4.85963	8.48261	4.38672	6.86949	6.53582
Aspscr1	974.505	0.271255	0.108759	2.4941	0.0126276	0.36222	0.36222	930.228	809.476	869.198	913.61	1277.24	903.663	1059.96	1032.66
Asrgl1	3194.45	0.0584766	0.0618529	0.945414	0.344447	0.849806	0.849806	3355.76	3043.97	3075.44	3035.65	3256.11	3091.17	3315.22	3382.29
Ass1	1431.31	-0.0126182	0.0779058	-0.161968	0.871331	0.980477	0.980477	1428.39	1613.33	1341.74	1383.37	1422.65	1321.86	1452.21	1486.9
Aste1	78.1678	0.0393217	0.174194	0.225735	0.821407	0.971705	0.971705	78.4828	87.1311	75.8886	69.6547	79.9789	85.541	73.5036	75.162
Astl	0.328795	0.45906	2.6891	0.170712	0.864451	NA	1	0	0	0	0.809938	0	0.731119	0	1.0893
Astn1	5846.05	-0.0784615	0.0881085	-0.89051	0.373192	0.860184	0.860184	5594.59	6453.32	6434.88	5550.5	5278.61	6377.55	5795.79	5283.12
Astn2	930.693	-0.0996453	0.0683577	-1.4577	0.144922	0.771497	0.771497	950.881	972.495	983.422	949.247	879.768	945.337	913.643	850.746
Asxl1	905.955	-0.0244464	0.0914732	-0.267252	0.789275	0.963988	0.963988	905.444	888.175	973.251	889.312	808.272	1010.41	938.373	834.407
Asxl2	193.082	-0.3665	0.218391	-1.67818	0.0933119	0.730186	0.730186	166.053	185.505	251.136	267.28	122.392	210.562	208.833	132.895
Asxl3	73.4007	-0.370389	0.259749	-1.42595	0.153884	0.771497	0.771497	60.3079	95.5631	75.1062	103.672	43.6248	81.8854	76.9383	50.108
Atad1	1950.28	-0.0807828	0.0715511	-1.12902	0.258888	0.820269	0.820269	1891.02	2091.15	1960.58	2083.97	1774.08	1843.15	1897.35	2060.96
Atad2	63.209	-0.00732805	0.236036	-0.0310463	0.975233	0.996045	0.996045	64.4385	56.2136	52.4179	80.1839	46.0485	59.9518	81.06	65.3582
Atad2b	118.89	-0.18869	0.2067	-0.912869	0.361311	0.855227	0.855227	115.659	126.481	124.395	142.549	67.8609	126.484	138.764	108.93
Atad3a	627.878	0.110642	0.0955462	1.15799	0.246867	0.816486	0.816486	679.083	548.083	607.891	571.006	702.845	682.865	616.881	614.367
Atad5	54.303	-0.183229	0.224628	-0.8157	0.414672	0.872288	0.872288	47.0897	59.0243	50.8532	74.5143	50.8957	51.9095	52.2082	47.9294
Atat1	2098.54	0.112596	0.0762038	1.47756	0.139525	0.771497	0.771497	2097.56	1944.99	2070.11	1943.04	2421.18	2085.88	2012.08	2213.47
Atcay	5441.01	0.0209471	0.0567744	0.368953	0.712162	0.948115	0.948115	5152.6	5559.53	5528.13	5373.13	5745.15	5316.7	5603.45	5249.36
Ate1	1966.72	-0.101334	0.0800194	-1.26637	0.205381	0.793775	0.793775	1855.5	2141.74	2049.77	2107.46	1690.46	2015.7	1964.68	1908.46
Atf1	417.949	-0.0599859	0.0883313	-0.679102	0.497074	0.897957	0.897957	446.113	446.898	414.649	401.729	412.012	404.309	390.874	427.007
Atf2	2834.46	-0.0929851	0.0705792	-1.31746	0.187685	0.788401	0.788401	2682.46	3027.1	3023.81	2978.14	2518.12	2760.71	2804.13	2881.21
Atf3	14.378	0.0470457	0.440959	0.10669	0.915035	0.987013	0.987013	14.8704	5.62136	13.3001	20.2484	18.177	8.77343	14.4259	19.6075
Atf4	3906	0.20475	0.0708376	2.89042	0.00384733	0.182287	0.182287	3497.86	3735.39	3620.75	3663.35	4620.6	3886.63	3960.95	4262.45
Atf5	1003.34	0.258935	0.118328	2.18828	0.028649	0.514988	0.514988	1085.54	801.044	801.915	955.727	1260.27	1078.4	1050.35	993.445
Atf6	800.901	-0.18632	0.140172	-1.32922	0.183774	0.78622	0.78622	689.823	950.01	925.528	853.675	602.265	861.99	851.817	672.101
Atf6b	1184.42	0.205286	0.074517	2.75489	0.0058711	0.240308	0.240308	1130.98	1048.38	1081.22	1129.05	1398.42	1199.04	1221.4	1266.86
Atf7	139.313	-0.222819	0.218196	-1.02119	0.307166	0.834932	0.834932	122.268	163.019	167.424	151.458	98.1559	170.351	152.503	89.3229
Atf7ip	1326.68	-0.070941	0.121495	-0.583903	0.559286	0.913362	0.913362	1035.97	1385.67	1400.42	1616.64	1246.94	1363.54	1257.12	1307.16
Atf7ip2	2.61257	0.52558	1.03713	0.506762	0.612321	NA	1	1.65227	5.62136	0	2.42981	1.2118	2.19336	3.43475	4.35722
Atg10	105.916	-0.123584	0.175472	-0.704294	0.48125	0.894393	0.894393	118.963	120.859	115.006	87.4733	119.968	96.5077	87.2426	101.305
Atg101	488.819	0.126795	0.100722	1.25886	0.208082	0.795324	0.795324	507.247	483.437	462.373	416.308	553.793	468.647	484.986	533.759
Atg12	1761.22	0.0279092	0.0709333	0.393456	0.693982	0.944027	0.944027	1819.98	1739.81	1676.59	1735.7	1826.18	1743.72	1634.94	1912.82
Atg13	2388.93	-0.0203645	0.0587487	-0.346637	0.728864	0.954442	0.954442	2299.96	2467.78	2523.1	2339.91	2382.4	2352.74	2442.79	2302.79
Atg14	375.698	0.0422512	0.0954592	0.44261	0.658048	0.934576	0.934576	389.936	399.117	351.278	348.273	351.422	395.536	383.318	386.703
Atg16l1	993.283	-0.00552874	0.0671142	-0.082378	0.934346	0.991939	0.991939	990.536	1020.28	1035.06	939.528	963.382	1004.56	980.964	1011.96
Atg16l2	128.347	-0.000466825	0.144726	-0.00322558	0.997426	0.999254	0.999254	143.747	137.723	115.006	119.871	129.663	130.139	131.894	118.734
Atg2a	966.992	0.0229201	0.0732768	0.312788	0.754442	0.95915	0.95915	1029.36	969.685	949.781	891.742	965.806	1006.75	981.651	941.159
Atg2b	1248.87	-0.146439	0.143368	-1.02142	0.307056	0.834932	0.834932	1253.25	1270.43	1404.33	1322.63	933.087	1600.42	1114.23	1092.57
Atg3	1046.26	-0.0742961	0.0820188	-0.905843	0.365019	0.855983	0.855983	1121.07	1068.06	1047.58	1050.49	1113.65	923.404	970.66	1075.14
Atg4b	1330.55	-0.0185112	0.0694425	-0.266568	0.789802	0.963988	0.963988	1396.17	1351.94	1347.22	1262.69	1392.36	1345.26	1318.94	1229.82
Atg4c	634.509	-0.0541505	0.0756002	-0.716275	0.473822	0.893624	0.893624	646.038	604.296	651.703	674.678	609.536	617.065	614.82	657.94
Atg4d	522.757	0.140596	0.0777967	1.80722	0.0707278	0.690763	0.690763	508.899	466.573	506.967	500.542	550.158	549.802	565.359	533.759
Atg5	571.825	-0.0411911	0.0832195	-0.49497	0.620621	0.927273	0.927273	584.904	638.024	578.944	528.08	561.064	545.415	561.925	576.242
Atg7	288.972	0.0222918	0.100505	0.221798	0.824471	0.972012	0.972012	282.538	264.204	283.995	311.826	287.197	288.061	306.379	287.576
Atg9a	2520.95	0.0227936	0.0660618	0.345035	0.730068	0.954569	0.954569	2457.75	2583.02	2509.8	2458.97	2738.67	2607.9	2458.59	2352.9
Atg9b	13.3556	0.371017	0.405474	0.91502	0.360181	0.855227	0.855227	15.6966	8.43204	10.953	10.5292	16.9652	16.0846	15.1129	13.0716
Atic	1199.06	0.134409	0.10124	1.32763	0.184301	0.786755	0.786755	1278.86	1276.05	1056.96	972.735	1181.51	1282.38	1237.88	1306.08
Atl1	3093.34	-0.0492639	0.0555886	-0.886224	0.375497	0.861102	0.861102	2979.87	3266.01	3201.4	3146.61	2999.21	2974.92	3021.89	3156.8
Atl2	917.89	-0.134023	0.0831358	-1.6121	0.106941	0.745669	0.745669	893.052	1045.57	971.687	945.198	785.247	877.343	932.877	892.14
Atl3	277.685	-0.143631	0.13796	-1.04111	0.297827	0.830909	0.830909	242.884	320.418	307.466	302.107	232.666	299.759	288.519	227.665
Atm	132.257	-0.248555	0.201341	-1.2345	0.217016	0.797611	0.797611	122.268	148.966	136.13	170.087	92.0969	115.517	166.242	106.752
Atmin	789.817	0.00646792	0.088018	0.073484	0.941421	0.992401	0.992401	786.481	742.02	790.962	826.137	808.272	880.268	710.993	773.406
Atn1	3759.72	0.211721	0.0964749	2.19457	0.0281946	0.509035	0.509035	3520.16	3133.91	3480.7	3788.08	4741.78	4007.26	3697.85	3707.99
Atoh7	1.9003	1.21414	1.13705	1.0678	0.28561	NA	1	0.826135	0	1.56471	1.61988	4.84721	0.731119	3.43475	2.17861
Atoh8	10.7865	0.265644	0.49145	0.540531	0.588831	NA	1	9.08749	2.81068	11.7353	13.7689	14.5416	10.2357	16.4868	7.62513
Atox1	420.046	0.323939	0.143262	2.26116	0.0237493	0.468354	0.468354	390.762	342.903	365.36	386.34	616.807	396.998	408.048	453.15
Atp10a	241.541	-0.145676	0.125591	-1.15993	0.246079	0.816045	0.816045	285.843	261.393	243.313	227.593	198.735	225.185	252.797	237.468
Atp10b	40.6376	-0.15245	0.244869	-0.622577	0.533563	0.908896	0.908896	37.1761	47.7816	43.0296	45.3565	33.9304	40.2116	46.0256	31.5898
Atp10d	140.605	-0.00542929	0.157852	-0.0343948	0.972562	0.996045	0.996045	139.617	123.67	164.295	133.64	122.392	169.62	133.268	138.342
Atp11a	1810.81	-0.161673	0.112235	-1.44049	0.149729	0.771497	0.771497	1719.19	1928.13	2033.34	1973.01	1577.77	1968.17	1879.49	1407.38
Atp11b	664.981	-0.196065	0.0967378	-2.02677	0.0426864	0.596644	0.596644	673.3	742.02	687.691	744.333	521.075	629.494	662.906	659.029
[truncated: 18,369 more rows]
