# Supplementary material for: Analysis of the finasteride treatment and its withdrawal in the rat hypothalamus and hippocampus at whole-transcriptome level
Source: J Endocrinol Invest. 2024 Mar 17;47(10):2565–74. doi: 10.1007/s40618-024-02345-y (PMC11393021; doi:10.1007/s40618-024-02345-y)
Supplement: Supplementary file 2 — Supplementary file2 (XLSX 4134 KB) [file 40618_2024_2345_MOESM2_ESM.xlsx]

## Sheet: Results
Gene	baseMean	log2FoldChange	lfcSE	stat	pvalue	padj	padj_NoNA	A2_Control_T1_5	B2_Control_T1_6	C2_Control_T1_7	D2_Control_T1_8	E2_Finasteride_T1_5	F2_Finasteride_T1_6	G2_Finasteride_T1_7	H2_Finasteride_T1_8
0610030E20Rik	368.624	0.0157119	0.0968476	0.162233	0.871122	0.999837	0.999837	350.621	374.966	393.722	348.878	344.349	361.395	375.464	399.594
0610040J01Rik	154.396	0.0064313	0.130505	0.0492802	0.960696	0.999837	0.999837	157.444	159.67	156.568	142.779	137.363	157.952	159.891	163.499
1110002E22Rik	4.09768	-0.671247	0.852334	-0.787539	0.430966	0.999837	0.999837	3.34988	4.12051	8.05863	4.96624	5.64506	0	1.59095	5.05016
1110032F04Rik	10.1501	1.26028	0.524626	2.40225	0.0162946	0.999837	0.999837	6.69977	3.09038	10.3611	3.72468	15.0535	15.1634	15.114	11.9941
1110038F14Rik	369.735	0.127707	0.107401	1.18907	0.234412	0.999837	0.999837	366.254	384.237	295.867	366.26	363.166	403.095	394.556	384.443
1110065P20Rik	1035.6	0.0386885	0.101347	0.381743	0.702652	0.999837	0.999837	1096.53	1006.43	960.129	1021.8	886.274	1197.91	1044.46	1071.26
1500009L16Rik	611.046	0.00982287	0.129432	0.0758922	0.939505	0.999837	0.999837	587.346	751.993	541.08	554.977	624.72	564.838	698.427	564.986
1600012H06Rik	339.739	-0.0583625	0.103947	-0.561466	0.57448	0.999837	0.999837	348.388	320.37	396.024	322.805	344.349	315.905	331.713	338.361
1600014C10Rik	1209.76	-0.0174448	0.0755401	-0.230934	0.817366	0.999837	0.999837	1106.58	1175.37	1308.95	1278.81	1234.39	1190.33	1159.01	1224.66
1700001P01Rik	1.60341	-0.647256	1.18666	-0.545444	0.585448	0.999837	0.999837	2.23326	2.06025	1.15123	2.48312	1.88169	0	2.38643	0.63127
1700017N19Rik	2.7019	0.694702	0.95796	0.725189	0.468336	0.999837	0.999837	2.23326	1.03013	2.30247	2.48312	3.76337	6.3181	1.59095	1.89381
1700019D03Rik	187.536	0.181717	0.139209	1.30535	0.191774	0.999837	0.999837	157.444	162.76	209.524	172.577	221.098	204.706	182.164	190.012
1700021F07Rik	0.453766	2.16745	2.49192	0.869789	0.384416	0.999837	0.999837	0	0	0	0	0.940843	0	0.795475	1.89381
1700024G13Rik	80.3418	0.147336	0.181622	0.811221	0.417239	0.999837	0.999837	75.9307	84.4704	80.5863	63.3195	92.2026	85.9262	73.1837	87.1152
1700028K03Rik	2.40344	-0.0758535	1.00097	-0.07578	0.939594	0.999837	0.999837	1.11663	3.09038	4.60493	1.24156	0.940843	1.26362	3.1819	3.78762
1700030J22Rik	70.5981	0.0929021	0.195114	0.476141	0.633974	0.999837	0.999837	53.5981	64.898	82.8888	72.0104	70.5632	74.5536	75.5701	70.7022
1700056E22Rik	2.01405	0.871355	1.1664	0.747047	0.455035	0.999837	0.999837	2.23326	0	3.4537	0	2.82253	2.52724	3.1819	1.89381
1700067K01Rik	0.864043	0.212752	1.91139	0.111307	0.911373	0.999837	0.999837	2.23326	1.03013	0	0	0	0	2.38643	1.26254
1700092M07Rik	6.65606	-0.219964	0.707286	-0.310997	0.755803	0.999837	0.999837	2.23326	13.3917	10.3611	2.48312	5.64506	7.58172	3.97738	7.57524
1700102P08Rik	35.1205	-0.0619655	0.288062	-0.215112	0.82968	0.999837	0.999837	41.3152	43.2653	29.9321	28.5559	25.4028	41.6995	31.0235	39.77
1700109H08Rik	10.4195	0.32073	0.50399	0.636381	0.524528	0.999837	0.999837	4.46651	9.27114	14.966	8.69092	12.231	7.58172	13.5231	12.6254
1700122O11Rik	4.60697	-0.309691	0.689735	-0.449	0.653432	0.999837	0.999837	5.58314	5.15064	4.60493	4.96624	6.5859	3.79086	2.38643	3.78762
1810010H24Rik	447.605	0.0227797	0.10083	0.225923	0.821261	0.999837	0.999837	468.984	465.617	423.654	414.681	415.853	514.293	429.557	448.201
1810037I17Rik	2079.96	0.0147982	0.0774711	0.191016	0.848513	0.999837	0.999837	2065.76	2220.95	1930.62	2054.78	2001.17	2325.06	1993.46	2047.84
2010003K11Rik	18.1542	-0.0440151	0.444369	-0.0990509	0.921098	0.999837	0.999837	10.0496	23.6929	20.7222	18.6234	13.1718	29.0633	10.3412	19.5694
2310002L09Rik	0.286583	0.183624	3.52661	0.0520682	0.958474	0.999837	0.999837	0	1.03013	0	0	0	0	0	1.26254
2310039H08Rik	75.1047	0.187102	0.278142	0.672684	0.501148	0.999837	0.999837	100.496	42.2352	52.9567	85.6676	69.6224	80.8717	93.8661	75.1211
2610008E11Rik	472.769	0.131782	0.113886	1.15714	0.247216	0.999837	0.999837	533.748	416.171	447.83	404.748	481.712	539.566	505.127	453.252
2700049A03Rik	404.446	-0.0982509	0.134626	-0.729806	0.465509	0.999837	0.999837	368.487	387.328	500.786	418.405	441.255	322.223	405.692	391.387
2810021J22Rik	299.569	0.0377455	0.147911	0.25519	0.798577	0.999837	0.999837	292.556	271.954	333.858	286.8	355.639	228.715	297.508	329.523
2810459M11Rik	85.4373	-0.192017	0.183058	-1.04894	0.294205	0.999837	0.999837	87.097	79.3198	94.4011	104.291	81.8534	80.8717	66.0244	89.6403
3110082J24Rik	2.7911	-0.300532	0.849977	-0.353577	0.723656	0.999837	0.999837	3.34988	3.09038	3.4537	2.48312	1.88169	2.52724	2.38643	3.15635
4833439L19Rik	3685.55	0.000646421	0.047199	0.0136957	0.989073	0.999837	0.999837	3764.15	3672.4	3706.97	3593.07	3639.18	3785.81	3572.48	3750.37
4930402F06Rik	0.235211	1.23975	3.5114	0.353063	0.724041	0.999837	0.999837	0	0	0	0	1.88169	0	0	0
4930444P10Rik	21.7741	-0.00911967	0.327522	-0.0278444	0.977786	0.999837	0.999837	27.9157	21.6327	20.7222	17.3818	19.7577	20.2179	20.6824	25.8821
4930503L19Rik	372.311	-0.0679194	0.112978	-0.601173	0.547724	0.999837	0.999837	390.82	436.774	340.765	352.603	354.698	405.622	350.009	347.198
4930523C07Rik	55.2798	-0.141707	0.227128	-0.623908	0.532688	0.999837	0.999837	51.3649	66.9583	63.3178	50.9039	61.1548	39.1722	58.8652	50.5016
4930544D05Rik	1.22443	-0.840876	1.56757	-0.536421	0.591668	0.999837	0.999837	2.23326	3.09038	1.15123	0	0	0	0.795475	2.52508
4930563E22Rik	901.705	-0.0432966	0.0965809	-0.448293	0.653942	0.999837	0.999837	872.086	940.506	855.366	993.247	772.432	954.033	867.068	958.899
4931406B18Rik	3.29699	-0.0916459	1.04279	-0.0878855	0.929968	0.999837	0.999837	2.23326	6.18076	1.15123	3.72468	5.64506	5.05448	2.38643	0
4933403O08Rik	25.9327	-0.107133	0.397747	-0.269349	0.787661	0.999837	0.999837	25.6824	20.6025	36.8395	24.8312	42.3379	12.6362	23.0688	21.4632
6030468B19Rik	1.37999	-0.610488	1.47703	-0.413321	0.679371	0.999837	0.999837	5.58314	1.03013	0	0	0.940843	1.26362	1.59095	0.63127
6330403K07Rik	18722	-0.112111	0.0983261	-1.1402	0.254203	0.999837	0.999837	21708.4	20207	17207.5	18674.3	15476.9	18207.5	19321.3	18973.4
6330411D24Rik	15.9574	0.115965	0.487592	0.237832	0.812011	0.999837	0.999837	18.9827	6.18076	27.6296	8.69092	16.9352	13.8998	18.2959	17.0443
A130010J15Rik	232.236	0.00386817	0.108265	0.0357288	0.971499	0.999837	0.999837	217.742	245.17	247.515	217.273	225.802	231.242	237.052	236.095
A1bg	0.997921	-0.625231	1.73799	-0.359743	0.719039	0.999837	0.999837	1.11663	0	2.30247	1.24156	0	2.52724	0.795475	0
A2m	935.234	-0.0145887	0.236302	-0.0617377	0.950772	0.999837	0.999837	870.97	1390.67	523.811	974.624	919.204	768.281	1145.48	888.828
A2ml1	48.9245	0.0321728	0.285259	0.112784	0.910201	0.999837	0.999837	34.6155	55.6269	46.0493	57.1117	72.4449	40.4358	45.3421	39.77
A3galt2	132.914	0.173304	0.194787	0.88971	0.373622	0.999837	0.999837	127.296	150.399	100.157	122.914	129.836	111.199	181.368	140.142
A4galt	18.3903	0.026443	0.646084	0.0409281	0.967353	0.999837	0.999837	21.2159	22.6628	3.4537	26.0727	15.0535	3.79086	33.41	21.4632
AA986860	2.01725	0.192942	1.12964	0.170799	0.864382	0.999837	0.999837	2.23326	4.12051	0	1.24156	0.940843	1.26362	3.1819	3.15635
Aaas	441.547	0.0248646	0.0898729	0.276664	0.782038	0.999837	0.999837	429.902	433.683	428.259	456.894	413.03	489.021	454.216	427.37
AABR07000222.1	10.7755	-0.461165	0.489558	-0.942004	0.346191	0.999837	0.999837	15.6328	8.24102	14.966	11.174	4.70422	11.3726	8.75023	11.3629
AABR07000276.1	3.05491	-0.41066	0.957984	-0.428672	0.668162	0.999837	0.999837	3.34988	1.03013	5.75617	3.72468	0.940843	5.05448	0.795475	3.78762
AABR07000398.1	28.9741	0.928693	0.604464	1.53639	0.124442	0.999837	0.999837	13.3995	5.15064	33.3858	28.5559	22.5802	12.6362	70.0018	46.0827
AABR07000544.1	0.157817	0.90496	3.52661	0.256609	0.797481	0.999837	0.999837	0	0	0	0	0	0	0	1.26254
AABR07000583.1	0.676849	1.55621	2.07895	0.748554	0.454126	0.999837	0.999837	0	0	1.15123	0	0.940843	2.52724	0.795475	0
AABR07000989.1	5.95697	0.843488	0.617288	1.36644	0.171801	0.999837	0.999837	3.34988	3.09038	5.75617	4.96624	6.5859	7.58172	8.75023	7.57524
AABR07001054.1	0.322247	0.280881	2.83023	0.099243	0.920945	0.999837	0.999837	0	0	1.15123	0	0	0	0.795475	0.63127
AABR07001064.1	31.8163	-0.22098	0.317778	-0.695392	0.48681	0.999837	0.999837	32.3822	27.8134	32.2345	45.9377	21.6394	21.4815	35.7964	37.2449
AABR07001416.1	0.638427	0.272635	1.93072	0.141209	0.887705	0.999837	0.999837	0	1.03013	0	1.24156	0.940843	1.26362	0	0.63127
AABR07001435.1	0.71901	-0.455713	1.83257	-0.248674	0.803613	0.999837	0.999837	2.23326	0	1.15123	0	0.940843	0	0.795475	0.63127
AABR07001512.1	50.9169	-0.533603	0.951119	-0.561027	0.574779	0.999837	0.999837	64.7644	83.4403	84.04	8.69092	67.7407	10.109	80.343	8.20651
AABR07001519.1	150.437	0.0822224	0.146954	0.559511	0.575813	0.999837	0.999837	154.095	150.399	134.694	146.504	178.76	126.362	163.072	149.611
AABR07001592.2	10.5798	-0.35164	0.531135	-0.662053	0.507937	0.999837	0.999837	5.58314	13.3917	14.966	13.6572	15.0535	6.3181	5.56833	10.1003
AABR07001902.1	22.5721	2.89857	1.36976	2.11611	NA	NA	1	7.81639	4.12051	6.9074	2.48312	148.653	3.79086	2.38643	4.41889
AABR07001910.1	10.6095	0.793222	0.487938	1.62566	0.104022	0.999837	0.999837	10.0496	11.3314	5.75617	3.72468	13.1718	12.6362	14.3186	13.8879
AABR07001923.1	0.234104	-0.36538	3.53381	-0.103395	0.917649	0.999837	0.999837	0	0	0	1.24156	0	0	0	0.63127
AABR07001926.1	8.04862	0.319215	0.540464	0.590632	0.554767	0.999837	0.999837	7.81639	10.3013	5.75617	4.96624	7.52675	6.3181	10.3412	11.3629
AABR07001926.3	213.183	0.0483931	0.137065	0.353067	0.724038	0.999837	0.999837	238.958	194.694	231.398	173.818	237.093	198.388	210.801	220.313
AABR07001942.1	14.4697	0.176008	0.455359	0.386525	0.699108	0.999837	0.999837	16.7494	21.6327	6.9074	8.69092	12.231	17.6907	16.705	15.1505
AABR07002025.1	0.178343	0.997706	3.52306	0.283193	0.777029	0.999837	0.999837	0	0	0	0	0	0	0.795475	0.63127
AABR07002065.2	646.809	0.0542611	0.0900333	0.602678	0.546723	0.999837	0.999837	602.979	664.432	633.178	641.886	612.489	605.274	692.063	722.173
AABR07002066.2	0.492598	2.21173	2.50077	0.884419	0.37647	0.999837	0.999837	0	0	0	0	1.88169	1.26362	0.795475	0
AABR07002093.1	18.526	0.375964	0.349547	1.07557	0.282118	0.999837	0.999837	12.2829	19.5724	14.966	17.3818	21.6394	22.7452	20.6824	18.9381
AABR07002093.2	0.286583	0.183624	3.52661	0.0520682	0.958474	0.999837	0.999837	0	1.03013	0	0	0	0	0	1.26254
AABR07002209.1	0.257532	-1.75645	3.53169	-0.497338	0.618951	0.999837	0.999837	0	2.06025	0	0	0	0	0	0
AABR07002546.1	1.15266	2.56575	1.74912	1.46688	0.142408	0.999837	0.999837	0	0	1.15123	0	0	2.52724	2.38643	3.15635
AABR07002623.1	3.62385	0.753552	0.973703	0.773903	0.438988	0.999837	0.999837	2.23326	5.15064	2.30247	1.24156	0.940843	1.26362	9.5457	6.3127
AABR07002627.1	4.50816	-0.125529	0.822647	-0.152591	0.87872	0.999837	0.999837	3.34988	1.03013	6.9074	7.44936	7.52675	5.05448	1.59095	3.15635
AABR07002683.1	1.85989	-1.15917	1.11566	-1.039	0.298806	0.999837	0.999837	3.34988	3.09038	2.30247	1.24156	0.940843	2.52724	0.795475	0.63127
AABR07002689.1	1.04836	-0.314495	1.70513	-0.18444	0.853668	0.999837	0.999837	3.34988	0	0	1.24156	0.940843	1.26362	1.59095	0
AABR07002774.1	77.152	-0.293538	0.187057	-1.56924	0.116591	0.999837	0.999837	103.846	78.2897	78.2839	79.4598	71.5041	65.7082	76.3656	63.7582
AABR07002774.4	128.793	-0.0947786	0.169383	-0.559552	0.575785	0.999837	0.999837	108.313	132.886	147.358	144.021	151.476	111.199	111.367	123.729
AABR07002784.1	99.2896	0.185814	0.163032	1.13974	0.254395	0.999837	0.999837	94.9133	87.5608	97.8548	90.6338	123.25	104.88	98.6389	96.5843
AABR07002788.1	6.70486	-0.150681	0.630103	-0.239138	0.810999	0.999837	0.999837	11.1663	8.24102	2.30247	6.2078	6.5859	8.84534	3.97738	6.3127
AABR07002848.1	125.893	0.0520858	0.144893	0.359479	0.719237	0.999837	0.999837	131.762	116.404	113.972	132.847	116.665	133.944	123.299	138.248
AABR07002868.1	192.154	-0.0596787	0.175381	-0.34028	0.733646	0.999837	0.999837	182.01	150.399	189.953	263.211	189.109	180.698	207.619	174.23
AABR07002870.2	123.721	-0.0650711	0.172035	-0.378243	0.70525	0.999837	0.999837	117.246	126.706	130.089	131.605	157.121	111.199	106.594	109.21
AABR07002938.1	2.99142	-1.97242	1.08347	-1.82046	0.0686894	0.999837	0.999837	1.11663	5.15064	9.20987	3.72468	0.940843	1.26362	0	2.52508
AABR07002945.2	6.47489	0.614996	0.635244	0.968126	0.332982	0.999837	0.999837	6.69977	5.15064	4.60493	3.72468	6.5859	10.109	11.1367	3.78762
AABR07002945.4	0.198869	1.08898	3.51908	0.309449	0.75698	0.999837	0.999837	0	0	0	0	0	0	1.59095	0
AABR07002969.1	1229.45	0.0452434	0.077916	0.580669	0.561464	0.999837	0.999837	1286.35	1271.18	1076.4	1205.55	1189.23	1292.68	1240.94	1273.27
AABR07003049.1	4.72217	-0.625855	0.728786	-0.858763	0.390471	0.999837	0.999837	6.69977	5.15064	3.4537	7.44936	0.940843	6.3181	3.97738	3.78762
AABR07003173.1	34.4004	0.166792	0.28972	0.575702	0.564816	0.999837	0.999837	35.7321	28.8436	26.4784	39.7299	33.8704	25.2724	46.1376	39.1387
AABR07003176.1	336.042	0.128664	0.1048	1.2277	0.219558	0.999837	0.999837	323.822	317.279	323.497	317.839	310.478	389.195	372.282	333.942
AABR07003187.1	5.15301	0.513357	0.726323	0.706788	0.479698	0.999837	0.999837	3.34988	4.12051	6.9074	2.48312	1.88169	8.84534	7.95475	5.68143
AABR07003273.1	0.351709	0.308326	2.75898	0.111754	0.911019	0.999837	0.999837	0	0	0	1.24156	0.940843	0	0	0.63127
AABR07003537.1	352.089	0.0646413	0.0961329	0.672416	0.501319	0.999837	0.999837	318.239	350.243	339.614	369.985	382.923	342.441	345.236	368.03
AABR07004112.1	6.53746	-0.111344	0.578044	-0.192622	0.847255	0.999837	0.999837	7.81639	6.18076	8.05863	4.96624	6.5859	6.3181	7.95475	4.41889
AABR07004269.3	11.6222	0.299913	0.547552	0.547733	0.583875	0.999837	0.999837	17.866	4.12051	12.6636	7.44936	13.1718	6.3181	17.5005	13.8879
AABR07004746.1	0.297531	-0.365379	3.50812	-0.104153	0.917048	0.999837	0.999837	1.11663	0	0	0	0	1.26362	0	0
AABR07004876.1	0.222813	-0.36538	3.53381	-0.103395	0.917649	0.999837	0.999837	0	0	1.15123	0	0	0	0	0.63127
AABR07004881.1	140.159	0.114961	0.195039	0.589425	0.555576	0.999837	0.999837	176.427	98.8922	138.148	124.156	166.529	151.634	142.39	123.098
AABR07004992.1	16.3923	-0.394638	0.405106	-0.974158	0.329978	0.999837	0.999837	20.0993	18.5423	24.1759	12.4156	13.1718	8.84534	14.3186	19.5694
AABR07005004.1	16.1916	-0.143789	0.377536	-0.380862	0.703306	0.999837	0.999837	21.2159	17.5122	11.5123	17.3818	15.0535	17.6907	15.9095	13.2567
AABR07005004.3	13.9049	0.0434701	0.449804	0.0966423	0.92301	0.999837	0.999837	7.81639	15.4519	11.5123	19.8649	9.40843	17.6907	17.5005	11.9941
AABR07005031.1	2.34809	0.169009	0.95007	0.177891	0.858809	0.999837	0.999837	3.34988	3.09038	1.15123	1.24156	1.88169	2.52724	2.38643	3.15635
AABR07005506.1	0.268344	-1.78565	3.53098	-0.505709	0.613061	0.999837	0.999837	1.11663	1.03013	0	0	0	0	0	0
AABR07005533.1	3.23255	0.608669	0.855784	0.711241	0.476935	0.999837	0.999837	2.23326	3.09038	1.15123	3.72468	1.88169	5.05448	5.56833	3.15635
AABR07005572.2	0.987557	-0.373756	1.53494	-0.243499	0.807619	0.999837	0.999837	2.23326	1.03013	1.15123	0	0	1.26362	1.59095	0.63127
AABR07005775.1	17.5533	0.0219122	0.400184	0.0547553	0.956333	0.999837	0.999837	8.93302	14.4218	23.0247	23.5896	16.9352	16.4271	20.6824	16.413
AABR07005779.1	805.415	0.100901	0.0762126	1.32394	0.185523	0.999837	0.999837	778.289	814.831	779.385	733.762	772.432	892.116	839.226	833.276
AABR07005779.3	175.921	-0.465727	1.00295	-0.464357	0.642392	0.999837	0.999837	209.926	33.9942	343.068	229.688	42.3379	16.4271	344.441	187.487
AABR07005821.1	1.25565	0.852551	1.58729	0.53711	0.591192	0.999837	0.999837	0	0	0	3.72468	0.940843	1.26362	1.59095	2.52508
AABR07005838.1	1.41554	2.90558	1.68266	1.72677	0.0842082	0.999837	0.999837	0	0	0	1.24156	4.70422	0	1.59095	3.78762
AABR07005844.1	0.754356	1.85892	2.36118	0.787286	0.431115	0.999837	0.999837	1.11663	0	0	0	0.940843	0	3.97738	0
AABR07005985.1	568.063	-0.0760345	0.155757	-0.48816	0.625436	0.999837	0.999837	522.582	697.396	597.49	516.489	582.382	410.676	659.449	558.042
AABR07006025.2	3.5269	-0.847281	0.802978	-1.05517	0.291346	0.999837	0.999837	5.58314	3.09038	4.60493	4.96624	0.940843	2.52724	3.97738	2.52508
AABR07006030.1	17.6331	-0.00957033	0.412597	-0.0231953	0.981494	0.999837	0.999837	13.3995	16.482	29.9321	11.174	20.6986	13.8998	15.9095	19.5694
AABR07006032.1	0.243339	-0.36538	3.53381	-0.103395	0.917649	0.999837	0.999837	0	0	1.15123	0	0	0	0.795475	0
AABR07006081.1	0.222813	-0.36538	3.53381	-0.103395	0.917649	0.999837	0.999837	0	0	1.15123	0	0	0	0	0.63127
AABR07006111.1	0.322247	0.280881	2.83023	0.099243	0.920945	0.999837	0.999837	0	0	1.15123	0	0	0	0.795475	0.63127
AABR07006142.1	1.05592	0.4906	1.55761	0.314969	0.752785	0.999837	0.999837	1.11663	1.03013	0	1.24156	0.940843	2.52724	1.59095	0
AABR07006160.1	10.5998	-0.233875	0.551066	-0.424404	0.671271	0.999837	0.999837	12.2829	15.4519	10.3611	7.44936	3.76337	12.6362	15.9095	6.94397
AABR07006242.1	0.396762	-1.09791	3.26909	-0.335846	0.736987	0.999837	0.999837	2.23326	0	0	0	0.940843	0	0	0
AABR07006255.1	1.58315	-0.614194	1.28395	-0.478364	0.632391	0.999837	0.999837	2.23326	3.09038	2.30247	0	1.88169	1.26362	0	1.89381
AABR07006275.1	1.16562	-0.965188	2.18194	-0.442353	0.658234	0.999837	0.999837	0	6.18076	0	0	1.88169	0	0	1.26254
AABR07006278.1	1.39303	-3.25658	1.75669	-1.85382	0.0637653	0.999837	0.999837	1.11663	4.12051	0	4.96624	0.940843	0	0	0
AABR07006283.1	12.6768	-0.431666	0.476505	-0.905901	0.364988	0.999837	0.999837	23.4492	12.3615	8.05863	14.8987	9.40843	7.58172	11.1367	14.5192
AABR07006333.1	1.02121	-0.202272	1.40915	-0.143542	0.885862	0.999837	0.999837	1.11663	1.03013	1.15123	1.24156	0.940843	0	0.795475	1.89381
AABR07006451.1	0.294773	-1.83295	3.52376	-0.52017	0.602945	0.999837	0.999837	1.11663	0	0	1.24156	0	0	0	0
AABR07006474.1	0.243339	-0.36538	3.53381	-0.103395	0.917649	0.999837	0.999837	0	0	1.15123	0	0	0	0.795475	0
AABR07006576.1	0.870833	0.160359	1.94825	0.0823091	0.934401	0.999837	0.999837	1.11663	2.06025	0	0	0	2.52724	0	1.26254
AABR07006627.1	1.23572	1.05006	1.80057	0.583183	0.55977	0.999837	0.999837	0	3.09038	0	0	1.88169	2.52724	2.38643	0
AABR07006673.2	0.708197	-0.429516	1.69661	-0.253161	0.800144	0.999837	0.999837	1.11663	1.03013	1.15123	0	0.940843	0	0.795475	0.63127
AABR07006685.1	9.50807	-0.220647	0.685695	-0.321786	0.747615	0.999837	0.999837	7.81639	1.03013	19.571	12.4156	8.46759	11.3726	10.3412	5.05016
AABR07006688.2	6.58262	-0.255831	0.616076	-0.415259	0.677952	0.999837	0.999837	10.0496	5.15064	6.9074	6.2078	2.82253	10.109	6.3638	5.05016
AABR07006691.1	2.67615	1.05799	1.04832	1.00922	0.312869	0.999837	0.999837	0	3.09038	1.15123	2.48312	2.82253	7.58172	2.38643	1.89381
AABR07006724.1	106.492	-0.141971	0.251534	-0.56442	0.572468	0.999837	0.999837	109.43	103.013	123.182	111.74	153.357	65.7082	106.594	78.9087
AABR07007032.1	3123.68	-0.0696405	0.0789902	-0.881635	0.377974	0.999837	0.999837	3005.96	2936.89	3583.79	3269.03	3053.04	3117.35	3139.74	2883.64
AABR07007068.1	603.914	-0.0440422	0.138388	-0.318251	0.750295	0.999837	0.999837	591.813	477.979	632.027	752.385	668.94	545.884	584.674	577.612
AABR07007088.1	0.222813	-0.36538	3.53381	-0.103395	0.917649	0.999837	0.999837	0	0	1.15123	0	0	0	0	0.63127
AABR07007121.1	1.11958	-0.034598	1.64816	-0.0209919	0.983252	0.999837	0.999837	0	0	3.4537	1.24156	0.940843	0	0.795475	2.52508
AABR07007146.1	1.73299	0.18934	1.41772	0.133552	0.893756	0.999837	0.999837	0	4.12051	0	2.48312	1.88169	0	1.59095	3.78762
AABR07007642.1	996.895	-0.287234	0.190401	-1.50857	0.131408	0.999837	0.999837	1039.58	1109.45	1062.59	1173.27	1234.39	567.365	979.23	809.288
AABR07007675.1	129.7	0.329254	0.250063	1.31669	0.187944	0.999837	0.999837	144.045	92.7114	94.4011	129.122	90.321	151.634	196.482	138.879
AABR07007730.1	0.48283	-0.336036	2.61519	-0.128494	0.897758	0.999837	0.999837	0	1.03013	0	1.24156	0	0	1.59095	0
AABR07007769.1	0.222813	-0.36538	3.53381	-0.103395	0.917649	0.999837	0.999837	0	0	1.15123	0	0	0	0	0.63127
AABR07008066.2	95.9663	0.00813686	0.193841	0.041977	0.966517	0.999837	0.999837	83.7471	93.7416	85.1913	120.431	104.434	98.5623	75.5701	106.053
AABR07008309.1	3.84166	-0.227596	1.03561	-0.219769	0.826051	0.999837	0.999837	1.11663	1.03013	4.60493	9.93247	6.5859	1.26362	5.56833	0.63127
AABR07008319.1	0.830341	1.96796	1.72604	1.14016	0.25422	0.999837	0.999837	1.11663	0	0	0	0.940843	2.52724	0.795475	1.26254
AABR07008421.1	0.70675	0.641385	2.06125	0.311163	0.755677	0.999837	0.999837	0	1.03013	1.15123	0	1.88169	0	1.59095	0
AABR07008608.1	14.4176	-0.356167	0.434227	-0.820233	0.412084	0.999837	0.999837	15.6328	16.482	21.8734	11.174	17.876	6.3181	12.7276	13.2567
AABR07008681.1	3.81083	0.155072	0.826527	0.187619	0.851175	0.999837	0.999837	4.46651	6.18076	0	3.72468	3.76337	3.79086	4.77285	3.78762
AABR07008904.1	8.73851	-0.0457166	0.529449	-0.0863476	0.93119	0.999837	0.999837	6.69977	7.21089	13.8148	7.44936	7.52675	12.6362	6.3638	8.20651
AABR07008911.1	5.67872	-0.269946	0.620801	-0.434835	0.663682	0.999837	0.999837	4.46651	8.24102	4.60493	7.44936	6.5859	5.05448	3.97738	5.05016
AABR07008940.1	1.38827	-1.08973	1.53352	-0.710607	0.477328	0.999837	0.999837	0	3.09038	3.4537	1.24156	0	0	0.795475	2.52508
AABR07009105.1	15.6712	-0.297054	0.395118	-0.751811	0.452165	0.999837	0.999837	18.9827	15.4519	19.571	14.8987	20.6986	12.6362	11.1367	11.9941
AABR07009572.1	18.7593	-0.414776	0.405436	-1.02304	0.30629	0.999837	0.999837	10.0496	29.8737	23.0247	22.3481	13.1718	20.2179	17.5005	13.8879
AABR07009634.2	0.661576	1.63011	1.8106	0.900311	0.367955	0.999837	0.999837	0	1.03013	0	0	0.940843	1.26362	0.795475	1.26254
AABR07009715.1	7.20768	0.348349	0.591154	0.589269	0.555681	0.999837	0.999837	7.81639	3.09038	4.60493	9.93247	9.40843	7.58172	9.5457	5.68143
AABR07009978.1	4.02937	0.255814	0.909512	0.281266	0.778507	0.999837	0.999837	8.93302	2.06025	0	3.72468	3.76337	5.05448	2.38643	6.3127
AABR07010085.2	0.356618	0.423589	2.77047	0.152894	0.878482	0.999837	0.999837	1.11663	0	0	0	0.940843	0	0.795475	0
AABR07010333.1	7.5287	-0.245918	0.711094	-0.345831	0.72947	0.999837	0.999837	10.0496	12.3615	2.30247	7.44936	7.52675	12.6362	1.59095	6.3127
AABR07010705.1	2.69854	-0.0985275	0.934752	-0.105405	0.916054	0.999837	0.999837	3.34988	2.06025	3.4537	2.48312	3.76337	1.26362	0.795475	4.41889
AABR07010787.1	8.47983	0.388639	0.537324	0.723286	0.469504	0.999837	0.999837	11.1663	4.12051	6.9074	7.44936	12.231	6.3181	9.5457	10.1003
AABR07011057.1	3.88835	1.01678	0.829144	1.2263	0.220086	0.999837	0.999837	1.11663	2.06025	2.30247	4.96624	5.64506	5.05448	2.38643	7.57524
AABR07011697.1	29.3256	0.158119	0.325686	0.485494	0.627326	0.999837	0.999837	18.9827	24.723	40.2932	27.3143	29.1661	30.3269	24.6597	39.1387
AABR07011698.1	21.4341	-0.13687	0.395999	-0.345632	0.72962	0.999837	0.999837	34.6155	13.3917	19.571	22.3481	26.3436	18.9543	13.5231	22.7257
AABR07011951.1	8.0983	-0.741826	0.531078	-1.39683	0.162464	0.999837	0.999837	14.5162	7.21089	10.3611	8.69092	5.64506	5.05448	6.3638	6.94397
AABR07012054.1	1.10661	-0.741696	1.4957	-0.495886	0.619975	0.999837	0.999837	3.34988	1.03013	1.15123	0	0	1.26362	0.795475	1.26254
AABR07012133.1	0.254629	-0.36538	3.53381	-0.103395	0.917649	0.999837	0.999837	0	0	0	1.24156	0	0	0.795475	0
AABR07012592.1	0.624249	-2.04347	2.3694	-0.862443	0.388444	0.999837	0.999837	0	2.06025	2.30247	0	0	0	0	0.63127
AABR07012594.1	0.533514	2.36434	2.93981	0.804248	0.421254	0.999837	0.999837	0	0	0	0	1.88169	0	2.38643	0
AABR07012705.1	0.316474	1.61401	3.44674	0.468271	0.639591	0.999837	0.999837	0	0	0	0	0.940843	0	1.59095	0
AABR07012795.1	23.9134	-0.274913	0.373468	-0.73611	0.461664	0.999837	0.999837	39.082	32.9641	16.1173	16.1403	22.5802	22.7452	21.4778	20.2006
AABR07013086.1	3.58419	0.431026	0.774587	0.556459	0.577897	0.999837	0.999837	3.34988	4.12051	2.30247	2.48312	3.76337	3.79086	3.1819	5.68143
AABR07013165.1	7.2875	-0.344973	0.584111	-0.590595	0.554791	0.999837	0.999837	8.93302	6.18076	11.5123	6.2078	2.82253	6.3181	8.75023	7.57524
AABR07013200.1	1.38196	0.4811	1.51721	0.317094	0.751172	0.999837	0.999837	2.23326	0	0	2.48312	0	1.26362	3.1819	1.89381
AABR07013208.1	23.886	0.587301	0.320081	1.83485	0.0665279	0.999837	0.999837	15.6328	19.5724	18.4197	22.3481	25.4028	36.645	24.6597	28.4071
AABR07013860.4	5.4497	-0.160781	0.646753	-0.248598	0.803672	0.999837	0.999837	4.46651	5.15064	6.9074	6.2078	3.76337	7.58172	6.3638	3.15635
AABR07014125.1	0.516018	-0.421791	2.56712	-0.164305	0.869491	0.999837	0.999837	2.23326	0	0	0	0	1.26362	0	0.63127
AABR07014177.1	0.157817	0.90496	3.52661	0.256609	0.797481	0.999837	0.999837	0	0	0	0	0	0	0	1.26254
AABR07014301.2	0.772103	-0.208895	1.82761	-0.114299	0.909001	0.999837	0.999837	1.11663	2.06025	0	0	0.940843	1.26362	0.795475	0
AABR07014550.1	94.7776	0.130376	0.896884	0.145365	0.884423	0.999837	0.999837	154.095	106.103	3.4537	98.0832	107.256	165.534	54.8878	68.8084
AABR07014676.1	0.949763	1.24402	1.96012	0.634666	0.525646	0.999837	0.999837	1.11663	0	0	1.24156	0	0	3.97738	1.26254
AABR07014804.1	4.6269	0.161483	0.729325	0.221414	0.82477	0.999837	0.999837	3.34988	2.06025	4.60493	7.44936	7.52675	5.05448	3.1819	3.78762
AABR07014996.1	0.451013	-0.415981	2.28753	-0.181847	0.855703	0.999837	0.999837	0	1.03013	1.15123	0	0	0	0.795475	0.63127
AABR07015007.1	0.257387	1.15476	3.51634	0.328398	0.742611	0.999837	0.999837	0	0	0	0	0	1.26362	0.795475	0
AABR07015180.1	1.21902	-0.441936	1.61291	-0.273998	0.784086	0.999837	0.999837	0	1.03013	4.60493	0	0	1.26362	1.59095	1.26254
AABR07015346.1	700.59	-0.129149	0.146226	-0.883213	0.377121	0.999837	0.999837	799.505	739.631	728.731	658.026	495.824	825.144	648.312	709.547
AABR07015507.1	720.647	0.088886	0.119472	0.743989	0.456883	0.999837	0.999837	730.274	785.987	617.061	658.026	623.779	850.416	772.406	727.223
AABR07015531.1	0.435527	0.836045	2.24414	0.372546	0.709487	0.999837	0.999837	1.11663	0	0	0	0.940843	0	0.795475	0.63127
AABR07015743.1	0.275558	1.27466	3.50924	0.363231	0.716433	0.999837	0.999837	0	0	0	0	0.940843	1.26362	0	0
AABR07015812.1	552.515	-0.103219	0.168543	-0.612422	0.540258	0.999837	0.999837	503.599	496.521	691.891	598.432	697.165	415.731	506.718	510.066
AABR07015889.1	2.45805	-0.0915142	1.03913	-0.0880684	0.929822	0.999837	0.999837	4.46651	3.09038	0	2.48312	1.88169	3.79086	0.795475	3.15635
AABR07015941.1	14.9398	-0.0587737	0.41646	-0.141127	0.88777	0.999837	0.999837	16.7494	10.3013	11.5123	22.3481	14.1126	16.4271	16.705	11.3629
AABR07016612.1	0.562006	1.3921	2.46253	0.565314	0.57186	0.999837	0.999837	0	1.03013	0	0	0.940843	0	0	2.52508
AABR07016623.1	1.07382	-0.0594767	1.3849	-0.0429465	0.965744	0.999837	0.999837	1.11663	2.06025	1.15123	0	0.940843	1.26362	0.795475	1.26254
AABR07016779.1	1.50293	0.162707	1.22864	0.132429	0.894645	0.999837	0.999837	1.11663	2.06025	1.15123	1.24156	3.76337	1.26362	0.795475	0.63127
AABR07017110.1	45.1698	-0.0192151	0.240019	-0.0800564	0.936192	0.999837	0.999837	44.6651	43.2653	37.9907	57.1117	40.4563	39.1722	46.933	51.7641
AABR07017203.1	0.960675	0.320975	1.46057	0.219759	0.826059	0.999837	0.999837	0	1.03013	1.15123	1.24156	0.940843	1.26362	0.795475	1.26254
AABR07017227.1	11.549	-0.636794	0.513045	-1.2412	0.21453	0.999837	0.999837	13.3995	18.5423	16.1173	8.69092	12.231	3.79086	6.3638	13.2567
AABR07017236.1	1.47603	-0.224011	1.49952	-0.149389	0.881247	0.999837	0.999837	0	4.12051	2.30247	0	0.940843	0	3.1819	1.26254
AABR07017236.2	7.38425	-0.265105	0.559148	-0.474123	0.635412	0.999837	0.999837	7.81639	11.3314	6.9074	6.2078	9.40843	5.05448	4.77285	7.57524
AABR07017241.1	3.42905	0.303678	0.792609	0.383136	0.701619	0.999837	0.999837	2.23326	4.12051	3.4537	2.48312	5.64506	2.52724	3.1819	3.78762
AABR07017250.1	13.5468	-0.240519	0.59022	-0.407508	0.683635	0.999837	0.999837	16.7494	5.15064	14.966	22.3481	15.0535	3.79086	21.4778	8.83778
AABR07017733.1	18.4316	0.250416	0.386185	0.648435	0.516704	0.999837	0.999837	12.2829	14.4218	14.966	26.0727	19.7577	20.2179	15.114	24.6195
AABR07017768.6	0.316474	1.61401	3.44674	0.468271	0.639591	0.999837	0.999837	0	0	0	0	0.940843	0	1.59095	0
AABR07017838.1	0.7126	1.76867	2.0083	0.880677	0.378493	0.999837	0.999837	1.11663	0	0	0	0	1.26362	0.795475	2.52508
AABR07017874.1	0.937116	0.212139	1.7089	0.124138	0.901206	0.999837	0.999837	0	0	2.30247	1.24156	0	1.26362	0.795475	1.89381
AABR07017902.1	26.0184	0.120594	0.418485	0.288168	0.773218	0.999837	0.999837	18.9827	46.3557	12.6636	21.1065	31.0478	31.5905	19.8869	26.5133
AABR07017917.1	1.32861	-1.38164	1.81658	-0.760573	0.446912	0.999837	0.999837	3.34988	4.12051	0	0	0	2.52724	0	0.63127
AABR07017999.1	2.34713	-1.31631	1.17019	-1.12487	0.260646	0.999837	0.999837	5.58314	1.03013	4.60493	2.48312	0	0	3.1819	1.89381
AABR07018050.1	1.31466	1.0349	1.40551	0.736313	0.46154	0.999837	0.999837	1.11663	0	2.30247	0	1.88169	2.52724	0.795475	1.89381
AABR07018058.1	0.666878	-2.0876	1.84178	-1.13347	0.257016	0.999837	0.999837	1.11663	1.03013	1.15123	1.24156	0	0	0.795475	0
AABR07018167.1	1.30083	-0.0959148	1.56763	-0.0611847	0.951212	0.999837	0.999837	0	2.06025	3.4537	0	0.940843	0	0.795475	3.15635
AABR07018244.1	0.386153	0.422738	2.72719	0.155008	0.876815	0.999837	0.999837	0	1.03013	0	0	0	1.26362	0.795475	0
AABR07018244.2	1.12158	-0.492319	1.77729	-0.277005	0.781776	0.999837	0.999837	2.23326	3.09038	0	0	0	0	2.38643	1.26254
AABR07018273.2	2.17084	0.339209	1.07113	0.316684	0.751483	0.999837	0.999837	1.11663	3.09038	2.30247	1.24156	4.70422	0	2.38643	2.52508
AABR07018326.1	0.257532	-1.75645	3.53169	-0.497338	0.618951	0.999837	0.999837	0	2.06025	0	0	0	0	0	0
AABR07018533.1	0.593479	1.37025	1.88718	0.726088	0.467785	0.999837	0.999837	1.11663	0	0	0	0.940843	1.26362	0.795475	0.63127
AABR07018556.1	0.26151	-0.36538	3.53381	-0.103395	0.917649	0.999837	0.999837	0	0	1.15123	0	0.940843	0	0	0
AABR07019061.1	0.4575	-0.448717	2.64133	-0.169883	0.865102	0.999837	0.999837	2.23326	0	0	0	0	0	0.795475	0.63127
AABR07019088.1	13.3934	-0.199513	0.453074	-0.440355	0.65968	0.999837	0.999837	12.2829	11.3314	19.571	13.6572	18.8169	13.8998	8.75023	8.83778
AABR07019341.1	3.3124	-0.722542	0.941813	-0.767182	0.442974	0.999837	0.999837	7.81639	4.12051	4.60493	0	2.82253	1.26362	3.97738	1.89381
AABR07019403.1	447.026	0.1038	0.127187	0.816123	0.41443	0.999837	0.999837	512.532	442.955	386.814	381.159	457.25	439.74	532.173	423.582
AABR07019442.1	1.6248	0.952655	1.21657	0.783066	0.433588	0.999837	0.999837	1.11663	2.06025	1.15123	0	2.82253	2.52724	0.795475	2.52508
AABR07020879.1	210.493	-0.0876524	0.174005	-0.503736	0.614447	0.999837	0.999837	178.66	281.225	201.466	207.34	213.571	160.48	229.097	212.107
AABR07020880.1	0.740416	0.702746	1.8582	0.378187	0.705292	0.999837	0.999837	1.11663	1.03013	0	0	1.88169	1.26362	0	0.63127
AABR07020987.1	10.0982	-0.226579	0.56412	-0.40165	0.687941	0.999837	0.999837	13.3995	14.4218	4.60493	11.174	6.5859	7.58172	16.705	6.3127
AABR07020999.1	8.16599	-0.182513	0.563447	-0.323923	0.745996	0.999837	0.999837	10.0496	3.09038	10.3611	11.174	5.64506	10.109	7.95475	6.94397
AABR07021008.1	0.360944	0.423416	2.76147	0.15333	0.878138	0.999837	0.999837	0	0	1.15123	0	0.940843	0	0.795475	0
AABR07021022.1	1.6406	-0.307129	1.37344	-0.22362	0.823053	0.999837	0.999837	1.11663	0	2.30247	3.72468	2.82253	2.52724	0	0.63127
AABR07021086.1	3.03119	-0.0431892	0.925453	-0.0466682	0.962778	0.999837	0.999837	0	5.15064	4.60493	2.48312	1.88169	3.79086	3.1819	3.15635
AABR07021213.1	0.157817	0.90496	3.52661	0.256609	0.797481	0.999837	0.999837	0	0	0	0	0	0	0	1.26254
AABR07021384.1	15.5365	0.360794	0.471282	0.765558	0.443939	0.999837	0.999837	18.9827	8.24102	12.6636	14.8987	22.5802	8.84534	25.4552	12.6254
AABR07021463.1	0.566965	-2.81006	2.86715	-0.980087	0.327043	0.999837	0.999837	2.23326	0	2.30247	0	0	0	0	0
AABR07021465.1	11.591	0.20928	0.486109	0.43052	0.666817	0.999837	0.999837	6.69977	16.482	6.9074	12.4156	12.231	16.4271	12.7276	8.83778
AABR07021465.2	4.58734	-0.155183	0.725073	-0.214024	0.830528	0.999837	0.999837	6.69977	3.09038	6.9074	2.48312	3.76337	6.3181	2.38643	5.05016
AABR07021503.1	3.43699	-0.332505	0.854574	-0.389089	0.69721	0.999837	0.999837	2.23326	2.06025	5.75617	4.96624	1.88169	6.3181	2.38643	1.89381
AABR07021536.1	51.1853	-0.221631	0.417611	-0.530712	0.595619	0.999837	0.999837	31.2656	42.2352	101.309	45.9377	79.0308	27.7996	38.9783	42.9263
AABR07021573.2	1.8899	0.695001	1.22992	0.565079	0.57202	0.999837	0.999837	3.34988	0	2.30247	0	2.82253	3.79086	1.59095	1.26254
AABR07021591.1	0.198869	1.08898	3.51908	0.309449	0.75698	0.999837	0.999837	0	0	0	0	0	0	1.59095	0
AABR07021636.1	1.06681	-0.00342831	1.61022	-0.00212909	0.998301	0.999837	0.999837	1.11663	2.06025	0	1.24156	0	0	1.59095	2.52508
AABR07021734.1	120.034	-0.208205	0.173326	-1.20123	0.22966	0.999837	0.999837	123.946	128.766	128.938	130.364	97.8477	146.58	109.776	94.0592
AABR07021759.1	8.6765	-0.0816419	0.574322	-0.142154	0.886959	0.999837	0.999837	11.1663	9.27114	12.6636	2.48312	4.70422	10.109	9.5457	9.46905
AABR07021812.1	2106.77	-0.0551043	0.0823606	-0.669062	0.503456	0.999837	0.999837	1966.38	2158.12	2271.38	2195.08	2269.31	1876.48	1983.12	2134.32
AABR07021863.1	29.579	0.0392624	0.369927	0.106136	0.915475	0.999837	0.999837	18.9827	25.7532	44.8981	27.3143	26.3436	25.2724	45.3421	22.7257
AABR07021871.1	17.3233	0.040811	0.360678	0.113151	0.909911	0.999837	0.999837	14.5162	19.5724	18.4197	16.1403	20.6986	12.6362	18.2959	18.3068
AABR07021955.1	547.736	-0.0122085	0.0988169	-0.123546	0.901675	0.999837	0.999837	479.033	622.197	547.987	548.769	567.328	563.574	535.355	517.641
AABR07022022.1	1.77985	1.61768	1.2222	1.32358	0.185644	0.999837	0.999837	1.11663	0	1.15123	1.24156	2.82253	3.79086	1.59095	2.52508
AABR07022046.1	0.451013	-0.415981	2.28753	-0.181847	0.855703	0.999837	0.999837	0	1.03013	1.15123	0	0	0	0.795475	0.63127
AABR07022098.1	34.3645	0.332613	0.330027	1.00784	0.313533	0.999837	0.999837	34.6155	29.8737	33.3858	22.3481	40.4563	58.1265	30.2281	25.8821
AABR07022144.1	346.891	0.061506	0.138182	0.445108	0.656241	0.999837	0.999837	403.103	319.339	348.824	284.317	351.875	392.986	375.464	299.222
AABR07022157.1	0.546122	0.0836509	2.17806	0.0384061	0.969364	0.999837	0.999837	1.11663	1.03013	0	0	0	0	1.59095	0.63127
AABR07022168.1	2.27272	-0.0821275	1.07096	-0.0766862	0.938873	0.999837	0.999837	1.11663	2.06025	4.60493	1.24156	1.88169	5.05448	1.59095	0.63127
AABR07024439.1	7.4448	0.300162	0.645436	0.465054	0.641893	0.999837	0.999837	4.46651	8.24102	10.3611	3.72468	2.82253	7.58172	13.5231	8.83778
AABR07024442.1	1.29022	2.71094	1.74789	1.55098	0.120907	0.999837	0.999837	0	0	1.15123	0	0	5.05448	1.59095	2.52508
AABR07024500.1	5.35867	-0.108801	0.703468	-0.154664	0.877086	0.999837	0.999837	10.0496	6.18076	1.15123	4.96624	5.64506	3.79086	4.77285	6.3127
AABR07024637.1	171.682	-0.0253062	0.15881	-0.15935	0.873393	0.999837	0.999837	164.144	185.423	196.861	146.504	206.045	149.107	151.14	174.23
AABR07024652.1	0.415204	1.99579	2.5709	0.776298	0.437573	0.999837	0.999837	0	0	0	0	0	1.26362	0.795475	1.26254
AABR07024653.1	3.2361	0.868737	0.979506	0.886914	0.375125	0.999837	0.999837	2.23326	1.03013	3.4537	2.48312	10.3493	1.26362	3.1819	1.89381
AABR07024742.1	4.16599	-0.542898	0.884475	-0.613808	0.539342	0.999837	0.999837	6.69977	9.27114	1.15123	2.48312	2.82253	5.05448	0.795475	5.05016
AABR07024795.1	6.99206	-0.293587	0.642708	-0.456797	0.647817	0.999837	0.999837	7.81639	8.24102	11.5123	3.72468	6.5859	1.26362	7.95475	8.83778
AABR07024869.1	2.60862	0.615654	1.0115	0.608653	0.542754	0.999837	0.999837	3.34988	0	1.15123	3.72468	1.88169	5.05448	3.1819	2.52508
AABR07024964.1	0.776013	1.94153	1.91617	1.01324	0.310948	0.999837	0.999837	0	0	1.15123	0	0.940843	0	1.59095	2.52508
AABR07025010.1	4.06499	-0.417646	0.749812	-0.557001	0.577527	0.999837	0.999837	4.46651	4.12051	4.60493	4.96624	3.76337	6.3181	2.38643	1.89381
AABR07025089.1	2.57709	-0.554398	0.920477	-0.602295	0.546978	0.999837	0.999837	3.34988	4.12051	2.30247	2.48312	1.88169	2.52724	0.795475	3.15635
AABR07025140.1	8.82555	-0.330386	0.556761	-0.593408	0.552908	0.999837	0.999837	17.866	9.27114	6.9074	4.96624	6.5859	10.109	7.95475	6.94397
AABR07025272.1	4.54724	-0.527428	0.777753	-0.678144	0.49768	0.999837	0.999837	10.0496	5.15064	2.30247	3.72468	2.82253	6.3181	1.59095	4.41889
AABR07025301.1	3.97283	-0.152343	0.844476	-0.180399	0.856839	0.999837	0.999837	3.34988	3.09038	6.9074	3.72468	3.76337	0	7.15928	3.78762
AABR07025360.1	0.218487	-0.36538	3.53381	-0.103395	0.917649	0.999837	0.999837	1.11663	0	0	0	0	0	0	0.63127
AABR07025743.1	0.872627	-0.796929	1.74116	-0.4577	0.647168	0.999837	0.999837	1.11663	1.03013	2.30247	0	0.940843	0	1.59095	0
AABR07025819.1	2.54369	0.719392	1.31707	0.546207	0.584923	0.999837	0.999837	0	3.09038	4.60493	0	0	3.79086	3.1819	5.68143
AABR07025896.1	0.902292	0.0991678	1.61476	0.0614135	0.95103	0.999837	0.999837	0	1.03013	1.15123	1.24156	0.940843	1.26362	1.59095	0
AABR07025928.1	0.307109	0.280538	2.86808	0.0978139	0.92208	0.999837	0.999837	0	1.03013	0	0	0	0	0.795475	0.63127
AABR07026002.1	80.9033	0.01048	0.198507	0.0527943	0.957896	0.999837	0.999837	77.0473	101.983	75.9814	67.0442	85.6167	80.8717	68.4109	90.2716
AABR07026032.1	49.1366	-0.0927348	0.271762	-0.341235	0.732927	0.999837	0.999837	35.7321	54.5967	54.108	59.5948	58.3323	31.5905	42.9557	56.183
AABR07026048.1	0.196514	1.02663	3.52177	0.291509	0.770662	0.999837	0.999837	0	0	0	0	0.940843	0	0	0.63127
AABR07026240.1	1.36886	-0.522987	1.72294	-0.303543	0.761476	0.999837	0.999837	0	3.09038	3.4537	0	1.88169	0	0	2.52508
AABR07026291.1	344.573	0.151385	0.14998	1.00937	0.312798	0.999837	0.999837	330.522	315.219	349.975	312.873	413.971	257.778	405.692	370.555
AABR07026311.1	4.79347	0.867086	0.725953	1.19441	0.232317	0.999837	0.999837	3.34988	2.06025	3.4537	4.96624	4.70422	3.79086	10.3412	5.68143
AABR07026317.1	11.7982	0.112551	0.482238	0.233393	0.815456	0.999837	0.999837	11.1663	13.3917	6.9074	13.6572	8.46759	17.6907	7.95475	15.1505
AABR07026557.1	0.787241	-0.259173	1.68587	-0.153733	0.87782	0.999837	0.999837	1.11663	1.03013	1.15123	0	0.940843	1.26362	0.795475	0
AABR07026565.1	67.1018	-0.289989	0.269681	-1.0753	0.282239	0.999837	0.999837	52.4815	77.2595	103.611	62.078	81.8534	49.2812	50.9104	59.3393
AABR07026797.1	18.0494	0.225628	0.349378	0.6458	0.518409	0.999837	0.999837	14.5162	15.4519	18.4197	18.6234	17.876	17.6907	19.0914	22.7257
AABR07026805.1	157.628	-0.0533777	0.137983	-0.386844	0.698872	0.999837	0.999837	156.328	148.338	186.5	150.229	168.411	159.216	142.39	149.611
AABR07026929.1	7.5604	-0.06474	0.559688	-0.115672	0.907913	0.999837	0.999837	5.58314	11.3314	9.20987	4.96624	6.5859	5.05448	9.5457	8.20651
AABR07026997.1	0.610068	2.56747	2.29494	1.11875	0.263246	0.999837	0.999837	0	0	0	0	2.82253	0	0.795475	1.26254
AABR07027015.1	4.57806	-1.48167	0.78443	-1.88885	0.0589126	0.999837	0.999837	7.81639	4.12051	8.05863	7.44936	1.88169	0	4.77285	2.52508
AABR07027258.1	5.8402	-0.392131	0.772233	-0.507788	0.611602	0.999837	0.999837	5.58314	7.21089	5.75617	7.44936	2.82253	10.109	7.15928	0.63127
AABR07027267.1	0.294773	-1.83295	3.52376	-0.52017	0.602945	0.999837	0.999837	1.11663	0	0	1.24156	0	0	0	0
AABR07027309.1	50.7092	0.0133334	0.249077	0.0535311	0.957309	0.999837	0.999837	58.0646	57.6871	47.2006	39.7299	60.214	35.3814	49.3195	58.0768
AABR07027819.1	0.257387	1.15476	3.51634	0.328398	0.742611	0.999837	0.999837	0	0	0	0	0	1.26362	0.795475	0
AABR07027854.1	12.2517	-0.276632	0.434956	-0.636	0.524776	0.999837	0.999837	14.5162	12.3615	14.966	11.174	10.3493	16.4271	8.75023	9.46905
AABR07027872.1	2.14472	-0.674652	1.24065	-0.54379	0.586586	0.999837	0.999837	1.11663	8.24102	1.15123	0	0.940843	1.26362	3.1819	1.26254
AABR07027925.1	20.4221	-0.0729129	0.369044	-0.197572	0.84338	0.999837	0.999837	16.7494	13.3917	27.6296	26.0727	25.4028	18.9543	17.5005	17.6756
AABR07028027.1	116.156	-0.0249824	0.168393	-0.148358	0.88206	0.999837	0.999837	100.496	119.495	111.67	136.572	97.8477	133.944	107.389	121.835
AABR07028262.1	0.234104	-0.36538	3.53381	-0.103395	0.917649	0.999837	0.999837	0	0	0	1.24156	0	0	0	0.63127
AABR07028349.1	14.1091	-0.195836	0.407244	-0.480881	0.630601	0.999837	0.999837	13.3995	15.4519	17.2685	13.6572	11.2901	16.4271	15.9095	9.46905
AABR07028488.1	1549.15	0.0674677	0.11952	0.564489	0.572422	0.999837	0.999837	1463.9	1722.37	1346.94	1520.91	1662.47	1278.78	1805.73	1592.06
AABR07028748.1	0.392056	0.308745	2.68934	0.114803	0.908601	0.999837	0.999837	0	0	0	1.24156	0	1.26362	0	0.63127
AABR07028769.1	2326.09	0.0129013	0.094071	0.137144	0.890917	0.999837	0.999837	2286.85	2402.26	2439.46	2130.52	2258.02	2648.55	2028.46	2414.61
AABR07028784.1	0.830258	0.897449	1.81528	0.494386	0.621033	0.999837	0.999837	0	0	1.15123	1.24156	2.82253	0	0.795475	0.63127
AABR07028805.1	0.712532	0.591226	2.05725	0.287387	0.773816	0.999837	0.999837	2.23326	0	0	0	0.940843	1.26362	0	1.26254
AABR07028859.1	0.502448	-1.66767	2.18518	-0.763176	0.445358	0.999837	0.999837	1.11663	1.03013	0	1.24156	0	0	0	0.63127
AABR07028902.1	590.126	0.0678523	0.168145	0.403535	0.686555	0.999837	0.999837	568.363	470.768	745.999	520.213	716.923	525.666	670.586	502.491
AABR07028997.1	0.26151	-0.36538	3.53381	-0.103395	0.917649	0.999837	0.999837	0	0	1.15123	0	0.940843	0	0	0
AABR07029006.1	0.222813	-0.36538	3.53381	-0.103395	0.917649	0.999837	0.999837	0	0	1.15123	0	0	0	0	0.63127
AABR07029195.1	106.267	0.126532	0.178322	0.709568	0.477972	0.999837	0.999837	115.013	92.7114	100.157	99.3247	84.6759	112.462	126.481	119.31
AABR07029262.1	0.772306	0.855304	2.35566	0.363084	0.716542	0.999837	0.999837	0	2.06025	0	0	0	2.52724	1.59095	0
AABR07029269.1	338.52	-0.203962	0.167951	-1.21441	0.224591	0.999837	0.999837	346.155	331.701	377.604	397.299	358.461	208.497	359.555	328.891
AABR07029272.1	130.524	-0.353067	0.160946	-2.1937	0.0282573	0.999837	0.999837	150.745	169.971	135.846	130.364	115.724	93.5079	131.253	116.785
AABR07029581.1	4076.52	-0.0947385	0.0852185	-1.11171	0.266261	0.999837	0.999837	4050.01	3944.36	4758.05	4088.45	4336.35	3897	3644.87	3893.04
AABR07029596.1	477.862	0.0448855	0.0993634	0.451731	0.651463	0.999837	0.999837	420.969	511.973	448.981	501.59	450.664	470.067	503.536	515.116
AABR07029605.1	1075.61	-0.0179862	0.102293	-0.175831	0.860427	0.999837	0.999837	1030.65	1064.12	1083.31	1153.41	1256.97	918.652	1052.41	1045.38
AABR07029613.1	173.087	-0.145195	0.250163	-0.580402	0.561644	0.999837	0.999837	190.943	183.363	171.534	180.026	211.69	200.916	82.7294	163.499
AABR07029732.1	0.71095	1.78003	1.95359	0.911156	0.362213	0.999837	0.999837	1.11663	0	0	0	1.88169	0	0.795475	1.89381
AABR07029741.3	240.861	0.0107261	0.176612	0.0607324	0.951572	0.999837	0.999837	188.71	276.074	211.827	281.834	239.915	269.151	271.257	188.118
AABR07029742.2	20.4794	-0.456215	0.412713	-1.1054	0.268984	0.999837	0.999837	26.7991	32.9641	20.7222	14.8987	10.3493	12.6362	21.4778	23.9882
AABR07029847.1	1.01211	-1.57907	1.75164	-0.901481	0.367333	0.999837	0.999837	1.11663	2.06025	1.15123	1.24156	0	2.52724	0	0
AABR07029890.1	0.294773	-1.83295	3.52376	-0.52017	0.602945	0.999837	0.999837	1.11663	0	0	1.24156	0	0	0	0
AABR07029955.1	1.84639	0.68172	1.34742	0.505946	0.612895	0.999837	0.999837	1.11663	3.09038	0	1.24156	1.88169	5.05448	2.38643	0
AABR07030019.1	54.4337	-0.175594	0.243812	-0.720201	0.471401	0.999837	0.999837	55.8314	69.0185	51.8055	55.8702	51.7464	32.8541	56.4787	61.8644
AABR07030085.1	0.239013	-0.36538	3.53381	-0.103395	0.917649	0.999837	0.999837	1.11663	0	0	0	0	0	0.795475	0
AABR07030156.1	1.07856	-0.927924	1.69899	-0.546161	0.584955	0.999837	0.999837	0	3.09038	1.15123	1.24156	1.88169	1.26362	0	0
AABR07030162.1	5.67078	0.523347	0.736902	0.710199	0.477581	0.999837	0.999837	5.58314	3.09038	3.4537	6.2078	1.88169	13.8998	5.56833	5.68143
AABR07030335.1	0.475874	0.939591	2.21789	0.423641	0.671828	0.999837	0.999837	1.11663	0	0	0	0	1.26362	0.795475	0.63127
AABR07030375.1	2.10927	-0.265738	1.12737	-0.235716	0.813653	0.999837	0.999837	1.11663	3.09038	2.30247	2.48312	3.76337	2.52724	1.59095	0
AABR07030425.1	0.755021	-1.3401	2.01994	-0.663438	0.50705	0.999837	0.999837	1.11663	1.03013	2.30247	0	0	0	1.59095	0
AABR07030435.1	1.12653	1.64678	1.93705	0.850153	0.39524	0.999837	0.999837	0	1.03013	1.15123	0	0	0	5.56833	1.26254
AABR07030473.2	0.236861	1.02663	3.52177	0.291509	0.770662	0.999837	0.999837	0	0	0	0	0	1.26362	0	0.63127
AABR07030494.1	4.01077	1.87268	0.864532	2.16612	0.0303017	0.999837	0.999837	2.23326	1.03013	2.30247	1.24156	6.5859	7.58172	7.95475	3.15635
AABR07030524.1	3.74276	0.330337	0.841454	0.392578	0.694631	0.999837	0.999837	2.23326	3.09038	4.60493	3.72468	1.88169	1.26362	5.56833	7.57524
AABR07030528.1	0.26151	-0.36538	3.53381	-0.103395	0.917649	0.999837	0.999837	0	0	1.15123	0	0.940843	0	0	0
AABR07030647.1	0.512016	1.02193	2.538	0.402653	0.687203	0.999837	0.999837	0	0	0	1.24156	0	1.26362	1.59095	0
AABR07030729.1	3.65273	1.126	0.841292	1.33842	0.180761	0.999837	0.999837	1.11663	2.06025	2.30247	3.72468	7.52675	5.05448	2.38643	5.05016
AABR07030771.1	0.32528	0.307993	2.81861	0.109271	0.912987	0.999837	0.999837	0	1.03013	0	0	0.940843	0	0	0.63127
AABR07030773.1	3.18575	-0.307456	1.09123	-0.281751	0.778134	0.999837	0.999837	2.23326	9.27114	0	2.48312	6.5859	1.26362	2.38643	1.26254
AABR07030781.1	6.06227	-0.167963	0.628526	-0.267233	0.789289	0.999837	0.999837	5.58314	4.12051	6.9074	8.69092	6.5859	8.84534	3.97738	3.78762
AABR07030791.1	1.32543	0.385834	1.53829	0.25082	0.801954	0.999837	0.999837	3.34988	0	0	1.24156	0	2.52724	1.59095	1.89381
AABR07030796.1	2.59611	-0.283842	1.06276	-0.267079	0.789408	0.999837	0.999837	5.58314	3.09038	0	2.48312	3.76337	3.79086	0.795475	1.26254
AABR07030823.1	67.2789	0.417282	0.329122	1.26786	0.204847	0.999837	0.999837	78.1639	44.2955	69.074	39.7299	54.5689	51.8084	118.526	82.0651
AABR07030861.1	331.232	0.0987173	0.108575	0.909207	0.363241	0.999837	0.999837	332.755	359.514	303.926	283.076	318.005	343.705	348.418	360.455
AABR07030911.1	4.40807	-2.20498	0.974238	-2.26328	0.0236183	0.999837	0.999837	7.81639	1.03013	14.966	4.96624	0.940843	2.52724	2.38643	0.63127
AABR07031480.1	721.411	-0.151483	0.0953138	-1.5893	0.111992	0.999837	0.999837	694.542	846.764	726.428	766.042	735.739	708.891	672.972	619.907
AABR07031491.2	6253.94	-0.0488083	0.0948812	-0.514415	0.606962	0.999837	0.999837	6293.31	5818.16	7022.52	6305.88	7157.94	5667.34	5817.31	5949.09
AABR07031505.1	0.386153	0.422738	2.72719	0.155008	0.876815	0.999837	0.999837	0	1.03013	0	0	0	1.26362	0.795475	0
AABR07031521.1	14.5506	0.0593747	0.412291	0.144012	0.885491	0.999837	0.999837	12.2829	18.5423	10.3611	16.1403	11.2901	13.8998	14.3186	19.5694
AABR07031666.1	19.3525	-0.0915683	0.456541	-0.20057	0.841035	0.999837	0.999837	32.3822	12.3615	24.1759	11.174	11.2901	20.2179	16.705	26.5133
AABR07031674.2	0.87075	-0.811487	1.74047	-0.466245	0.64104	0.999837	0.999837	0	2.06025	1.15123	1.24156	1.88169	0	0	0.63127
AABR07031724.1	10.123	0.109952	0.489812	0.224478	0.822386	0.999837	0.999837	12.2829	10.3013	6.9074	9.93247	7.52675	7.58172	11.9321	14.5192
AABR07031947.1	0.297531	-0.365379	3.50812	-0.104153	0.917048	0.999837	0.999837	1.11663	0	0	0	0	1.26362	0	0
AABR07031963.1	0.795977	-0.331143	2.02513	-0.163517	0.870111	0.999837	0.999837	0	1.03013	0	2.48312	0	1.26362	1.59095	0
AABR07032097.1	139.386	-0.325779	0.164313	-1.98267	0.0474043	0.999837	0.999837	149.628	127.736	169.231	176.301	129.836	98.5623	128.072	135.723
AABR07032255.1	12.203	0.0115532	0.540756	0.0213648	0.982955	0.999837	0.999837	16.7494	14.4218	12.6636	4.96624	5.64506	12.6362	10.3412	20.2006
AABR07032255.2	407.577	-0.266104	0.163475	-1.62779	0.103568	0.999837	0.999837	521.465	456.346	436.317	366.26	269.081	403.095	376.26	431.788
AABR07032277.1	2.71809	0.728282	0.935666	0.778357	0.436359	0.999837	0.999837	1.11663	1.03013	2.30247	3.72468	4.70422	3.79086	3.1819	1.89381
AABR07032328.1	2.9245	-0.138342	0.956222	-0.144675	0.884967	0.999837	0.999837	4.46651	3.09038	4.60493	0	0.940843	3.79086	3.97738	2.52508
AABR07032392.1	5.42908	0.460759	0.710295	0.648686	0.516541	0.999837	0.999837	5.58314	2.06025	8.05863	2.48312	5.64506	8.84534	3.1819	7.57524
AABR07032453.1	0.475874	0.939591	2.21789	0.423641	0.671828	0.999837	0.999837	1.11663	0	0	0	0	1.26362	0.795475	0.63127
AABR07032520.1	584.565	0.0681091	0.0978625	0.695968	0.486449	0.999837	0.999837	573.947	660.311	508.845	538.837	577.678	606.538	597.402	612.963
AABR07032520.4	1.99948	-2.07136	1.25794	-1.64662	0.0996355	0.999837	0.999837	4.46651	5.15064	2.30247	1.24156	0.940843	0	0	1.89381
AABR07032532.1	11.7209	-0.559069	0.4976	-1.12353	0.261213	0.999837	0.999837	15.6328	17.5122	9.20987	13.6572	4.70422	11.3726	7.15928	14.5192
AABR07032856.1	1.64009	-1.70231	1.30879	-1.30067	0.193372	0.999837	0.999837	3.34988	2.06025	1.15123	3.72468	0.940843	0	0	1.89381
AABR07033047.1	0.675539	-1.01712	1.88913	-0.538406	0.590297	0.999837	0.999837	1.11663	0	1.15123	1.24156	0	1.26362	0	0.63127
AABR07033162.1	2.11458	-0.170181	1.01347	-0.16792	0.866646	0.999837	0.999837	2.23326	2.06025	1.15123	3.72468	0.940843	1.26362	2.38643	3.15635
AABR07033271.1	3.09071	-1.70831	0.943361	-1.81088	0.0701598	0.999837	0.999837	4.46651	7.21089	1.15123	6.2078	0.940843	1.26362	1.59095	1.89381
AABR07033287.1	0.953449	1.29518	2.0159	0.642479	0.520562	0.999837	0.999837	1.11663	0	1.15123	0	0.940843	0	0	4.41889
AABR07033324.1	24.9819	0.544111	0.405701	1.34116	0.179868	0.999837	0.999837	26.7991	28.8436	9.20987	16.1403	17.876	35.3814	33.41	32.1948
AABR07033979.1	0.279157	-1.81952	3.52938	-0.515534	0.60618	0.999837	0.999837	2.23326	0	0	0	0	0	0	0
AABR07033987.1	2.91785	-0.603815	1.04053	-0.580296	0.561715	0.999837	0.999837	5.58314	7.21089	0	1.24156	3.76337	1.26362	2.38643	1.89381
AABR07034262.1	0.297396	0.183624	3.52661	0.0520682	0.958474	0.999837	0.999837	1.11663	0	0	0	0	0	0	1.26254
AABR07034315.1	3.55608	1.09971	0.853243	1.28886	0.197446	0.999837	0.999837	1.11663	4.12051	1.15123	2.48312	3.76337	7.58172	3.1819	5.05016
AABR07034362.1	2.03358	1.36554	1.17802	1.15918	0.246384	0.999837	0.999837	0	2.06025	1.15123	1.24156	4.70422	3.79086	0.795475	2.52508
AABR07034438.1	567.059	-0.0802273	0.150852	-0.531828	0.594845	0.999837	0.999837	498.016	590.263	607.851	636.92	702.81	428.367	515.468	556.78
AABR07034445.1	8.29204	0.12939	0.515088	0.2512	0.80166	0.999837	0.999837	7.81639	6.18076	9.20987	8.69092	9.40843	6.3181	11.1367	7.57524
AABR07034639.1	1271.56	0.454368	0.37845	1.2006	0.229905	0.999837	0.999837	1571.1	487.25	804.712	1429.03	1300.25	1594.69	1615.61	1369.86
AABR07034641.1	0.897831	0.244031	1.55001	0.157438	0.874899	0.999837	0.999837	1.11663	1.03013	0	1.24156	0.940843	0	1.59095	1.26254
AABR07034648.1	15.7459	0.802641	0.523633	1.53283	0.125317	0.999837	0.999837	5.58314	21.6327	5.75617	12.4156	18.8169	26.536	23.8643	11.3629
AABR07034657.1	3.29829	0.192564	0.987708	0.19496	0.845424	0.999837	0.999837	4.46651	3.09038	1.15123	3.72468	1.88169	1.26362	9.5457	1.26254
AABR07034706.1	5.42003	0.146848	0.673027	0.218191	0.827281	0.999837	0.999837	3.34988	7.21089	4.60493	4.96624	3.76337	10.109	5.56833	3.78762
AABR07035091.1	1.76021	-0.517825	1.3111	-0.394956	0.692875	0.999837	0.999837	0	2.06025	2.30247	3.72468	0.940843	3.79086	0	1.26254
AABR07035218.1	2162.11	-0.0904601	0.0680642	-1.32904	0.183834	0.999837	0.999837	2098.14	2383.71	2231.09	2201.28	2145.12	2223.97	1999.82	2013.75
AABR07035338.1	777.658	-0.117837	0.0747679	-1.57603	0.115018	0.999837	0.999837	807.322	867.367	797.805	764.801	703.751	749.327	773.997	756.892
AABR07035357.2	0.444671	0.642513	3.2376	0.198453	0.84269	0.999837	0.999837	0	1.03013	0	0	0	2.52724	0	0
AABR07035366.1	0.286718	-0.36538	3.53381	-0.103395	0.917649	0.999837	0.999837	0	1.03013	0	0	0	1.26362	0	0
AABR07035383.1	1.4614	1.23671	1.34824	0.917278	0.358997	0.999837	0.999837	0	0	1.15123	2.48312	1.88169	1.26362	2.38643	2.52508
AABR07035428.2	609.838	0.0592776	0.085398	0.694133	0.487599	0.999837	0.999837	630.895	569.66	572.163	613.33	602.14	686.146	617.289	587.081
AABR07035428.3	0.629288	-0.882923	1.90981	-0.46231	0.643859	0.999837	0.999837	1.11663	1.03013	1.15123	0	0.940843	0	0.795475	0
AABR07035541.3	0.802722	-0.0909426	1.61706	-0.0562394	0.955151	0.999837	0.999837	0	1.03013	1.15123	1.24156	0.940843	0	0.795475	1.26254
AABR07035787.1	3249.83	0.093356	0.0559649	1.66812	0.0952922	0.999837	0.999837	3287.35	3095.53	3182.01	3012.02	3187.58	3477.48	3386.34	3370.35
AABR07035832.1	0.649105	0.390256	2.10369	0.18551	0.852829	0.999837	0.999837	1.11663	0	0	1.24156	0.940843	0	0	1.89381
AABR07035839.1	157.662	-0.0281918	0.157275	-0.179251	0.85774	0.999837	0.999837	165.261	146.278	172.685	152.712	190.991	135.207	163.072	135.092
AABR07036011.1	1.11035	-0.119119	1.86197	-0.0639748	0.94899	0.999837	0.999837	0	0	2.30247	2.48312	0.940843	0	0	3.15635
AABR07036463.1	9.2531	-0.198156	0.600456	-0.330009	0.741393	0.999837	0.999837	4.46651	15.4519	12.6636	7.44936	5.64506	3.79086	11.9321	12.6254
AABR07036550.1	23.0878	0.324871	0.360639	0.900819	0.367684	0.999837	0.999837	11.1663	21.6327	27.6296	21.1065	21.6394	32.8541	27.8416	20.8319
AABR07036567.1	0.739444	-0.804064	2.11964	-0.37934	0.704435	0.999837	0.999837	1.11663	1.03013	0	1.24156	0	2.52724	0	0
AABR07036855.1	309.252	-0.0641687	0.117837	-0.544555	0.58606	0.999837	0.999837	276.924	355.394	322.345	310.39	266.259	307.06	308.644	326.998
AABR07036974.1	0.257387	1.15476	3.51634	0.328398	0.742611	0.999837	0.999837	0	0	0	0	0	1.26362	0.795475	0
AABR07037203.1	75.6575	-0.253059	0.182661	-1.3854	0.16593	0.999837	0.999837	81.5138	72.1089	93.2499	81.9429	62.0957	74.5536	74.7747	65.0208
AABR07037243.1	0.863595	0.0174531	1.6134	0.0108176	0.991369	0.999837	0.999837	0	1.03013	1.15123	1.24156	0	1.26362	1.59095	0.63127
AABR07037343.1	4.69976	0.227591	0.73437	0.309913	0.756627	0.999837	0.999837	3.34988	5.15064	3.4537	4.96624	3.76337	10.109	2.38643	4.41889
AABR07037406.1	1.85518	-0.240333	1.09705	-0.219072	0.826594	0.999837	0.999837	1.11663	2.06025	1.15123	3.72468	0.940843	2.52724	0.795475	2.52508
AABR07037489.1	494.841	-0.0782264	0.0924255	-0.846372	0.397345	0.999837	0.999837	493.549	493.431	567.558	479.242	515.582	451.112	489.217	469.033
AABR07037520.1	4963.11	-0.041817	0.0587666	-0.711579	0.476726	0.999837	0.999837	5387.73	4795.24	4943.4	5013.42	4650.59	5021.63	5001.15	4891.71
AABR07037798.1	0.246371	-0.36538	3.53381	-0.103395	0.917649	0.999837	0.999837	0	1.03013	0	0	0.940843	0	0	0
AABR07037800.1	0.608763	-0.964749	1.91049	-0.504974	0.613577	0.999837	0.999837	1.11663	1.03013	1.15123	0	0.940843	0	0	0.63127
AABR07037878.2	0.456916	-0.562764	2.65716	-0.211792	0.832269	0.999837	0.999837	0	0	1.15123	1.24156	0	0	0	1.26254
AABR07037995.1	79.5116	-0.189472	0.248831	-0.761446	0.446391	0.999837	0.999837	64.7644	76.2294	81.7376	116.707	101.611	59.3901	70.0018	65.652
AABR07037998.1	0.218487	-0.36538	3.53381	-0.103395	0.917649	0.999837	0.999837	1.11663	0	0	0	0	0	0	0.63127
AABR07038019.1	6.14077	-0.281676	0.711064	-0.396134	0.692007	0.999837	0.999837	7.81639	3.09038	8.05863	7.44936	7.52675	10.109	3.1819	1.89381
AABR07038029.1	220.664	-0.0926122	0.143853	-0.643796	0.519708	0.999837	0.999837	214.392	264.743	232.549	198.649	207.926	204.706	252.961	189.381
AABR07038269.1	0.860897	-0.103242	2.02374	-0.0510156	0.959313	0.999837	0.999837	1.11663	0	2.30247	0	0.940843	2.52724	0	0
AABR07038355.1	28.4721	0.18703	0.3827	0.488711	0.625046	0.999837	0.999837	30.1489	35.0243	20.7222	21.1065	30.107	15.1634	47.7285	27.7759
AABR07038849.1	2.35384	-0.230163	1.08414	-0.212301	0.831872	0.999837	0.999837	6.69977	1.03013	1.15123	1.24156	0.940843	2.52724	3.97738	1.26254
AABR07038858.1	0.222813	-0.36538	3.53381	-0.103395	0.917649	0.999837	0.999837	0	0	1.15123	0	0	0	0	0.63127
AABR07038863.2	0.544992	-1.67912	2.4785	-0.677473	0.498106	0.999837	0.999837	1.11663	0	2.30247	0	0.940843	0	0	0
AABR07038871.1	4.82076	-0.199378	0.711867	-0.280078	0.779418	0.999837	0.999837	6.69977	5.15064	3.4537	4.96624	4.70422	7.58172	1.59095	4.41889
AABR07038881.1	0.903536	-1.72153	1.61094	-1.06865	0.285229	0.999837	0.999837	2.23326	1.03013	1.15123	1.24156	0.940843	0	0	0.63127
AABR07038930.1	16.7614	-0.51012	0.411871	-1.23855	0.215514	0.999837	0.999837	12.2829	16.482	26.4784	23.5896	17.876	11.3726	15.9095	10.1003
AABR07038983.1	14.078	0.222899	0.614055	0.362996	0.716608	0.999837	0.999837	10.0496	30.9038	4.60493	6.2078	15.0535	11.3726	23.0688	11.3629
AABR07039058.1	105.326	0.209711	0.220653	0.950412	0.341903	0.999837	0.999837	131.762	84.4704	104.762	68.2858	113.842	136.471	105.798	97.2155
AABR07039133.2	6.90973	0.430912	0.572522	0.752655	0.451657	0.999837	0.999837	7.81639	7.21089	4.60493	3.72468	6.5859	8.84534	9.5457	6.94397
AABR07039210.1	236.265	0.010346	0.242164	0.0427231	0.965922	0.999837	0.999837	168.611	243.11	279.75	250.795	359.402	166.798	192.505	229.151
AABR07039210.2	4793.8	-0.0756887	0.0608849	-1.24314	0.213815	0.999837	0.999837	5089.59	4648.96	4999.81	4946.37	4597.9	4389.82	4712.4	4965.57
AABR07039218.1	29.742	0.0193634	0.3025	0.0640111	0.948961	0.999837	0.999837	30.1489	32.9641	32.2345	23.5896	22.5802	24.0088	35.7964	36.6136
AABR07039218.2	7.61722	0.0229408	0.54058	0.0424374	0.96615	0.999837	0.999837	6.69977	10.3013	6.9074	6.2078	6.5859	7.58172	10.3412	6.3127
AABR07039304.1	0.777528	-0.325262	1.82334	-0.178388	0.858418	0.999837	0.999837	2.23326	0	1.15123	0	0.940843	1.26362	0	0.63127
AABR07039316.1	315.741	0.0197729	0.122849	0.160954	0.87213	0.999837	0.999837	282.507	335.821	345.37	288.042	306.715	366.45	281.598	319.422
AABR07039325.1	13.1705	0.772053	0.446519	1.72905	0.0838002	0.999837	0.999837	6.69977	11.3314	6.9074	13.6572	17.876	21.4815	13.5231	13.8879
AABR07039328.2	863.038	0.125685	0.111971	1.12248	0.26166	0.999837	0.999837	951.367	838.523	706.857	803.289	800.658	988.151	953.775	861.683
AABR07039334.1	1701.73	-0.0290483	0.129543	-0.224237	0.822573	0.999837	0.999837	1773.2	1356.68	1906.44	1842.47	1741.5	1393.77	1903.57	1696.22
AABR07039336.2	2453.82	-0.0463235	0.0925294	-0.500635	0.616628	0.999837	0.999837	2354.97	2220.95	2756.05	2639.56	2402.91	2635.91	2192.33	2427.86
AABR07039336.3	1.58617	-1.58792	1.58106	-1.00434	0.315216	0.999837	0.999837	4.46651	1.03013	0	3.72468	0.940843	2.52724	0	0
AABR07039356.1	3.80787	0.168893	0.875492	0.192912	0.847028	0.999837	0.999837	5.58314	2.06025	5.75617	1.24156	1.88169	1.26362	6.3638	6.3127
AABR07039446.2	76.7098	-0.0213486	0.202117	-0.105625	0.91588	0.999837	0.999837	70.3475	103.013	66.7715	68.2858	79.0308	74.5536	80.343	71.3335
AABR07039648.1	6.59975	0.803654	0.60915	1.3193	0.187067	0.999837	0.999837	6.69977	4.12051	2.30247	6.2078	7.52675	8.84534	6.3638	10.7316
AABR07040412.1	64.1895	0.0789548	0.247603	0.318876	0.749821	0.999837	0.999837	49.1316	57.6871	81.7376	60.8364	89.3801	61.9174	57.2742	55.5517
AABR07040622.1	0.84886	1.0562	1.97725	0.534176	0.593219	0.999837	0.999837	0	2.06025	0	0	0.940843	2.52724	0	1.26254
AABR07040624.1	0.507881	-0.205032	2.59787	-0.0789234	0.937094	0.999837	0.999837	0	1.03013	1.15123	0	1.88169	0	0	0
AABR07040797.1	0.222813	-0.36538	3.53381	-0.103395	0.917649	0.999837	0.999837	0	0	1.15123	0	0	0	0	0.63127
AABR07040855.1	846.597	0.00224138	0.0965401	0.0232171	0.981477	0.999837	0.999837	840.821	826.162	794.351	921.237	755.497	951.506	796.271	886.934
AABR07040864.1	341.372	-0.0549224	0.105122	-0.522463	0.601348	0.999837	0.999837	353.971	388.358	323.497	322.805	327.413	366.45	315.804	332.679
AABR07040887.1	1093.43	-0.202806	0.223003	-0.909432	0.363122	0.999837	0.999837	1125.56	1052.79	1121.3	1383.1	1281.43	548.411	1294.24	940.592
AABR07040892.1	6.20427	-0.122156	0.699322	-0.174678	0.861333	0.999837	0.999837	3.34988	7.21089	6.9074	8.69092	11.2901	1.26362	3.97738	6.94397
AABR07040938.1	8.47384	-0.00579606	0.512505	-0.0113093	0.990977	0.999837	0.999837	7.81639	9.27114	8.05863	8.69092	10.3493	7.58172	10.3412	5.68143
AABR07040944.1	0.595048	0.0995785	1.94317	0.0512455	0.95913	0.999837	0.999837	0	0	1.15123	1.24156	0.940843	0	0.795475	0.63127
AABR07040947.1	13.5735	0.51204	0.438483	1.16775	0.242907	0.999837	0.999837	11.1663	7.21089	14.966	11.174	20.6986	17.6907	14.3186	11.3629
AABR07041089.1	11.2319	0.0617612	0.450279	0.137162	0.890903	0.999837	0.999837	7.81639	14.4218	12.6636	8.69092	11.2901	13.8998	10.3412	10.7316
AABR07041109.1	6.76239	-0.042217	0.578129	-0.0730235	0.941787	0.999837	0.999837	8.93302	5.15064	8.05863	4.96624	7.52675	8.84534	5.56833	5.05016
AABR07041140.1	4.92392	1.08361	0.767481	1.41191	0.157976	0.999837	0.999837	4.46651	0	5.75617	2.48312	7.52675	6.3181	7.15928	5.68143
AABR07041600.1	18.0043	1.02816	0.401119	2.56323	0.0103704	0.999837	0.999837	14.5162	7.21089	13.8148	12.4156	22.5802	16.4271	31.819	25.2508
AABR07041778.1	1.70982	1.58281	1.27925	1.2373	0.215976	0.999837	0.999837	0	1.03013	1.15123	1.24156	1.88169	3.79086	0.795475	3.78762
AABR07041972.1	1.33842	1.86895	1.469	1.27226	0.203281	0.999837	0.999837	0	1.03013	1.15123	0	1.88169	3.79086	1.59095	1.26254
AABR07042471.1	0.529984	-0.245791	2.57857	-0.0953209	0.92406	0.999837	0.999837	1.11663	0	0	1.24156	1.88169	0	0	0
AABR07042733.2	5.28673	-0.218552	0.644366	-0.339174	0.734479	0.999837	0.999837	7.81639	3.09038	5.75617	6.2078	5.64506	3.79086	5.56833	4.41889
AABR07042892.1	0.287808	-1.84772	3.52763	-0.523785	0.600428	0.999837	0.999837	0	0	2.30247	0	0	0	0	0
AABR07042903.1	4.38561	0.697069	0.804137	0.866854	0.386022	0.999837	0.999837	7.81639	2.06025	2.30247	1.24156	4.70422	3.79086	8.75023	4.41889
AABR07042915.1	1.86215	-0.580301	1.12514	-0.51576	0.606022	0.999837	0.999837	2.23326	2.06025	4.60493	0	1.88169	1.26362	1.59095	1.26254
AABR07042936.1	6.6028	-0.375232	0.661191	-0.56751	0.570368	0.999837	0.999837	5.58314	6.18076	13.8148	3.72468	5.64506	10.109	3.97738	3.78762
AABR07043141.1	0.257387	1.15476	3.51634	0.328398	0.742611	0.999837	0.999837	0	0	0	0	0	1.26362	0.795475	0
AABR07043167.1	4.61132	-0.919296	0.799141	-1.15035	0.249998	0.999837	0.999837	10.0496	8.24102	1.15123	4.96624	2.82253	1.26362	3.97738	4.41889
AABR07043389.1	24.1145	0.541377	0.532102	1.01743	0.308949	0.999837	0.999837	4.46651	37.0846	24.1759	12.4156	17.876	37.9086	35.0009	23.9882
AABR07043557.1	1.80412	-1.1496	1.35062	-0.851166	0.394677	0.999837	0.999837	1.11663	4.12051	4.60493	0	0.940843	1.26362	2.38643	0
AABR07043659.1	0.157817	0.90496	3.52661	0.256609	0.797481	0.999837	0.999837	0	0	0	0	0	0	0	1.26254
AABR07043711.1	46.1037	-0.00305176	0.262319	-0.0116338	0.990718	0.999837	0.999837	42.4318	64.898	44.8981	32.2805	41.3971	44.2267	46.933	51.7641
AABR07043813.1	0.401156	0.695678	2.64626	0.262892	0.792634	0.999837	0.999837	0	0	1.15123	0	0	0	0.795475	1.26254
AABR07043818.1	2.55637	-0.96077	1.0961	-0.876531	0.380741	0.999837	0.999837	4.46651	2.06025	5.75617	1.24156	4.70422	0	1.59095	0.63127
AABR07043887.1	0.394208	-1.10793	2.70189	-0.410057	0.681764	0.999837	0.999837	1.11663	0	0	1.24156	0	0	0.795475	0
AABR07044301.1	5.6363	-1.12135	1.24366	-0.901648	0.367244	0.999837	0.999837	2.23326	0	13.8148	14.8987	11.2901	0	1.59095	1.26254
AABR07044362.1	0.257532	-1.75645	3.53169	-0.497338	0.618951	0.999837	0.999837	0	2.06025	0	0	0	0	0	0
AABR07044383.1	21.1771	0.0779688	0.35192	0.221552	0.824662	0.999837	0.999837	17.866	28.8436	17.2685	18.6234	27.2845	15.1634	22.2733	22.0944
AABR07044388.2	499.191	0.157919	0.182524	0.865193	0.386933	0.999837	0.999837	438.835	553.178	402.932	494.141	648.241	350.023	594.22	511.96
AABR07044408.3	5.38182	0.80232	0.656896	1.22138	0.221942	0.999837	0.999837	2.23326	6.18076	3.4537	3.72468	8.46759	6.3181	6.3638	6.3127
AABR07044416.1	0.61415	-0.833791	2.12637	-0.392119	0.69497	0.999837	0.999837	1.11663	2.06025	0	0	0.940843	0	0.795475	0
AABR07044460.2	0.895729	-2.45193	1.89954	-1.2908	0.196773	0.999837	0.999837	1.11663	0	2.30247	2.48312	0	1.26362	0	0
AABR07044570.2	14.4415	0.16285	0.732002	0.222471	0.823947	0.999837	0.999837	20.0993	25.7532	5.75617	2.48312	23.5211	20.2179	3.1819	14.5192
AABR07044593.1	6.08848	-0.720221	0.636071	-1.1323	0.25751	0.999837	0.999837	5.58314	11.3314	8.05863	4.96624	5.64506	6.3181	2.38643	4.41889
AABR07044631.2	110.821	-0.0494046	0.177458	-0.278401	0.780704	0.999837	0.999837	102.73	98.8922	119.728	127.881	107.256	136.471	93.8661	99.7406
AABR07044759.1	174.572	0.261684	0.180353	1.45095	0.146793	0.999837	0.999837	122.829	214.266	146.207	150.229	195.695	205.97	194.096	167.286
AABR07044805.2	0.218487	-0.36538	3.53381	-0.103395	0.917649	0.999837	0.999837	1.11663	0	0	0	0	0	0	0.63127
AABR07044900.1	57.3958	-0.0959846	0.303426	-0.316336	0.751748	0.999837	0.999837	41.3152	78.2897	61.0154	55.8702	85.6167	51.8084	42.9557	42.2951
AABR07044940.1	0.997668	1.38764	1.56801	0.884968	0.376174	0.999837	0.999837	1.11663	1.03013	0	0	1.88169	1.26362	0.795475	1.89381
AABR07044959.1	10.6606	-0.0815799	0.481531	-0.169418	0.865468	0.999837	0.999837	10.0496	6.18076	14.966	12.4156	10.3493	13.8998	7.95475	9.46905
AABR07044977.1	0.222813	-0.36538	3.53381	-0.103395	0.917649	0.999837	0.999837	0	0	1.15123	0	0	0	0	0.63127
AABR07045032.1	62.5767	0.0368054	0.188834	0.194909	0.845464	0.999837	0.999837	66.9977	62.8378	57.5617	59.5948	60.214	65.7082	62.0471	65.652
AABR07045058.1	5.72029	-0.479192	0.65781	-0.728466	0.466328	0.999837	0.999837	7.81639	10.3013	5.75617	2.48312	6.5859	5.05448	3.97738	3.78762
AABR07045321.1	0.313147	-0.365379	3.4502	-0.105901	0.915661	0.999837	0.999837	0	0	0	1.24156	0	1.26362	0	0
AABR07045370.1	3.8569	-0.251415	0.834408	-0.30131	0.763178	0.999837	0.999837	2.23326	4.12051	9.20987	1.24156	2.82253	3.79086	2.38643	5.05016
AABR07045373.2	4.42786	0.739151	0.907828	0.814197	0.415532	0.999837	0.999837	7.81639	3.09038	2.30247	0	11.2901	2.52724	3.97738	4.41889
AABR07045399.1	0.243339	-0.36538	3.53381	-0.103395	0.917649	0.999837	0.999837	0	0	1.15123	0	0	0	0.795475	0
AABR07045431.1	307.158	0.0329671	0.0978989	0.336747	0.736308	0.999837	0.999837	308.189	321.4	294.716	289.283	288.839	322.223	324.554	308.06
AABR07045454.1	0.494045	0.995768	2.20954	0.450668	0.652229	0.999837	0.999837	1.11663	0	0	0	0.940843	1.26362	0	0.63127
AABR07045462.1	15.3432	0.0317808	0.37064	0.0857459	0.931668	0.999837	0.999837	14.5162	15.4519	16.1173	14.8987	14.1126	13.8998	16.705	17.0443
AABR07045487.1	0.178343	0.997706	3.52306	0.283193	0.777029	0.999837	0.999837	0	0	0	0	0	0	0.795475	0.63127
AABR07045621.1	201.48	0.103151	0.161945	0.636948	0.524159	0.999837	0.999837	209.926	220.447	192.256	153.953	186.287	203.443	256.143	189.381
AABR07046657.1	8.61977	0.296215	0.606444	0.488446	0.625234	0.999837	0.999837	3.34988	8.24102	3.4537	16.1403	7.52675	8.84534	11.9321	9.46905
AABR07046707.1	4008.33	-0.118344	0.0870123	-1.36009	0.173802	0.999837	0.999837	4042.19	3798.08	4707.39	4140.6	4036.22	4095.39	3506.45	3740.27
AABR07046763.1	1.44174	-0.477099	1.38741	-0.343878	0.730938	0.999837	0.999837	2.23326	3.09038	1.15123	0	0.940843	2.52724	1.59095	0
AABR07047219.1	4.41228	-1.216	0.772057	-1.57501	0.115254	0.999837	0.999837	7.81639	7.21089	6.9074	2.48312	4.70422	2.52724	2.38643	1.26254
AABR07047462.1	8.38219	0.453856	0.513108	0.884524	0.376413	0.999837	0.999837	8.93302	6.18076	6.9074	6.2078	12.231	8.84534	9.5457	8.20651
AABR07047593.1	1.75382	-0.488687	1.16933	-0.417921	0.676005	0.999837	0.999837	1.11663	2.06025	3.4537	1.24156	0.940843	3.79086	0.795475	0.63127
AABR07047835.1	10.3087	0.67301	0.523843	1.28476	0.198878	0.999837	0.999837	12.2829	4.12051	10.3611	4.96624	8.46759	15.1634	15.114	11.9941
AABR07048031.1	3.59825	-0.2377	0.793997	-0.299371	0.764657	0.999837	0.999837	5.58314	3.09038	5.75617	1.24156	2.82253	2.52724	3.97738	3.78762
AABR07048253.1	1.01122	2.37456	1.77064	1.34107	0.179897	0.999837	0.999837	0	0	1.15123	0	2.82253	0	1.59095	2.52508
AABR07048280.1	1.46024	0.616655	1.4102	0.437281	0.661907	0.999837	0.999837	1.11663	2.06025	0	1.24156	1.88169	3.79086	1.59095	0
AABR07048387.1	7.69814	-0.0738453	0.675577	-0.109307	0.912959	0.999837	0.999837	6.69977	12.3615	5.75617	6.2078	14.1126	10.109	3.1819	3.15635
AABR07048397.1	0.51679	1.18086	2.50905	0.470641	0.637897	0.999837	0.999837	1.11663	0	0	0	0	0	2.38643	0.63127
AABR07048600.1	0.234104	-0.36538	3.53381	-0.103395	0.917649	0.999837	0.999837	0	0	0	1.24156	0	0	0	0.63127
AABR07048653.1	2.25656	-0.00121557	0.968554	-0.00125504	0.998999	0.999837	0.999837	2.23326	1.03013	3.4537	2.48312	1.88169	1.26362	3.1819	2.52508
AABR07049043.1	1.73682	1.03908	1.16297	0.893473	0.371604	0.999837	0.999837	0	1.03013	2.30247	1.24156	1.88169	2.52724	2.38643	2.52508
AABR07049060.1	169.158	-0.122977	0.153529	-0.801	0.423132	0.999837	0.999837	164.144	147.308	216.432	177.543	177.819	164.271	144.776	160.974
AABR07049134.1	1.34305	0.503297	1.77842	0.283002	0.777175	0.999837	0.999837	1.11663	0	3.4537	0	0	0	2.38643	3.78762
AABR07049134.4	6.37739	-0.435694	0.578325	-0.753372	0.451226	0.999837	0.999837	5.58314	7.21089	8.05863	8.69092	4.70422	5.05448	4.77285	6.94397
AABR07049149.1	8.25751	-0.268916	0.583496	-0.460871	0.644892	0.999837	0.999837	11.1663	6.18076	8.05863	11.174	10.3493	3.79086	3.97738	11.3629
AABR07049223.1	0.412248	-2.35956	2.59313	-0.909927	0.362861	0.999837	0.999837	1.11663	1.03013	1.15123	0	0	0	0	0
AABR07049329.1	7.53925	0.852607	0.596649	1.42899	0.153006	0.999837	0.999837	6.69977	5.15064	3.4537	6.2078	15.9943	6.3181	9.5457	6.94397
AABR07049348.1	1.40171	2.88105	1.47398	1.95461	0.0506297	0.999837	0.999837	1.11663	0	0	0	2.82253	2.52724	1.59095	3.15635
AABR07049499.1	0.675539	-1.01712	1.88913	-0.538406	0.590297	0.999837	0.999837	1.11663	0	1.15123	1.24156	0	1.26362	0	0.63127
AABR07049503.1	2.19185	-0.843857	1.03231	-0.817442	0.413676	0.999837	0.999837	2.23326	4.12051	3.4537	1.24156	0.940843	2.52724	2.38643	0.63127
AABR07049516.1	2.53452	-0.0268893	0.94172	-0.0285534	0.977221	0.999837	0.999837	1.11663	3.09038	1.15123	4.96624	1.88169	2.52724	2.38643	3.15635
AABR07049554.2	0.178343	0.997706	3.52306	0.283193	0.777029	0.999837	0.999837	0	0	0	0	0	0	0.795475	0.63127
AABR07049821.2	42.144	-0.161602	0.246961	-0.65436	0.51288	0.999837	0.999837	52.4815	37.0846	47.2006	40.9715	36.6929	41.6995	46.933	34.0886
AABR07049918.2	0.297531	-0.365379	3.50812	-0.104153	0.917048	0.999837	0.999837	1.11663	0	0	0	0	1.26362	0	0
AABR07050084.1	230.957	-0.53451	1.14058	-0.46863	0.639334	0.999837	0.999837	13.3995	389.388	337.311	352.603	314.242	381.613	29.4326	29.6697
AABR07050222.1	15.8238	0.619704	0.495467	1.25075	0.211027	0.999837	0.999837	12.2829	4.12051	9.20987	24.8312	17.876	16.4271	22.2733	19.5694
AABR07051240.1	0.653566	0.232936	1.92913	0.120746	0.903892	0.999837	0.999837	0	0	1.15123	1.24156	0.940843	1.26362	0	0.63127
AABR07051251.1	0.268344	-1.78565	3.53098	-0.505709	0.613061	0.999837	0.999837	1.11663	1.03013	0	0	0	0	0	0
AABR07051376.1	2473.69	-0.0323904	0.080626	-0.401737	0.687878	0.999837	0.999837	2475.56	2257.01	2607.54	2669.35	2647.53	2259.35	2368.93	2504.25
AABR07051395.1	12.2511	0.0630758	0.489851	0.128765	0.897543	0.999837	0.999837	11.1663	10.3013	13.8148	12.4156	6.5859	16.4271	19.0914	8.20651
AABR07051399.1	4.73936	-0.153482	0.75067	-0.20446	0.837994	0.999837	0.999837	5.58314	6.18076	6.9074	1.24156	6.5859	2.52724	6.3638	2.52508
AABR07051450.1	1770.65	0.0338629	0.0830283	0.407848	0.683385	0.999837	0.999837	1813.4	1602.88	1671.59	1912	1630.48	1886.58	1866.18	1782.07
AABR07051787.1	212.423	-0.29977	0.1861	-1.6108	0.107224	0.999837	0.999837	247.891	282.255	195.71	211.065	243.678	164.271	203.642	150.873
AABR07051796.1	0.478026	-0.365256	3.15759	-0.115676	0.90791	0.999837	0.999837	2.23326	0	0	0	0	0	1.59095	0
AABR07051831.1	1.41608	-0.0967991	1.30292	-0.0742941	0.940776	0.999837	0.999837	0	1.03013	2.30247	2.48312	2.82253	1.26362	0.795475	0.63127
AABR07052085.2	3.10104	-0.437988	0.854824	-0.512372	0.608391	0.999837	0.999837	4.46651	5.15064	2.30247	2.48312	3.76337	1.26362	1.59095	3.78762
AABR07052130.1	1.03094	-0.234923	1.66934	-0.140728	0.888085	0.999837	0.999837	2.23326	2.06025	0	0	0	2.52724	0.795475	0.63127
AABR07052327.1	0.556283	-1.70313	2.14399	-0.794376	0.426977	0.999837	0.999837	1.11663	0	1.15123	1.24156	0.940843	0	0	0
AABR07052430.1	3.3545	0.958368	0.973681	0.984273	0.324982	0.999837	0.999837	0	3.09038	3.4537	2.48312	5.64506	6.3181	0.795475	5.05016
AABR07052486.1	185.13	0.0891801	0.12185	0.731883	0.46424	0.999837	0.999837	170.844	196.754	170.383	177.543	194.755	205.97	186.141	178.649
AABR07052519.1	1.44873	-1.18385	1.23894	-0.955533	0.339308	0.999837	0.999837	2.23326	1.03013	3.4537	1.24156	0.940843	1.26362	0.795475	0.63127
AABR07052523.1	26.2672	0.228793	0.333471	0.686096	0.492653	0.999837	0.999837	31.2656	22.6628	18.4197	24.8312	34.8112	22.7452	20.6824	34.7198
AABR07052523.2	0.53596	-0.440058	2.21934	-0.198283	0.842824	0.999837	0.999837	0	0	1.15123	1.24156	0	1.26362	0	0.63127
AABR07052859.1	0.412582	0.421757	2.6799	0.157378	0.874947	0.999837	0.999837	0	0	0	1.24156	0	1.26362	0.795475	0
AABR07053065.1	0.845699	-0.928021	1.93831	-0.478779	0.632096	0.999837	0.999837	0	2.06025	0	2.48312	0	0	1.59095	0.63127
AABR07053166.1	19.9343	-0.321494	0.599036	-0.536686	0.591484	0.999837	0.999837	20.0993	21.6327	31.0833	16.1403	32.9295	1.26362	23.0688	13.2567
AABR07053185.1	422.396	0.041151	0.098946	0.415893	0.677488	0.999837	0.999837	422.085	422.352	356.882	464.343	429.965	430.894	427.17	425.476
AABR07053188.1	0.722245	0.655292	1.72569	0.379727	0.704148	0.999837	0.999837	1.11663	1.03013	0	0	0.940843	1.26362	0.795475	0.63127
AABR07053304.1	0.766715	-0.31677	1.68689	-0.187784	0.851046	0.999837	0.999837	1.11663	1.03013	1.15123	0	0.940843	1.26362	0	0.63127
AABR07053472.1	381.174	-0.0188325	0.104017	-0.181052	0.856327	0.999837	0.999837	387.47	345.093	423.654	378.676	420.557	362.659	368.305	362.98
AABR07053509.1	0.32528	0.307993	2.81861	0.109271	0.912987	0.999837	0.999837	0	1.03013	0	0	0.940843	0	0	0.63127
AABR07053516.1	414.145	0.100185	0.101812	0.984024	0.325104	0.999837	0.999837	389.703	454.286	359.185	393.574	421.498	459.958	405.692	429.263
AABR07053716.1	2.4827	1.0045	1.11257	0.902865	0.366598	0.999837	0.999837	0	4.12051	2.30247	0	1.88169	5.05448	3.97738	2.52508
AABR07053734.1	0.418735	-2.3755	3.48577	-0.681485	0.495565	0.999837	0.999837	3.34988	0	0	0	0	0	0	0
AABR07053734.2	3.1168	0.0878512	0.907811	0.0967726	0.922907	0.999837	0.999837	3.34988	5.15064	1.15123	2.48312	0.940843	3.79086	2.38643	5.68143
AABR07053741.1	178.652	0.0262586	0.151619	0.173188	0.862503	0.999837	0.999837	160.794	175.122	151.963	222.239	172.174	163.007	190.119	193.8
AABR07053749.1	2.22861	0.791034	1.24982	0.632919	0.526787	0.999837	0.999837	2.23326	3.09038	1.15123	0	1.88169	3.79086	0	5.68143
AABR07053749.2	36.781	-0.0115379	0.241747	-0.0477271	0.961934	0.999837	0.999837	39.082	39.1448	34.537	34.7637	34.8112	37.9086	37.3873	36.6136
AABR07053837.1	1.27694	-1.03745	1.43317	-0.723885	0.469136	0.999837	0.999837	3.34988	0	2.30247	1.24156	0	1.26362	0.795475	1.26254
AABR07053884.1	0.26151	-0.36538	3.53381	-0.103395	0.917649	0.999837	0.999837	0	0	1.15123	0	0.940843	0	0	0
AABR07054000.1	308.463	0.0171998	0.126266	0.13622	0.891648	0.999837	0.999837	276.924	279.164	313.135	358.811	354.698	281.787	295.121	308.06
AABR07054189.1	86.6835	-0.0149418	0.217817	-0.0685979	0.94531	0.999837	0.999837	61.4145	118.465	86.3425	81.9429	83.7351	89.717	77.1611	94.6905
AABR07054262.1	6.09274	1.17195	0.715945	1.63693	0.101645	0.999837	0.999837	3.34988	2.06025	2.30247	7.44936	15.0535	5.05448	7.15928	6.3127
AABR07054266.1	3.94112	-0.731212	0.819867	-0.891868	0.372464	0.999837	0.999837	6.69977	6.18076	4.60493	2.48312	0.940843	1.26362	5.56833	3.78762
AABR07054286.1	20.4163	-0.227705	0.415038	-0.548636	0.583255	0.999837	0.999837	21.2159	21.6327	17.2685	28.5559	28.2253	7.58172	23.0688	15.7817
AABR07054341.1	5.22091	1.51917	1.5538	0.977709	0.328218	0.999837	0.999837	1.11663	8.24102	0	1.24156	0	24.0088	7.15928	0
AABR07054341.2	0.717341	-0.697561	2.43099	-0.286945	0.774155	0.999837	0.999837	0	2.06025	1.15123	0	0	2.52724	0	0
AABR07054361.1	59.6352	0.165725	0.264053	0.627622	0.530252	0.999837	0.999837	50.2482	41.2051	55.2592	78.2182	76.2083	60.6538	69.2063	46.0827
AABR07054362.1	24.5668	0.893456	0.39384	2.26858	0.0232942	0.999837	0.999837	15.6328	15.4519	9.20987	28.5559	30.107	34.1177	41.3647	22.0944
AABR07054367.1	340.042	0.331216	0.121235	2.73203	0.00629462	0.999837	0.999837	355.088	256.502	316.589	276.868	365.988	387.931	361.146	400.225
AABR07054368.1	102.132	0.473913	0.219542	2.15864	0.0308777	0.999837	0.999837	74.814	101.983	93.2499	70.7689	110.079	149.107	85.1158	131.935
AABR07054456.2	27.0594	-0.369925	0.426811	-0.866718	0.386097	0.999837	0.999837	42.4318	29.8737	36.8395	12.4156	15.0535	34.1177	16.705	29.0384
AABR07054469.1	0.374992	1.80905	2.70214	0.669489	0.503184	0.999837	0.999837	0	0	0	0	0.940843	1.26362	0.795475	0
AABR07054578.1	707.134	-0.163464	0.130486	-1.25273	0.210305	0.999837	0.999837	652.111	735.511	827.737	774.733	821.356	555.993	641.948	647.683
AABR07054614.1	44.7535	-0.0831729	0.262368	-0.317008	0.751237	0.999837	0.999837	56.948	53.5666	39.1419	34.7637	45.1605	34.1177	53.2968	41.0325
AABR07055492.1	3.93977	-0.0211236	0.734574	-0.0287562	0.977059	0.999837	0.999837	5.58314	4.12051	2.30247	3.72468	3.76337	5.05448	3.1819	3.78762
AABR07055527.1	1.78248	2.39106	1.36934	1.74614	0.0807863	0.999837	0.999837	1.11663	0	1.15123	0	2.82253	3.79086	1.59095	3.78762
AABR07055788.1	0.2282	-0.36538	3.53381	-0.103395	0.917649	0.999837	0.999837	0	1.03013	0	0	0	0	0.795475	0
AABR07055864.2	1.00461	2.27119	1.84889	1.22841	0.219294	0.999837	0.999837	0	0	0	1.24156	1.88169	2.52724	2.38643	0
AABR07055919.1	69.078	0.173528	0.191404	0.906604	0.364616	0.999837	0.999837	63.6478	75.1993	57.5617	63.3195	63.9773	73.29	81.1385	74.4898
AABR07055943.1	5.86809	0.0645032	0.626708	0.102924	0.918023	0.999837	0.999837	6.69977	4.12051	5.75617	6.2078	7.52675	6.3181	7.15928	3.15635
AABR07056013.1	4.37948	0.281238	0.815835	0.344724	0.730302	0.999837	0.999837	5.58314	5.15064	1.15123	3.72468	1.88169	8.84534	2.38643	6.3127
AABR07056369.1	0.813019	0.0600642	1.99536	0.0301019	0.975986	0.999837	0.999837	1.11663	2.06025	0	0	0.940843	0	2.38643	0
AABR07056390.1	0.675539	-1.01712	1.88913	-0.538406	0.590297	0.999837	0.999837	1.11663	0	1.15123	1.24156	0	1.26362	0	0.63127
AABR07056503.1	2.38462	-0.86031	1.20976	-0.711143	0.476996	0.999837	0.999837	0	4.12051	6.9074	1.24156	0	2.52724	2.38643	1.89381
AABR07056632.1	0.792493	0.00587694	1.75582	0.00334711	0.997329	0.999837	0.999837	1.11663	2.06025	0	0	0.940843	0	1.59095	0.63127
AABR07056633.1	361.708	-0.176733	0.173029	-1.0214	0.307063	0.999837	0.999837	323.822	443.985	381.058	387.367	442.196	251.46	353.191	310.585
AABR07056668.1	0.729071	-1.28078	2.36845	-0.540766	0.588669	0.999837	0.999837	0	3.09038	1.15123	0	0	0	1.59095	0
AABR07056686.1	24.0586	0.524786	0.311601	1.68416	0.0921504	0.999837	0.999837	24.5658	17.5122	17.2685	19.8649	24.4619	27.7996	29.4326	31.5635
AABR07056732.1	0.239013	-0.36538	3.53381	-0.103395	0.917649	0.999837	0.999837	1.11663	0	0	0	0	0	0.795475	0
AABR07056845.1	0.431712	-2.41436	3.48309	-0.693164	0.488207	0.999837	0.999837	0	0	3.4537	0	0	0	0	0
AABR07057196.1	44.5419	0.117981	0.242484	0.486554	0.626574	0.999837	0.999837	41.3152	37.0846	46.0493	47.1793	44.2196	45.4903	38.1828	56.8143
AABR07057264.1	0.301722	0.183624	3.52661	0.0520682	0.958474	0.999837	0.999837	0	0	1.15123	0	0	0	0	1.26254
AABR07057423.1	450.803	0.0373536	0.102211	0.365454	0.714773	0.999837	0.999837	499.133	402.78	429.41	449.444	427.143	471.33	433.534	493.653
AABR07057460.1	11.5086	-0.136151	0.813197	-0.167426	0.867035	0.999837	0.999837	30.1489	11.3314	4.60493	2.48312	3.76337	3.79086	15.114	20.8319
AABR07057617.1	1.15541	-1.4288	1.62091	-0.88148	0.378058	0.999837	0.999837	2.23326	1.03013	3.4537	0	0	1.26362	0	1.26254
AABR07057946.1	48.7377	0.353724	0.284891	1.24161	0.214379	0.999837	0.999837	37.9653	42.2352	25.3271	65.8026	49.8647	60.6538	52.5014	55.5517
AABR07057997.1	2.08165	0.914953	1.10077	0.831196	0.405863	0.999837	0.999837	0	1.03013	1.15123	3.72468	1.88169	2.52724	3.1819	3.15635
AABR07058005.1	0.415136	0.5211	2.69409	0.193424	0.846627	0.999837	0.999837	1.11663	0	0	0	0.940843	1.26362	0	0
AABR07058017.2	12.856	0.0314395	0.438016	0.0717771	0.942779	0.999837	0.999837	14.5162	12.3615	12.6636	11.174	15.0535	11.3726	17.5005	8.20651
AABR07058116.1	0.313147	-0.365379	3.4502	-0.105901	0.915661	0.999837	0.999837	0	0	0	1.24156	0	1.26362	0	0
AABR07058254.1	1.65487	-0.691981	1.36644	-0.506411	0.612568	0.999837	0.999837	0	3.09038	2.30247	2.48312	0.940843	3.79086	0	0.63127
AABR07058284.1	0.243339	-0.36538	3.53381	-0.103395	0.917649	0.999837	0.999837	0	0	1.15123	0	0	0	0.795475	0
AABR07058366.1	36.3659	0.00233324	0.309433	0.00754036	0.993984	0.999837	0.999837	48.015	26.7833	44.8981	26.0727	28.2253	36.645	34.2054	46.0827
AABR07058412.1	43.5758	0.123447	0.296695	0.416073	0.677356	0.999837	0.999837	44.6651	58.7172	40.2932	22.3481	47.0422	46.7539	50.9104	37.8762
AABR07058423.3	0.401156	0.695678	2.64626	0.262892	0.792634	0.999837	0.999837	0	0	1.15123	0	0	0	0.795475	1.26254
AABR07058464.1	70.5423	0.0919758	0.372469	0.246936	0.804958	0.999837	0.999837	50.2482	135.977	37.9907	48.4208	79.9717	66.9719	83.5249	61.2332
AABR07058479.1	10.8272	-0.275795	0.71638	-0.384985	0.700249	0.999837	0.999837	8.93302	30.9038	2.30247	4.96624	8.46759	11.3726	12.7276	6.94397
AABR07058519.1	18.5086	0.417075	0.414419	1.00641	0.314218	0.999837	0.999837	16.7494	12.3615	17.2685	16.1403	20.6986	35.3814	14.3186	15.1505
AABR07058578.1	1.94863	0.824488	1.0934	0.754058	0.450814	0.999837	0.999837	2.23326	1.03013	1.15123	1.24156	2.82253	2.52724	0.795475	3.78762
AABR07058578.2	0.345806	0.424028	2.79366	0.151782	0.879359	0.999837	0.999837	0	1.03013	0	0	0.940843	0	0.795475	0
AABR07058615.1	3.11257	-0.384008	0.877768	-0.437482	0.661762	0.999837	0.999837	4.46651	1.03013	2.30247	6.2078	2.82253	3.79086	2.38643	1.89381
AABR07058831.1	8.87507	0.437038	0.50946	0.857845	0.390978	0.999837	0.999837	6.69977	8.24102	6.9074	8.69092	7.52675	7.58172	12.7276	12.6254
AABR07058899.1	0.655785	0.393021	2.06351	0.190462	0.848947	0.999837	0.999837	0	0	1.15123	1.24156	0	0	1.59095	1.26254
AABR07058914.1	8.14796	0.910227	0.55352	1.64443	0.100086	0.999837	0.999837	5.58314	4.12051	5.75617	7.44936	14.1126	7.58172	7.95475	12.6254
AABR07058934.1	4.42141	0.15121	0.700495	0.215862	0.829095	0.999837	0.999837	2.23326	6.18076	4.60493	3.72468	5.64506	3.79086	4.77285	4.41889
AABR07059002.1	103.532	-0.146155	0.174812	-0.836072	0.403114	0.999837	0.999837	93.7967	129.796	116.275	95.6001	110.079	84.6625	97.048	101.003
AABR07059168.1	0.461826	-0.451101	2.28028	-0.197827	0.84318	0.999837	0.999837	1.11663	0	1.15123	0	0	0	0.795475	0.63127
AABR07059232.1	594.274	0.0352858	0.0902993	0.390765	0.695971	0.999837	0.999837	630.895	543.907	569.86	607.123	621.897	544.62	592.629	643.264
AABR07059632.3	19.1604	-0.243777	0.384871	-0.633399	0.526473	0.999837	0.999837	26.7991	13.3917	19.571	23.5896	23.5211	12.6362	19.8869	13.8879
AABR07059663.1	80.7508	0.357692	0.236072	1.51518	0.129726	0.999837	0.999837	79.2806	98.8922	54.108	49.6624	95.0252	98.5623	82.7294	87.7465
AABR07059807.1	0.572551	0.0497371	2.1622	0.023003	0.981648	0.999837	0.999837	1.11663	0	0	1.24156	0	0	1.59095	0.63127
AABR07060145.1	2.91544	1.73883	1.20783	1.43963	0.149972	0.999837	0.999837	2.23326	2.06025	1.15123	0	1.88169	0	7.15928	8.83778
AABR07060293.1	1.21168	1.72379	1.47851	1.16589	0.243658	0.999837	0.999837	1.11663	0	1.15123	0	1.88169	1.26362	2.38643	1.89381
AABR07060577.1	0.624963	-0.859838	2.12252	-0.405102	0.685403	0.999837	0.999837	2.23326	1.03013	0	0	0.940843	0	0.795475	0
AABR07060593.1	2.65947	1.12599	1.18492	0.950269	0.341976	0.999837	0.999837	3.34988	3.09038	0	0	4.70422	6.3181	3.1819	0.63127
AABR07060610.1	10.3411	0.0101292	0.66608	0.0152072	0.987867	0.999837	0.999837	13.3995	8.24102	3.4537	16.1403	2.82253	12.6362	19.0914	6.94397
AABR07060628.1	0.383395	-1.06673	2.71257	-0.393255	0.694131	0.999837	0.999837	0	1.03013	0	1.24156	0	0	0.795475	0
AABR07060778.1	25.8377	0.295781	0.300378	0.984697	0.324773	0.999837	0.999837	20.0993	26.7833	25.3271	19.8649	30.107	32.8541	27.0462	24.6195
AABR07060872.1	12.1554	-1.83909	0.823357	-2.23365	0.0255063	0.999837	0.999837	14.5162	51.5064	4.60493	4.96624	1.88169	10.109	3.97738	5.68143
AABR07060915.1	1.1234	0.788947	1.37879	0.572201	0.567186	0.999837	0.999837	1.11663	1.03013	1.15123	0	0.940843	1.26362	1.59095	1.89381
AABR07061001.1	0.157817	0.90496	3.52661	0.256609	0.797481	0.999837	0.999837	0	0	0	0	0	0	0	1.26254
AABR07061310.1	10.8882	0.182777	0.572309	0.319367	0.749449	0.999837	0.999837	10.0496	16.482	4.60493	9.93247	4.70422	8.84534	16.705	15.7817
AABR07061382.3	0.301722	0.183624	3.52661	0.0520682	0.958474	0.999837	0.999837	0	0	1.15123	0	0	0	0	1.26254
AABR07061385.2	1.94286	-0.57384	1.15928	-0.494998	0.620601	0.999837	0.999837	4.46651	1.03013	0	3.72468	0.940843	2.52724	1.59095	1.26254
AABR07061532.1	1.09808	-0.769332	1.49795	-0.513589	0.60754	0.999837	0.999837	3.34988	1.03013	0	1.24156	0.940843	0	1.59095	0.63127
AABR07061614.1	0.218487	-0.36538	3.53381	-0.103395	0.917649	0.999837	0.999837	1.11663	0	0	0	0	0	0	0.63127
AABR07061614.3	56.6948	-0.082262	0.200742	-0.409789	0.681961	0.999837	0.999837	59.1813	61.8076	50.6543	60.8364	54.5689	60.6538	54.0923	51.7641
AABR07061707.1	2.21092	-0.673976	1.18893	-0.566878	0.570797	0.999837	0.999837	3.34988	3.09038	4.60493	0	0	1.26362	1.59095	3.78762
AABR07061825.1	8.64737	0.160989	0.52393	0.307272	0.758636	0.999837	0.999837	10.0496	8.24102	10.3611	3.72468	9.40843	10.109	10.3412	6.94397
AABR07061825.2	113.663	0.342495	0.208479	1.64283	0.100419	0.999837	0.999837	107.196	93.7416	96.7036	101.808	95.0252	178.17	109.776	126.885
AABR07061869.1	1.09559	-1.47228	1.62381	-0.906688	0.364572	0.999837	0.999837	3.34988	2.06025	1.15123	0	0.940843	0	0	1.26254
AABR07061902.1	1.022	0.58161	1.64459	0.353651	0.723601	0.999837	0.999837	2.23326	1.03013	0	0	0	1.26362	2.38643	1.26254
AABR07061964.1	0.896769	0.148117	1.71068	0.0865837	0.931002	0.999837	0.999837	0	0	2.30247	1.24156	0.940843	0	0.795475	1.89381
AABR07062138.2	2.32462	0.169689	1.09985	0.154284	0.877385	0.999837	0.999837	0	5.15064	1.15123	2.48312	1.88169	1.26362	4.77285	1.89381
AABR07062154.1	16.7452	-0.393924	0.377232	-1.04425	0.296371	0.999837	0.999837	17.866	20.6025	18.4197	18.6234	15.0535	16.4271	17.5005	9.46905
AABR07062350.1	1.25689	-1.76916	1.55369	-1.13868	0.254836	0.999837	0.999837	0	2.06025	3.4537	2.48312	0	0	0.795475	1.26254
AABR07062570.1	1949.98	-0.0305798	0.0772935	-0.395632	0.692377	0.999837	0.999837	1913.9	1778	2118.27	2077.13	1908.97	1817.09	1963.23	2023.22
AABR07062753.1	1.62282	0.472308	1.2802	0.368933	0.712178	0.999837	0.999837	0	3.09038	2.30247	0	1.88169	1.26362	3.1819	1.26254
AABR07062833.1	0.218487	-0.36538	3.53381	-0.103395	0.917649	0.999837	0.999837	1.11663	0	0	0	0	0	0	0.63127
AABR07063082.1	13.7452	0.848623	0.893367	0.949916	NA	NA	1	4.46651	9.27114	17.2685	8.69092	3.76337	2.52724	7.15928	56.8143
AABR07063197.2	0.236861	1.02663	3.52177	0.291509	0.770662	0.999837	0.999837	0	0	0	0	0	1.26362	0	0.63127
AABR07063279.1	1572.15	0.0343585	0.121468	0.28286	0.777284	0.999837	0.999837	1507.45	1290.75	1839.67	1575.54	1536.4	1756.43	1378.56	1692.43
AABR07063281.1	1354.46	-0.000910392	0.0652413	-0.0139542	0.988867	0.999837	0.999837	1380.15	1386.55	1374.57	1281.29	1392.45	1257.3	1374.58	1388.79
AABR07063632.1	2.6325	0.321895	0.987727	0.325895	0.744504	0.999837	0.999837	2.23326	2.06025	2.30247	2.48312	4.70422	5.05448	1.59095	0.63127
AABR07063703.1	0.279157	-1.81952	3.52938	-0.515534	0.60618	0.999837	0.999837	2.23326	0	0	0	0	0	0	0
AABR07063704.1	0.967311	-2.6199	1.85177	-1.41481	0.157125	0.999837	0.999837	2.23326	3.09038	1.15123	0	0	1.26362	0	0
AABR07064000.1	6.483	0.210615	0.589128	0.357504	0.720715	0.999837	0.999837	5.58314	5.15064	5.75617	7.44936	7.52675	8.84534	3.97738	7.57524
AABR07064048.1	1.60823	0.391893	1.47522	0.26565	0.790509	0.999837	0.999837	4.46651	0	1.15123	0	3.76337	0	1.59095	1.89381
AABR07064305.1	3.15711	-0.727271	0.859843	-0.845818	0.397654	0.999837	0.999837	3.34988	3.09038	3.4537	6.2078	1.88169	1.26362	1.59095	4.41889
AABR07064502.1	0.541348	-0.295782	2.22635	-0.132855	0.894308	0.999837	0.999837	0	1.03013	0	1.24156	0	1.26362	0.795475	0
AABR07064702.1	0.572551	0.0497371	2.1622	0.023003	0.981648	0.999837	0.999837	1.11663	0	0	1.24156	0	0	1.59095	0.63127
AABR07064716.1	0.452726	-1.10729	2.60594	-0.424909	0.670903	0.999837	0.999837	1.11663	0	0	1.24156	0	1.26362	0	0
AABR07064719.2	446.331	0.240482	0.111593	2.155	0.0311622	0.999837	0.999837	462.284	369.816	432.864	372.468	516.523	444.794	518.65	453.252
AABR07064753.1	2.04925	-0.334922	1.09914	-0.304711	0.760586	0.999837	0.999837	3.34988	2.06025	2.30247	1.24156	0	3.79086	2.38643	1.26254
AABR07064804.1	4405.6	-0.092082	0.0505491	-1.82163	0.0685104	0.999837	0.999837	4529.04	4453.24	4585.36	4622.33	4435.14	4036	4243.06	4340.61
AABR07064810.1	3.24293	0.441188	0.910809	0.484392	0.628108	0.999837	0.999837	3.34988	4.12051	1.15123	2.48312	1.88169	3.79086	1.59095	7.57524
AABR07064867.2	1.6086	0.936216	1.44394	0.648375	0.516743	0.999837	0.999837	0	2.06025	2.30247	0	2.82253	2.52724	0	3.15635
AABR07064980.1	137.122	0.199984	0.264654	0.755642	0.449864	0.999837	0.999837	174.194	113.314	112.821	110.499	99.7294	136.471	224.324	125.623
AABR07065010.1	4.13352	0.695713	0.769182	0.904485	0.365738	0.999837	0.999837	3.34988	3.09038	1.15123	4.96624	7.52675	5.05448	4.77285	3.15635
AABR07065031.1	58.874	0.0131307	0.230944	0.0568567	0.954659	0.999837	0.999837	54.7148	60.7775	57.5617	59.5948	48.9238	83.3989	54.8878	51.1328
AABR07065113.1	2.96972	-0.399349	1.12467	-0.35508	0.72253	0.999837	0.999837	3.34988	5.15064	1.15123	3.72468	7.52675	1.26362	1.59095	0
AABR07065139.2	1.34379	0.418977	1.3884	0.30177	0.762828	0.999837	0.999837	0	1.03013	2.30247	1.24156	0	2.52724	2.38643	1.26254
AABR07065362.1	0.753	0.621818	1.71892	0.361749	0.71754	0.999837	0.999837	0	0	1.15123	1.24156	0.940843	1.26362	0.795475	0.63127
AABR07065438.2	16.2979	-0.30693	0.401518	-0.764425	0.444614	0.999837	0.999837	15.6328	21.6327	23.0247	11.174	11.2901	20.2179	13.5231	13.8879
AABR07065531.24	4.53648	1.17604	0.768875	1.52955	0.126127	0.999837	0.999837	3.34988	5.15064	1.15123	1.24156	7.52675	7.58172	3.97738	6.3127
AABR07065531.30	0.236861	1.02663	3.52177	0.291509	0.770662	0.999837	0.999837	0	0	0	0	0	1.26362	0	0.63127
AABR07065531.6	1.60526	0.443606	1.36472	0.325052	0.745142	0.999837	0.999837	1.11663	3.09038	0	1.24156	4.70422	0	0.795475	1.89381
AABR07065590.1	4.11088	-1.45231	0.865141	-1.6787	0.0932107	0.999837	0.999837	8.93302	4.12051	2.30247	8.69092	3.76337	1.26362	3.1819	0.63127
AABR07065593.1	41.3027	0.104188	0.261479	0.398456	0.690294	0.999837	0.999837	31.2656	42.2352	42.5956	43.4546	54.5689	36.645	34.2054	45.4514
AABR07065776.1	0.236861	1.02663	3.52177	0.291509	0.770662	0.999837	0.999837	0	0	0	0	0	1.26362	0	0.63127
AABR07065812.2	0.416574	-2.36924	3.15785	-0.750271	0.453091	0.999837	0.999837	0	1.03013	2.30247	0	0	0	0	0
AABR07066109.1	0.4711	0.636755	3.18329	0.200031	0.841456	0.999837	0.999837	0	0	0	1.24156	0	2.52724	0	0
AABR07066379.1	1000.37	0.167477	0.132199	1.26685	0.205208	0.999837	0.999837	1000.5	776.716	1072.95	922.479	970.009	957.824	1013.44	1289.05
AABR07066529.1	116.724	0.22296	0.306416	0.727637	0.466836	0.999837	0.999837	97.1466	188.513	66.7715	78.2182	113.842	106.144	160.686	122.466
AABR07066700.1	731.065	-0.382842	0.198761	-1.92614	0.0540864	0.999837	0.999837	915.635	787.017	1081.01	526.421	785.604	538.302	605.357	609.175
AABR07066800.1	28.4697	-0.158038	0.303936	-0.519972	0.603083	0.999837	0.999837	26.7991	24.723	39.1419	29.7974	33.8704	22.7452	22.2733	28.4071
AABR07066818.1	4.16598	-0.275429	0.901331	-0.30558	0.759924	0.999837	0.999837	2.23326	10.3013	3.4537	2.48312	0.940843	2.52724	3.1819	8.20651
AABR07067042.3	0.239013	-0.36538	3.53381	-0.103395	0.917649	0.999837	0.999837	1.11663	0	0	0	0	0	0.795475	0
AABR07067267.1	359.382	-0.00620583	0.118627	-0.0523138	0.958279	0.999837	0.999837	352.854	355.394	330.404	404.748	377.278	300.742	400.124	353.511
AABR07067339.1	0.218487	-0.36538	3.53381	-0.103395	0.917649	0.999837	0.999837	1.11663	0	0	0	0	0	0	0.63127
AABR07067388.1	1.18034	1.71798	1.49037	1.15272	0.249025	0.999837	0.999837	0	1.03013	1.15123	0	1.88169	1.26362	1.59095	2.52508
AABR07067600.1	13.734	0.358148	0.410043	0.873441	0.382423	0.999837	0.999837	11.1663	16.482	8.05863	12.4156	15.9943	13.8998	16.705	15.1505
AABR07067749.1	10.1243	0.204489	0.51767	0.395018	0.69283	0.999837	0.999837	14.5162	8.24102	4.60493	9.93247	13.1718	13.8998	7.15928	9.46905
AABR07067762.1	11.9126	-0.260166	0.454921	-0.571892	0.567395	0.999837	0.999837	10.0496	11.3314	12.6636	18.6234	11.2901	6.3181	11.1367	13.8879
AABR07067814.1	1.05991	-0.137634	1.38397	-0.0994484	0.920782	0.999837	0.999837	1.11663	1.03013	1.15123	1.24156	1.88169	0	0.795475	1.26254
AABR07068042.1	0.222813	-0.36538	3.53381	-0.103395	0.917649	0.999837	0.999837	0	0	1.15123	0	0	0	0	0.63127
AABR07068084.1	0.973987	-1.20489	1.5425	-0.78113	0.434726	0.999837	0.999837	1.11663	2.06025	1.15123	1.24156	0	0	1.59095	0.63127
AABR07068154.1	10.8858	0.50241	0.490722	1.02382	0.305922	0.999837	0.999837	11.1663	8.24102	11.5123	4.96624	7.52675	16.4271	12.7276	14.5192
AABR07068253.1	3.4839	-1.26255	0.864803	-1.45993	0.144309	0.999837	0.999837	4.46651	8.24102	4.60493	2.48312	0.940843	1.26362	3.97738	1.89381
AABR07068274.1	0.236861	1.02663	3.52177	0.291509	0.770662	0.999837	0.999837	0	0	0	0	0	1.26362	0	0.63127
AABR07068536.1	5.82793	-0.218036	0.614816	-0.354636	0.722862	0.999837	0.999837	5.58314	6.18076	5.75617	7.44936	2.82253	7.58172	5.56833	5.68143
AABR07068587.1	86.2355	-0.103161	0.205759	-0.501368	0.616112	0.999837	0.999837	84.8637	84.4704	79.4351	110.499	84.6759	59.3901	99.4344	87.1152
AABR07068694.1	358.121	-0.0755215	0.141032	-0.535492	0.592309	0.999837	0.999837	350.621	434.714	337.311	345.153	305.774	387.931	401.715	301.747
AABR07068728.1	44.541	-0.0325005	0.241055	-0.134826	0.89275	0.999837	0.999837	32.3822	45.3256	48.3518	54.6286	40.4563	42.9631	46.1376	46.0827
AABR07068799.1	1.59947	-1.19519	1.20774	-0.989609	0.322365	0.999837	0.999837	3.34988	1.03013	2.30247	2.48312	0.940843	0	0.795475	1.89381
AABR07068905.1	0.6604	-0.986182	1.89246	-0.52111	0.60229	0.999837	0.999837	1.11663	1.03013	0	1.24156	0	1.26362	0	0.63127
AABR07069454.1	244.735	0.0811793	0.102421	0.792602	0.42801	0.999837	0.999837	244.541	240.02	225.642	240.863	261.554	247.669	254.552	243.039
AABR07069466.1	643.718	-0.0936943	0.084851	-1.10422	0.269497	0.999837	0.999837	642.061	734.481	622.817	660.51	599.317	596.429	651.494	642.633
AABR07069490.1	0.475671	-0.42221	2.61091	-0.16171	0.871534	0.999837	0.999837	2.23326	0	0	0	0.940843	0	0	0.63127
AABR07069821.1	10.7782	-0.448574	0.562633	-0.797276	0.42529	0.999837	0.999837	12.2829	4.12051	19.571	13.6572	14.1126	8.84534	7.95475	5.68143
AABR07069837.1	1.08038	0.734453	1.62162	0.452914	0.650611	0.999837	0.999837	2.23326	1.03013	0	0	0	1.26362	1.59095	2.52508
AABR07070043.1	25.9148	0.0959087	0.324142	0.295885	0.767318	0.999837	0.999837	23.4492	31.9339	21.8734	23.5896	20.6986	22.7452	27.0462	35.9824
AABR07070225.1	1.35792	-0.130361	1.27052	-0.102604	0.918277	0.999837	0.999837	1.11663	2.06025	0	2.48312	1.88169	1.26362	0.795475	1.26254
AABR07070238.1	5.04734	0.172863	0.657418	0.262942	0.792595	0.999837	0.999837	4.46651	5.15064	4.60493	4.96624	3.76337	3.79086	7.95475	5.68143
AABR07070307.1	180.364	0.206141	0.315079	0.654252	0.512949	0.999837	0.999837	135.112	283.285	100.157	151.47	230.507	126.362	256.938	159.08
AABR07070518.1	30.4419	-0.342145	0.330045	-1.03666	0.299893	0.999837	0.999837	26.7991	20.6025	41.4444	47.1793	29.1661	30.3269	24.6597	23.357
AABR07070609.1	0.239013	-0.36538	3.53381	-0.103395	0.917649	0.999837	0.999837	1.11663	0	0	0	0	0	0.795475	0
AABR07070973.1	0.26151	-0.36538	3.53381	-0.103395	0.917649	0.999837	0.999837	0	0	1.15123	0	0.940843	0	0	0
AABR07071000.1	30.5714	-0.264802	0.297883	-0.888945	0.374033	0.999837	0.999837	43.5485	25.7532	34.537	29.7974	31.9887	26.536	21.4778	30.9322
AABR07071101.1	1.54845	2.17276	1.39332	1.55941	0.118899	0.999837	0.999837	0	1.03013	0	1.24156	1.88169	2.52724	3.1819	2.52508
AABR07071195.1	0.593827	0.258422	2.16543	0.11934	0.905006	0.999837	0.999837	0	2.06025	0	0	0	1.26362	0.795475	0.63127
AABR07071198.1	36.3896	-0.162177	0.260207	-0.623261	0.533113	0.999837	0.999837	33.4988	48.416	37.9907	33.5221	38.5746	31.5905	36.5919	30.9322
AABR07071244.1	4302.59	-0.0965738	0.0472931	-2.04203	0.0411487	0.999837	0.999837	4361.55	4475.9	4562.34	4387.67	4293.07	4078.96	4038.63	4222.56
AABR07071287.1	124.764	-0.122284	0.164206	-0.744698	0.456455	0.999837	0.999837	102.73	158.64	130.089	129.122	120.428	111.199	120.912	124.991
AABR07071294.1	1.64455	-1.96091	1.26674	-1.548	0.121622	0.999837	0.999837	2.23326	2.06025	2.30247	3.72468	0.940843	1.26362	0	0.63127
AABR07071482.2	7.74342	-0.278897	0.615382	-0.45321	0.650398	0.999837	0.999837	5.58314	14.4218	11.5123	2.48312	7.52675	5.05448	7.15928	8.20651
AABR07071622.1	0.277778	1.47401	3.4978	0.421411	0.673455	0.999837	0.999837	0	0	0	0	0	0	1.59095	0.63127
AABR07071739.1	3.09247	-0.0616507	0.96782	-0.0637006	0.949209	0.999837	0.999837	4.46651	2.06025	3.4537	2.48312	7.52675	2.52724	1.59095	0.63127
AABR07071747.1	1.64637	0.850338	1.28175	0.66342	0.507061	0.999837	0.999837	2.23326	0	1.15123	1.24156	0.940843	3.79086	3.1819	0.63127
AABR07071765.1	3.99233	-0.279474	0.868271	-0.321874	0.747548	0.999837	0.999837	1.11663	4.12051	3.4537	8.69092	0.940843	6.3181	4.77285	2.52508
AABR07071779.1	1.64531	-0.0604204	1.13839	-0.0530754	0.957672	0.999837	0.999837	1.11663	1.03013	3.4537	1.24156	0.940843	1.26362	1.59095	2.52508
AABR07071848.1	0.731823	0.838215	1.98766	0.42171	0.673237	0.999837	0.999837	0	2.06025	0	0	0.940843	0	1.59095	1.26254
AABR07071864.1	1.00573	-0.34668	1.44382	-0.240113	0.810243	0.999837	0.999837	2.23326	1.03013	1.15123	0	0.940843	1.26362	0.795475	0.63127
AABR07071891.2	27.3029	0.111479	0.330044	0.337771	0.735536	0.999837	0.999837	36.8487	20.6025	18.4197	29.7974	31.0478	20.2179	31.819	29.6697
AABR07071891.3	9.69581	-0.0251009	0.483132	-0.0519546	0.958565	0.999837	0.999837	12.2829	10.3013	8.05863	8.69092	10.3493	6.3181	12.7276	8.83778
AABR07071935.1	1.69172	0.897705	1.20819	0.743014	0.457473	0.999837	0.999837	1.11663	1.03013	1.15123	1.24156	1.88169	5.05448	0.795475	1.26254
AABR07071986.1	125.892	0.183048	0.218786	0.836653	0.402788	0.999837	0.999837	150.745	77.2595	126.636	116.707	110.079	155.425	150.345	119.941
AABR07072025.1	7.40494	0.316235	0.574511	0.550442	0.582016	0.999837	0.999837	8.93302	4.12051	8.05863	4.96624	6.5859	12.6362	6.3638	7.57524
AABR07072078.1	2.25162	1.16169	1.06005	1.09589	0.273127	0.999837	0.999837	2.23326	2.06025	0	1.24156	1.88169	3.79086	2.38643	4.41889
AABR07072078.2	0.76679	-1.35834	2.31362	-0.587107	0.557132	0.999837	0.999837	0	2.06025	0	2.48312	0	0	1.59095	0
AABR07072096.1	0.643337	0.338036	1.93704	0.174512	0.861463	0.999837	0.999837	1.11663	1.03013	0	0	0.940843	1.26362	0.795475	0
AABR07072108.1	232.241	-0.0015242	0.10843	-0.014057	0.988785	0.999837	0.999837	216.626	246.2	239.457	225.964	221.098	247.669	226.71	234.201
AABR07072207.1	11.9881	-0.251198	0.437264	-0.574477	0.565645	0.999837	0.999837	12.2829	16.482	10.3611	12.4156	10.3493	15.1634	8.75023	10.1003
AABR07072261.1	1.02804	-0.897461	1.62378	-0.5527	0.580469	0.999837	0.999837	2.23326	2.06025	0	1.24156	0	0	0.795475	1.89381
AABR07072272.1	1.05991	-0.137634	1.38397	-0.0994484	0.920782	0.999837	0.999837	1.11663	1.03013	1.15123	1.24156	1.88169	0	0.795475	1.26254
AABR07072283.2	0.683549	0.571844	1.86098	0.307281	0.75863	0.999837	0.999837	1.11663	1.03013	0	0	0	1.26362	0.795475	1.26254
AABR07072356.1	262.614	0.117508	0.119487	0.983435	0.325393	0.999837	0.999837	244.541	276.074	232.549	253.278	241.797	293.16	300.69	258.821
AABR07072371.1	0.564293	0.140275	1.95513	0.0717468	0.942803	0.999837	0.999837	1.11663	1.03013	0	0	0.940843	0	0.795475	0.63127
AABR07072400.1	11.0533	-0.264596	0.448558	-0.589882	0.55527	0.999837	0.999837	7.81639	14.4218	13.8148	12.4156	9.40843	8.84534	10.3412	11.3629
AABR07072400.2	0.286718	-0.36538	3.53381	-0.103395	0.917649	0.999837	0.999837	0	1.03013	0	0	0	1.26362	0	0
AABR07072440.1	0.818922	-0.0374439	1.61706	-0.0231556	0.981526	0.999837	0.999837	1.11663	1.03013	0	1.24156	0.940843	0	1.59095	0.63127
AABR07072463.1	1.36811	-0.0568824	1.38915	-0.0409475	0.967338	0.999837	0.999837	3.34988	0	1.15123	1.24156	1.88169	0	0.795475	2.52508
AABR07072539.3	0.622454	0.206899	2.46703	0.0838654	0.933163	0.999837	0.999837	0	0	2.30247	0	1.88169	0	0.795475	0
AABR07072539.4	7.20852	0.405542	0.608205	0.666785	0.504909	0.999837	0.999837	3.34988	8.24102	8.05863	4.96624	3.76337	11.3726	10.3412	7.57524
AABR07072539.5	2.2556	0.813412	1.03706	0.784342	0.43284	0.999837	0.999837	2.23326	2.06025	1.15123	1.24156	2.82253	1.26362	1.59095	5.68143
AABR07072639.2	24.9479	-0.0353775	0.329469	-0.107378	0.914489	0.999837	0.999837	17.866	22.6628	28.7808	32.2805	31.0478	18.9543	21.4778	26.5133
AABR07072676.2	4.11281	-0.676709	0.843084	-0.802659	0.422172	0.999837	0.999837	6.69977	3.09038	9.20987	1.24156	0.940843	3.79086	4.77285	3.15635
AABR07072761.1	0.711546	-0.644336	2.03861	-0.316066	0.751952	0.999837	0.999837	0	0	1.15123	2.48312	0	0	0.795475	1.26254
AABR07072807.1	1.51205	0.34006	1.34082	0.25362	0.799789	0.999837	0.999837	1.11663	3.09038	0	1.24156	0.940843	0	3.1819	2.52508
AABR07073038.3	9.49255	-0.315605	0.515968	-0.611675	0.540753	0.999837	0.999837	5.58314	10.3013	14.966	11.174	12.231	7.58172	7.15928	6.94397
AABR07073146.1	0.441913	-1.06728	2.6132	-0.408418	0.682967	0.999837	0.999837	0	1.03013	0	1.24156	0	1.26362	0	0
AABR07073181.1	215.486	0.378716	0.228105	1.66027	0.0968601	0.999837	0.999837	176.427	213.236	173.836	187.475	238.033	144.053	348.418	242.408
AABR07073186.2	2.46371	-0.0551574	1.09776	-0.0502453	0.959927	0.999837	0.999837	4.46651	1.03013	1.15123	3.72468	0.940843	0	3.97738	4.41889
AABR07073270.1	5.57676	-0.6194	0.686395	-0.902396	0.366846	0.999837	0.999837	5.58314	5.15064	11.5123	4.96624	3.76337	2.52724	7.95475	3.15635
AABR07073350.1	0.283961	-1.78565	3.53098	-0.505709	0.613061	0.999837	0.999837	0	1.03013	0	1.24156	0	0	0	0
AABR07073466.1	2.08897	-2.27714	1.42474	-1.59829	0.109978	0.999837	0.999837	4.46651	4.12051	0	4.96624	0	2.52724	0	0.63127
Aacs	1133.59	-0.00693387	0.110309	-0.0628587	0.949879	0.999837	0.999837	1219.36	1070.3	1125.91	1124.85	1180.76	1338.17	1046.05	963.318
Aadat	211.168	-0.0778183	0.24381	-0.319176	0.749593	0.999837	0.999837	215.509	314.189	153.114	183.751	283.194	190.807	157.504	191.275
Aagab	1585.96	0.00781683	0.0606943	0.12879	0.897524	0.999837	0.999837	1555.46	1613.18	1641.66	1514.7	1558.98	1641.44	1524.13	1638.14
Aak1	6113.79	-0.0968039	0.0971415	-0.996525	0.318995	0.999837	0.999837	6164.9	5613.16	6975.32	6524.39	6733.62	5257.92	5861.06	5779.91
Aamdc	165.402	0.0417325	0.179318	0.232729	0.815972	0.999837	0.999837	171.961	209.116	140.45	129.122	142.067	190.807	165.459	174.23
Aamp	4052.71	0.0661887	0.0683892	0.967825	0.333132	0.999837	0.999837	4137.11	3858.86	3736.9	4105.84	3833	4382.23	4047.38	4320.41
Aanat	19.9336	0.277666	0.369733	0.75099	0.452658	0.999837	0.999837	20.0993	22.6628	13.8148	14.8987	15.0535	30.3269	19.8869	22.7257
Aar2	1501.76	-0.159832	0.0590236	-2.70793	0.00677043	0.999837	0.999837	1563.28	1531.8	1629	1615.27	1374.57	1468.33	1376.17	1455.71
Aard	212.382	-0.265584	0.133995	-1.98204	0.047475	0.999837	0.999837	244.541	248.261	234.852	197.408	182.524	212.288	210.005	169.18
Aars1	6202.01	-0.0241641	0.0613522	-0.393858	0.693686	0.999837	0.999837	6356.96	5861.42	6427.34	6372.92	5761.72	6244.81	6083.79	6507.13
Aars2	390.383	0.137166	0.0867845	1.58054	0.113984	0.999837	0.999837	377.42	353.334	379.907	378.676	412.089	386.668	427.17	407.8
Aarsd1	1917.19	0.0669435	0.0839299	0.797612	0.425095	0.999837	0.999837	1889.33	1803.75	1855.79	1939.32	1744.32	2225.23	1905.16	1974.61
Aasdh	528.028	0.112453	0.0893463	1.25863	0.208166	0.999837	0.999837	476.8	491.371	497.333	566.151	520.286	555.993	536.15	580.137
Aasdhppt	873.184	-0.0212137	0.0872087	-0.243252	0.80781	0.999837	0.999837	812.905	845.734	896.811	965.933	927.671	788.499	895.705	852.214
Aass	211.773	-0.0200705	0.132824	-0.151106	0.879892	0.999837	0.999837	227.792	245.17	173.836	204.857	214.512	218.606	200.46	208.95
Aatf	379.623	-0.104357	0.0953647	-1.0943	0.273824	0.999837	0.999837	371.837	401.75	400.629	398.541	349.053	390.459	336.486	388.231
Aatk	4412.57	0.239331	0.106368	2.25002	0.0244478	0.999837	0.999837	4403.98	3363.36	3963.7	4457.2	5063.62	5207.38	4426.82	4414.47
AB124611	28.8497	-0.0030885	0.306187	-0.010087	0.991952	0.999837	0.999837	40.1986	25.7532	25.3271	23.5896	24.4619	36.645	27.0462	27.7759
Abat	5444.21	-0.0772844	0.121117	-0.6381	0.523409	0.999837	0.999837	5197.9	5345.33	5784.95	6033.98	6577.44	4332.95	5123.66	5157.47
Abca1	716.474	0.121621	0.1878	0.647608	0.517239	0.999837	0.999837	618.612	667.522	906.021	553.735	959.66	555.993	789.111	681.14
Abca12	6.14536	-0.0548159	0.617233	-0.088809	0.929234	0.999837	0.999837	5.58314	6.18076	9.20987	3.72468	7.52675	7.58172	5.56833	3.78762
Abca13	19.9515	0.0263279	0.388244	0.0678129	0.945935	0.999837	0.999837	25.6824	11.3314	25.3271	17.3818	18.8169	16.4271	17.5005	27.1446
Abca14	1.06293	1.36251	1.75212	0.777633	0.436785	0.999837	0.999837	1.11663	0	0	1.24156	2.82253	2.52724	0.795475	0
Abca16	1.3799	-0.0234461	1.87732	-0.0124892	0.990035	0.999837	0.999837	0	1.03013	4.60493	0	0	0	4.77285	0.63127
Abca17	15.5096	0.158274	0.414209	0.382111	0.702379	0.999837	0.999837	12.2829	21.6327	10.3611	13.6572	18.8169	20.2179	15.114	11.9941
Abca2	10589.9	0.111343	0.0741218	1.50216	0.133055	0.999837	0.999837	10306.5	9372.1	10582.1	10465.1	12246	10695.3	10598.1	10453.8
Abca3	2621.43	-0.00586206	0.0641629	-0.0913622	0.927205	0.999837	0.999837	2493.43	2532.05	2721.52	2761.23	2784.9	2538.61	2602	2537.7
Abca4	15.6851	0.0533711	0.419609	0.127193	0.898788	0.999837	0.999837	10.0496	24.723	11.5123	14.8987	15.0535	17.6907	18.2959	13.2567
Abca6	11.6235	0.475381	0.481463	0.987369	0.323462	0.999837	0.999837	11.1663	13.3917	9.20987	4.96624	18.8169	11.3726	9.5457	14.5192
Abca7	916.989	0.151552	0.104894	1.44481	0.148512	0.999837	0.999837	850.87	726.24	985.456	913.788	905.091	1017.21	929.115	1008.14
Abca8	348.838	0.0676545	0.108912	0.621182	0.53448	0.999837	0.999837	310.422	325.52	396.024	331.496	381.982	334.859	361.941	348.461
Abca8a	1850.85	0.0745584	0.108252	0.68875	0.490981	0.999837	0.999837	1696.16	1829.51	1794.77	1889.65	2289.07	1927.02	1649.02	1731.57
Abca9	51.9186	0.0383911	0.263136	0.145899	0.884001	0.999837	0.999837	44.6651	55.6269	44.8981	60.8364	66.7999	31.5905	57.2742	53.6579
Abcb10	1138.14	-0.0652641	0.0787093	-0.829179	0.407003	0.999837	0.999837	1059.68	1126.96	1254.84	1216.73	1161	1057.65	1081.85	1146.39
Abcb11	2.08309	-0.503193	1.28923	-0.390306	0.69631	0.999837	0.999837	4.46651	4.12051	1.15123	0	4.70422	0	1.59095	0.63127
Abcb4	297.839	0.0145702	0.112186	0.129876	0.896665	0.999837	0.999837	290.323	301.827	310.833	283.076	343.408	271.678	276.03	305.535
Abcb5	2.61215	0.435747	1.01049	0.431222	0.666307	0.999837	0.999837	0	3.09038	3.4537	2.48312	1.88169	1.26362	5.56833	3.15635
Abcb6	1873.3	0.0309823	0.0748129	0.41413	0.678779	0.999837	0.999837	1861.42	1968.57	1725.7	1857.37	1712.33	1924.49	1993.46	1943.05
Abcb7	304.187	-0.0602834	0.181599	-0.33196	0.73992	0.999837	0.999837	303.723	274.014	332.706	332.738	411.149	221.133	293.53	264.502
Abcb8	1356.27	0.0580235	0.069265	0.837703	0.402197	0.999837	0.999837	1409.18	1221.73	1388.39	1296.19	1419.73	1398.83	1344.35	1371.75
Abcb9	774.55	0.0872462	0.0962272	0.906669	0.364582	0.999837	0.999837	806.205	632.498	809.317	757.351	758.32	823.88	790.702	818.125
Abcc1	766.105	-0.165795	0.189274	-0.875948	0.381058	0.999837	0.999837	624.195	793.198	996.968	826.879	984.122	537.038	714.337	652.102
Abcc10	259.652	0.11733	0.145512	0.806325	0.420055	0.999837	0.999837	242.308	201.905	309.682	244.587	275.667	236.297	280.803	285.965
Abcc12	13.0439	0.0421541	0.473594	0.089009	0.929075	0.999837	0.999837	7.81639	11.3314	12.6636	19.8649	20.6986	8.84534	11.1367	11.9941
Abcc2	143.219	-0.0325606	0.159789	-0.203773	0.838531	0.999837	0.999837	136.229	133.917	168.08	141.538	174.056	123.835	133.64	134.46
Abcc3	103.584	0.054801	0.21719	0.252319	0.800795	0.999837	0.999837	96.03	134.947	81.7376	94.3585	111.96	78.3444	129.662	101.634
Abcc4	274.655	0.0784315	0.170269	0.460632	0.645063	0.999837	0.999837	266.874	263.713	286.657	253.278	362.225	195.861	277.621	291.015
Abcc5	4071.85	-0.00398224	0.0516814	-0.0770536	0.938581	0.999837	0.999837	3970.73	3947.45	4260.71	4135.63	4124.66	3929.86	4029.88	4175.85
Abcc6	115.976	0.0379664	0.162142	0.234156	0.814864	0.999837	0.999837	138.462	111.254	92.0987	115.465	121.369	121.308	112.957	114.891
Abcc8	499.898	-0.0404998	0.10384	-0.390022	0.696521	0.999837	0.999837	554.964	463.557	529.567	476.759	522.168	538.302	445.466	468.402
Abcc9	283.99	-0.0174646	0.124681	-0.140074	0.888601	0.999837	0.999837	252.358	254.441	343.068	294.25	289.78	267.887	287.962	282.178
Abcd1	360.256	0.0289894	0.101916	0.284445	0.77607	0.999837	0.999837	361.787	391.448	318.892	355.086	389.509	334.859	364.328	366.136
Abcd2	808.413	-0.0774091	0.110974	-0.697541	0.485464	0.999837	0.999837	847.52	753.023	955.524	763.559	783.722	844.098	677.745	842.114
Abcd3	2930.74	-0.0369788	0.0544642	-0.678955	0.497166	0.999837	0.999837	2901	3130.56	3019.68	2822.06	2913.79	2836.83	2885.98	2936.04
Abcd4	250.874	0.184014	0.132668	1.38703	0.165433	0.999837	0.999837	221.092	248.261	269.389	198.649	256.85	304.532	241.824	266.396
Abce1	1561.19	-0.0577671	0.0811833	-0.711563	0.476735	0.999837	0.999837	1515.26	1573	1729.15	1550.71	1647.42	1506.23	1587.77	1379.96
Abcf1	2406.9	0.0301959	0.075918	0.397743	0.690819	0.999837	0.999837	2572.71	2283.79	2335.85	2330.41	2285.31	2700.36	2371.31	2375.47
Abcf2	2599.94	0.00405493	0.0575088	0.0705098	0.943788	0.999837	0.999837	2703.36	2431.1	2586.82	2666.87	2526.16	2596.74	2609.95	2678.48
Abcf3	2538.68	0.0145001	0.0697662	0.207838	0.835355	0.999837	0.999837	2673.21	2431.1	2444.07	2553.89	2330.47	2728.16	2562.23	2586.31
Abcg1	1793.58	-0.0929314	0.096364	-0.964379	0.334856	0.999837	0.999837	1877.05	1588.46	1987.03	1955.46	1907.09	1566.89	1778.68	1688.02
Abcg2	280.36	0.149707	0.445434	0.336092	0.736802	0.999837	0.999837	262.407	290.496	128.938	381.159	438.433	336.123	143.981	261.346
Abcg3l1	194.665	0.168015	0.126994	1.32302	0.18583	0.999837	0.999837	199.876	183.363	162.324	187.475	231.447	195.861	204.437	192.537
Abcg3l2	74.7088	0.051376	0.215813	0.238058	0.811836	0.999837	0.999837	74.814	76.2294	62.1666	80.7014	68.6816	68.2355	101.821	65.0208
Abcg3l3	186.669	0.0922762	0.263169	0.350634	0.725863	0.999837	0.999837	155.211	277.104	119.728	171.335	188.169	133.944	252.166	195.694
Abcg3l4	102.232	-0.0389529	0.294143	-0.132429	0.894645	0.999837	0.999837	130.645	92.7114	102.46	89.3923	65.859	78.3444	169.436	89.009
Abcg4	1542.66	-0.0490301	0.0914662	-0.536047	0.591926	0.999837	0.999837	1507.45	1364.92	1784.41	1621.48	1467.72	1467.06	1567.09	1561.13
Abcg5	51.3304	-0.222413	0.253499	-0.877374	0.380284	0.999837	0.999837	59.1813	50.4762	46.0493	67.0442	40.4563	34.1177	59.6606	53.6579
Abcg8	3.3995	-0.794647	0.831731	-0.955413	0.339369	0.999837	0.999837	3.34988	5.15064	3.4537	4.96624	0.940843	5.05448	2.38643	1.89381
Abhd1	470.417	0.189817	0.0918601	2.06637	0.0387938	0.999837	0.999837	455.584	437.804	448.981	414.681	445.96	537.038	510.695	512.591
Abhd10	436.931	-0.0854416	0.0945481	-0.903684	0.366163	0.999837	0.999837	468.984	453.256	458.191	422.13	409.267	391.722	421.602	470.296
Abhd11	350.716	-0.0378246	0.10263	-0.368554	0.712461	0.999837	0.999837	393.053	331.701	337.311	357.569	326.473	374.031	357.964	327.629
Abhd12	5297.46	0.0252148	0.0691192	0.364802	0.715259	0.999837	0.999837	5502.74	4898.25	5429.22	5172.34	4977.06	5768.42	5219.11	5412.51
Abhd12b	1.45994	-1.12892	1.47571	-0.764999	0.444272	0.999837	0.999837	1.11663	1.03013	5.75617	0	1.88169	1.26362	0	0.63127
Abhd13	920.956	-0.170726	0.0823763	-2.07251	0.0382175	0.999837	0.999837	997.148	911.662	1006.18	983.315	941.784	906.015	821.726	799.819
Abhd14a	350.436	-0.00626548	0.123996	-0.0505296	0.9597	0.999837	0.999837	338.338	344.062	332.706	393.574	359.402	279.26	378.646	377.499
Abhd14b	1039.56	0.0078044	0.120626	0.0646991	0.948414	0.999837	0.999837	999.382	1210.4	873.786	1064.02	917.322	1008.37	1197.19	1046.01
Abhd15	38.1976	0.335773	0.293467	1.14416	0.252559	0.999837	0.999837	39.082	46.3557	21.8734	27.3143	38.5746	42.9631	50.9104	38.5074
Abhd16a	1661.43	0.187311	0.0894013	2.09517	0.0361555	0.999837	0.999837	1658.19	1431.88	1486.24	1636.38	1648.36	1943.45	1864.59	1622.36
Abhd16b	1374.58	-0.0520844	0.0650591	-0.800571	0.42338	0.999837	0.999837	1389.08	1432.91	1414.87	1359.51	1312.48	1402.62	1267.99	1417.2
Abhd17a	1032.89	0.247715	0.108627	2.28041	0.0225832	0.999837	0.999837	1028.41	810.71	908.323	1030.49	970.009	1223.18	1161.39	1130.6
Abhd17b	659.229	-0.0598503	0.095924	-0.623934	0.532671	0.999837	0.999837	615.262	727.27	619.363	727.554	664.235	689.936	592.629	637.582
Abhd17c	429.811	0.0894318	0.118045	0.757605	0.448687	0.999837	0.999837	407.569	462.527	347.672	449.444	399.858	425.84	482.853	462.721
Abhd18	266.228	0.0163297	0.115479	0.141408	0.887547	0.999837	0.999837	247.891	267.833	280.901	261.969	284.135	253.988	295.121	237.989
Abhd2	694.531	-0.0957762	0.152757	-0.626983	0.530671	0.999837	0.999837	637.594	631.468	796.653	805.772	870.28	555.993	634.789	623.694
Abhd3	4989.71	0.0228352	0.0820508	0.278306	0.780778	0.999837	0.999837	5124.2	5066.16	4722.36	4884.29	4491.59	5702.72	4851.6	5074.78
Abhd4	3167.12	0.103507	0.0637292	1.62417	0.10434	0.999837	0.999837	3129.91	3211.94	2776.77	3095.21	3228.03	3313.21	3200.2	3381.71
Abhd5	604.715	-0.00593356	0.129033	-0.0459847	0.963322	0.999837	0.999837	561.664	756.113	496.182	608.364	597.435	636.864	568.765	612.332
Abhd6	908.169	0.0236155	0.074158	0.318448	0.750145	0.999837	0.999837	914.518	955.958	899.113	829.362	924.849	964.142	873.432	903.978
Abhd8	4603.46	0.281065	0.132887	2.11506	0.0344248	0.999837	0.999837	5118.62	3431.35	3838.21	4237.44	4198.98	5619.32	5250.93	5132.85
Abi1	2754.98	-0.0439017	0.0594854	-0.738025	0.460499	0.999837	0.999837	2825.07	2650.52	2973.64	2740.12	2745.38	2634.65	2815.98	2654.49
Abi2	5737.92	-0.099639	0.0816501	-1.22032	0.222345	0.999837	0.999837	5678.05	5662.61	6335.24	6068.74	6298.95	5192.21	5433.1	5234.49
Abi3	102.706	0.282383	0.155261	1.81876	0.068948	0.999837	0.999837	99.3799	87.5608	81.7376	101.808	112.901	117.517	112.162	108.578
Abi3bp	95.6846	0.083264	0.850915	0.0978523	0.92205	0.999837	0.999837	59.1813	242.08	20.7222	49.6624	133.6	36.645	171.823	51.7641
Abitram	173.782	0.0701148	0.151137	0.463915	0.642709	0.999837	0.999837	158.561	149.368	188.802	181.268	214.512	174.38	156.709	166.655
Abl1	1939.87	0.108188	0.0650778	1.66244	0.0964251	0.999837	0.999837	1920.6	1801.69	1867.3	1878.48	2188.4	1978.83	1914.71	1968.93
Abl2	403.646	-0.187042	0.215974	-0.86604	0.386468	0.999837	0.999837	353.971	374.966	553.743	437.029	553.216	279.26	346.827	330.154
Ablim2	1933.26	0.0231348	0.0735767	0.314431	0.753193	0.999837	0.999837	1968.61	1724.43	1969.76	2007.6	1856.28	2047.06	2008.57	1883.71
Ablim3	768.315	-0.173632	0.111652	-1.55513	0.119916	0.999837	0.999837	748.14	782.897	922.138	808.255	766.787	596.429	791.498	730.379
Abo	166.724	-0.0637412	0.142932	-0.445953	0.655631	0.999837	0.999837	154.095	193.664	181.895	152.712	180.642	140.262	163.868	166.655
Abo3	0.356618	0.423589	2.77047	0.152894	0.878482	0.999837	0.999837	1.11663	0	0	0	0.940843	0	0.795475	0
Abr	10614	-0.0323975	0.0647915	-0.500027	0.617056	0.999837	0.999837	10629.2	9974.72	11363.8	10969.2	11122.6	9838.54	10408.8	10605.3
Abra	1.72081	-1.58575	1.58988	-0.997404	0.318569	0.999837	0.999837	7.81639	0	0	2.48312	0.940843	1.26362	0	1.26254
Abracl	234.76	0.00179139	0.140901	0.0127139	0.989856	0.999837	0.999837	230.025	268.863	233.7	204.857	192.873	262.833	229.892	255.033
Abraxas1	114.991	-0.173091	0.168311	-1.0284	0.303762	0.999837	0.999837	142.928	133.917	96.7036	114.223	116.665	97.2987	108.98	109.21
Abraxas2	914.087	-0.0738014	0.0690608	-1.06864	0.28523	0.999837	0.999837	916.751	937.416	960.129	933.653	946.488	884.534	897.296	836.432
Abt1	506.114	-0.0654575	0.102234	-0.640271	0.521996	0.999837	0.999837	553.847	487.25	504.24	522.696	444.078	569.893	466.944	499.966
Abtb1	710.073	0.0906539	0.105108	0.86248	0.388424	0.999837	0.999837	710.175	611.895	696.496	733.762	623.779	779.653	726.269	798.556
Abtb2	278.409	0.278284	0.122469	2.27227	0.0230699	0.999837	0.999837	232.259	280.195	232.549	263.211	282.253	276.733	344.441	315.635
AC080157.1	1.26744	0.966345	1.32693	0.728257	0.466456	0.999837	0.999837	1.11663	0	1.15123	1.24156	1.88169	1.26362	1.59095	1.89381
AC093960.1	8.70969	-0.0375428	0.558772	-0.067188	0.946432	0.999837	0.999837	13.3995	7.21089	9.20987	4.96624	10.3493	11.3726	8.75023	4.41889
AC093995.1	0.473116	-0.45083	2.27115	-0.198502	0.842652	0.999837	0.999837	1.11663	0	0	1.24156	0	0	0.795475	0.63127
AC093995.3	0.635192	-1.01768	1.90335	-0.534678	0.592872	0.999837	0.999837	1.11663	0	1.15123	1.24156	0.940843	0	0	0.63127
AC094055.1	262.201	0.141023	0.157208	0.897049	0.369693	0.999837	0.999837	226.675	288.436	255.574	227.205	207.926	290.633	279.212	321.948
AC094212.1	40.791	0.0905775	0.264757	0.342115	0.732264	0.999837	0.999837	49.1316	36.0544	32.2345	39.7299	33.8704	55.5993	40.5692	39.1387
AC094643.2	395.774	0.11971	0.114104	1.04913	0.294116	0.999837	0.999837	425.435	382.177	348.824	361.294	364.106	432.158	391.374	460.827
AC095078.1	15.6398	0.052883	0.404943	0.130594	0.896097	0.999837	0.999837	20.0993	17.5122	11.5123	12.4156	21.6394	11.3726	13.5231	17.0443
AC095278.1	1.86117	1.23428	1.27257	0.969908	0.332093	0.999837	0.999837	0	1.03013	3.4537	0	3.76337	1.26362	1.59095	3.78762
AC095693.1	2999.92	0.23787	0.136385	1.74411	0.0811397	0.999837	0.999837	3224.82	2151.94	2673.16	2964.84	2775.49	3085.76	3789.64	3333.74
AC095825.1	0.688009	0.457396	2.13599	0.214138	0.83044	0.999837	0.999837	0	1.03013	1.15123	0	0	2.52724	0.795475	0
AC095845.1	0.268344	-1.78565	3.53098	-0.505709	0.613061	0.999837	0.999837	1.11663	1.03013	0	0	0	0	0	0
AC095947.1	5.07869	-0.323076	0.656937	-0.491791	0.622867	0.999837	0.999837	4.46651	4.12051	6.9074	7.44936	4.70422	2.52724	4.77285	5.68143
AC096404.1	6.07676	-0.316917	0.708718	-0.447169	0.654753	0.999837	0.999837	3.34988	11.3314	6.9074	4.96624	8.46759	7.58172	1.59095	4.41889
AC096601.2	4.85594	-0.356498	0.684082	-0.521133	0.602274	0.999837	0.999837	5.58314	4.12051	8.05863	3.72468	4.70422	6.3181	3.1819	3.15635
AC096792.1	0.412248	-2.35956	2.59313	-0.909927	0.362861	0.999837	0.999837	1.11663	1.03013	1.15123	0	0	0	0	0
AC097037.2	7.73506	0.690045	0.569563	1.21153	0.225691	0.999837	0.999837	4.46651	7.21089	6.9074	4.96624	15.0535	7.58172	8.75023	6.94397
AC097129.1	146.181	0.03014	0.180046	0.167401	0.867055	0.999837	0.999837	175.311	116.404	154.265	132.847	176.879	128.889	156.709	128.148
AC097153.2	0.38595	-1.06669	2.70867	-0.393808	0.693723	0.999837	0.999837	1.11663	1.03013	0	0	0.940843	0	0	0
AC097183.1	46.0528	0.0924227	0.288559	0.320291	0.748748	0.999837	0.999837	55.8314	38.1147	42.5956	40.9715	29.1661	66.9719	49.3195	45.4514
AC097784.1	135.409	0.209261	0.165646	1.26331	0.206479	0.999837	0.999837	126.179	123.615	147.358	106.774	148.653	114.989	165.459	150.242
AC097845.1	0.351709	0.308326	2.75898	0.111754	0.911019	0.999837	0.999837	0	0	0	1.24156	0.940843	0	0	0.63127
AC098008.1	3.87939	-0.700799	0.810202	-0.864968	0.387056	0.999837	0.999837	4.46651	4.12051	5.75617	4.96624	0.940843	2.52724	6.3638	1.89381
AC098125.3	5.90704	-0.457267	0.603962	-0.757112	0.448983	0.999837	0.999837	6.69977	7.21089	4.60493	8.69092	4.70422	6.3181	3.97738	5.05016
AC098459.1	68.668	-0.254661	0.200903	-1.26758	0.204948	0.999837	0.999837	81.5138	56.657	87.4937	73.252	62.0957	65.7082	58.8652	63.7582
AC098547.2	5.77771	0.014659	0.80541	0.0182007	0.985479	0.999837	0.999837	5.58314	4.12051	1.15123	12.4156	4.70422	2.52724	11.9321	3.78762
AC098622.1	3.48361	0.575247	0.924834	0.622	0.533942	0.999837	0.999837	2.23326	3.09038	1.15123	4.96624	5.64506	0	6.3638	4.41889
AC099294.1	7.99189	0.0563321	0.687523	0.0819349	0.934698	0.999837	0.999837	3.34988	5.15064	12.6636	9.93247	11.2901	10.109	9.5457	1.89381
AC099384.2	1.4106	0.0894903	1.60081	0.0559031	0.955419	0.999837	0.999837	0	4.12051	1.15123	0	0	3.79086	1.59095	0.63127
AC099450.1	12029	0.0617775	0.108305	0.570401	0.568406	0.999837	0.999837	12918.3	12296.6	10354.2	11514.2	10351.2	14235.9	12135	12426.5
AC099453.1	24.9845	0.121136	0.33884	0.357503	0.720715	0.999837	0.999837	14.5162	26.7833	21.8734	32.2805	20.6986	32.8541	26.2507	24.6195
AC103024.1	163.35	0.110599	0.19893	0.55597	0.578231	0.999837	0.999837	149.628	175.122	117.426	184.992	138.304	204.706	196.482	140.142
AC103090.1	0.603578	0.111265	2.4703	0.0450409	0.964075	0.999837	0.999837	0	0	2.30247	0	0	1.26362	0	1.26254
AC103221.1	3.08497	0.0380295	1.08941	0.0349084	0.972153	0.999837	0.999837	8.93302	1.03013	1.15123	1.24156	3.76337	0	4.77285	3.78762
AC103574.1	0.687671	-0.491053	1.8378	-0.267197	0.789318	0.999837	0.999837	1.11663	1.03013	1.15123	0	0.940843	0	0	1.26254
AC105515.1	24.2859	-0.627037	0.460101	-1.36283	0.172938	0.999837	0.999837	37.9653	35.0243	32.2345	13.6572	12.231	8.84534	24.6597	29.6697
AC105531.1	1635.54	-0.081512	0.102832	-0.792674	0.427967	0.999837	0.999837	1638.09	1608.03	1762.54	1722.04	1791.37	1295.21	1680.04	1587.01
AC105604.1	1.01564	0.537495	1.91266	0.28102	0.778695	0.999837	0.999837	0	2.06025	1.15123	0	0	2.52724	2.38643	0
AC105604.2	1.2934	-0.78399	1.39917	-0.560324	0.575258	0.999837	0.999837	2.23326	1.03013	3.4537	0	0.940843	0	0.795475	1.89381
AC105645.5	2.88574	0.00438591	1.21061	0.00362289	0.997109	0.999837	0.999837	4.46651	0	4.60493	2.48312	0	5.05448	0.795475	5.68143
AC105648.4	1.86577	-0.0632296	1.23646	-0.0511377	0.959216	0.999837	0.999837	4.46651	2.06025	1.15123	0	3.76337	0	1.59095	1.89381
AC105648.5	2.00435	0.1261	1.20322	0.104802	0.916533	0.999837	0.999837	3.34988	1.03013	3.4537	0	2.82253	0	1.59095	3.78762
AC105648.6	0.222813	-0.36538	3.53381	-0.103395	0.917649	0.999837	0.999837	0	0	1.15123	0	0	0	0	0.63127
AC105648.7	5.02232	-0.545472	0.690656	-0.789788	0.429652	0.999837	0.999837	5.58314	6.18076	5.75617	6.2078	0.940843	6.3181	4.77285	4.41889
AC105662.1	429.44	0.212278	0.0980236	2.16558	0.0303433	0.999837	0.999837	427.668	398.659	413.293	348.878	459.132	501.657	443.08	443.151
AC105804.1	0.427387	-2.40127	3.13858	-0.765083	0.444222	0.999837	0.999837	1.11663	0	2.30247	0	0	0	0	0
AC106648.1	1.1554	1.55045	1.84925	0.838423	0.401793	0.999837	0.999837	0	0	2.30247	0	2.82253	2.52724	1.59095	0
AC106663.3	0.680791	-0.556	1.83988	-0.302193	0.762505	0.999837	0.999837	1.11663	1.03013	0	1.24156	0	0	0.795475	1.26254
AC106932.1	0.178343	0.997706	3.52306	0.283193	0.777029	0.999837	0.999837	0	0	0	0	0	0	0.795475	0.63127
AC107280.1	2.31043	0.550755	1.39223	0.395592	0.692406	0.999837	0.999837	0	5.15064	2.30247	0	6.5859	0	3.1819	1.26254
AC107446.1	0.401291	0.422172	2.69957	0.156385	0.87573	0.999837	0.999837	0	0	1.15123	0	0	1.26362	0.795475	0
AC107580.1	18.8329	0.215352	0.371702	0.579366	0.562342	0.999837	0.999837	14.5162	21.6327	17.2685	16.1403	13.1718	22.7452	26.2507	18.9381
AC108261.1	0.316474	1.61401	3.44674	0.468271	0.639591	0.999837	0.999837	0	0	0	0	0.940843	0	1.59095	0
AC108595.1	0.632637	-1.08258	2.12332	-0.509851	0.610156	0.999837	0.999837	0	0	1.15123	2.48312	0	0	0.795475	0.63127
AC108631.1	2.75387	-0.0161305	0.926124	-0.0174173	0.986104	0.999837	0.999837	4.46651	4.12051	1.15123	1.24156	1.88169	3.79086	1.59095	3.78762
AC109048.1	1305.68	0.0530698	0.0752452	0.705291	0.480629	0.999837	0.999837	1309.8	1234.09	1322.77	1255.22	1272.02	1483.49	1302.99	1265.06
AC109427.1	0.619778	0.195421	1.93647	0.100916	0.919617	0.999837	0.999837	1.11663	0	1.15123	0	0	1.26362	0.795475	0.63127
AC109542.1	702.837	0.127825	0.124748	1.02466	0.305522	0.999837	0.999837	733.624	660.311	617.061	672.925	613.43	906.015	716.723	702.603
AC109707.1	7.26501	0.00499109	0.58826	0.0084845	0.99323	0.999837	0.999837	4.46651	7.21089	11.5123	6.2078	8.46759	3.79086	6.3638	10.1003
AC109737.1	4.20613	-0.66683	0.862494	-0.773141	0.439439	0.999837	0.999837	3.34988	12.3615	3.4537	1.24156	4.70422	3.79086	1.59095	3.15635
AC109942.1	346.805	-0.304187	0.141604	-2.14816	0.0317008	0.999837	0.999837	319.355	325.52	438.62	449.444	307.656	334.859	283.985	315.004
AC110315.1	0.322247	0.280881	2.83023	0.099243	0.920945	0.999837	0.999837	0	0	1.15123	0	0	0	0.795475	0.63127
AC110474.1	1.49153	-0.200853	1.35981	-0.147707	0.882574	0.999837	0.999837	1.11663	4.12051	1.15123	0	0	1.26362	2.38643	1.89381
AC110824.1	1.40861	-2.53015	1.94317	-1.30207	0.192891	0.999837	0.999837	0	0	1.15123	8.69092	0	0	0.795475	0.63127
AC110837.1	4.64637	-0.320629	0.728815	-0.439931	0.659987	0.999837	0.999837	2.23326	4.12051	8.05863	6.2078	6.5859	3.79086	2.38643	3.78762
AC110846.1	1.44205	0.158359	1.4659	0.108028	0.913973	0.999837	0.999837	1.11663	1.03013	2.30247	1.24156	0	0	0.795475	5.05016
AC110981.1	0.468207	-0.600809	3.18516	-0.188628	0.850384	0.999837	0.999837	0	0	0	2.48312	0	0	0	1.26254
AC111292.2	2.05846	0.137447	1.09614	0.125392	0.900213	0.999837	0.999837	1.11663	1.03013	3.4537	2.48312	1.88169	0	3.97738	2.52508
AC111647.1	8.52665	-0.00816652	0.585077	-0.013958	0.988863	0.999837	0.999837	12.2829	8.24102	9.20987	4.96624	7.52675	2.52724	12.7276	10.7316
AC112557.1	26.3675	-0.180474	0.313072	-0.576461	0.564303	0.999837	0.999837	22.3326	38.1147	21.8734	29.7974	28.2253	21.4815	23.8643	25.2508
AC112568.1	9.49023	-0.67626	0.533901	-1.26664	0.205284	0.999837	0.999837	15.6328	12.3615	10.3611	8.69092	6.5859	6.3181	3.97738	11.9941
AC112866.1	8.23014	-0.186622	0.551071	-0.338654	0.73487	0.999837	0.999837	8.93302	10.3013	10.3611	4.96624	4.70422	12.6362	6.3638	7.57524
AC113621.2	0.753932	-0.236924	2.03413	-0.116475	0.907276	0.999837	0.999837	1.11663	2.06025	0	0	0	1.26362	1.59095	0
AC113710.3	1.95362	-0.35517	1.27579	-0.278392	0.780711	0.999837	0.999837	4.46651	3.09038	1.15123	0	3.76337	1.26362	0	1.89381
AC113837.4	30.8344	-0.341085	0.285111	-1.19632	0.23157	0.999837	0.999837	34.6155	33.9942	41.4444	27.3143	28.2253	27.7996	31.819	21.4632
AC113837.6	129.248	-0.15228	0.171255	-0.8892	0.373896	0.999837	0.999837	119.479	155.549	116.275	153.953	102.552	121.308	124.094	140.773
AC113837.7	21.2616	0.329797	0.370274	0.890682	0.3731	0.999837	0.999837	15.6328	24.723	19.571	14.8987	15.0535	32.8541	21.4778	25.8821
AC113910.1	65.7812	0.534812	0.339872	1.57357	0.115587	0.999837	0.999837	64.7644	28.8436	33.3858	88.1507	63.9773	92.2443	86.7068	68.1771
AC114093.1	0.235211	1.23975	3.5114	0.353063	0.724041	0.999837	0.999837	0	0	0	0	1.88169	0	0	0
AC114363.1	7.8698	0.0010879	0.554005	0.00196371	0.998433	0.999837	0.999837	8.93302	9.27114	4.60493	8.69092	7.52675	6.3181	11.9321	5.68143
AC114393.1	0.196514	1.02663	3.52177	0.291509	0.770662	0.999837	0.999837	0	0	0	0	0.940843	0	0	0.63127
AC114446.1	0.695861	-2.10816	2.02331	-1.04193	0.297442	0.999837	0.999837	2.23326	0	1.15123	1.24156	0.940843	0	0	0
AC114512.2	1.70286	-0.661354	1.5622	-0.423347	0.672042	0.999837	0.999837	1.11663	0	0	7.44936	0.940843	0	1.59095	2.52508
AC115277.1	1.45707	0.623512	1.20525	0.517328	0.604927	0.999837	0.999837	1.11663	1.03013	1.15123	1.24156	0.940843	2.52724	2.38643	1.26254
AC115322.1	0.807057	0.851779	1.81168	0.470159	0.638242	0.999837	0.999837	1.11663	0	0	1.24156	0.940843	1.26362	0	1.89381
AC115369.1	0.892375	-0.847759	1.73921	-0.487439	0.625947	0.999837	0.999837	2.23326	0	1.15123	1.24156	1.88169	0	0	0.63127
AC115420.4	46.2099	-0.065136	0.274231	-0.237523	0.812251	0.999837	0.999837	39.082	39.1448	69.074	40.9715	49.8647	51.8084	43.7511	35.9824
AC115670.2	0.556283	-1.70313	2.14399	-0.794376	0.426977	0.999837	0.999837	1.11663	0	1.15123	1.24156	0.940843	0	0	0
AC117869.1	27.2398	-0.00902655	0.302436	-0.0298461	0.97619	0.999837	0.999837	22.3326	28.8436	24.1759	33.5221	31.9887	30.3269	21.4778	25.2508
AC118094.1	1.20466	0.955992	1.4705	0.650113	0.51562	0.999837	0.999837	1.11663	1.03013	1.15123	0	0	1.26362	3.1819	1.89381
AC118165.1	286.647	-0.0373372	0.114661	-0.325632	0.744703	0.999837	0.999837	272.457	282.255	315.438	290.525	319.887	272.942	287.167	252.508
AC118414.2	6.43115	0.345066	0.731317	0.471842	0.63704	0.999837	0.999837	0	9.27114	6.9074	6.2078	5.64506	11.3726	6.3638	5.68143
AC118490.1	8.33668	0.0282226	0.522834	0.05398	0.956951	0.999837	0.999837	8.93302	5.15064	9.20987	9.93247	7.52675	8.84534	6.3638	10.7316
AC118772.1	1.39345	-0.636342	1.211	-0.525468	0.599258	0.999837	0.999837	1.11663	2.06025	2.30247	1.24156	0.940843	1.26362	1.59095	0.63127
AC118772.2	4.56896	-0.493828	0.711895	-0.693681	0.487882	0.999837	0.999837	5.58314	4.12051	9.20987	2.48312	3.76337	3.79086	3.1819	4.41889
AC118772.4	30.9751	0.377612	0.277962	1.3585	0.174304	0.999837	0.999837	26.7991	28.8436	25.3271	26.0727	30.107	42.9631	37.3873	30.3009
AC118833.1	0.809011	-2.38375	1.96325	-1.21419	0.224676	0.999837	0.999837	3.34988	1.03013	1.15123	0	0.940843	0	0	0
AC118841.1	33.5703	0.0283087	0.363864	0.0778002	0.937987	0.999837	0.999837	27.9157	39.1448	28.7808	36.0052	42.3379	44.2267	35.0009	15.1505
AC119007.4	0.257252	1.39396	3.50222	0.398023	0.690614	0.999837	0.999837	0	0	0	0	0	0	0.795475	1.26254
AC119007.5	9.47766	-0.600238	0.574398	-1.04499	0.296029	0.999837	0.999837	7.81639	11.3314	16.1173	9.93247	4.70422	13.8998	3.1819	8.83778
AC119015.1	79.8644	-0.0225616	0.186198	-0.12117	0.903556	0.999837	0.999837	77.0473	94.7717	87.4937	62.078	80.9125	79.6081	75.5701	81.4338
AC119015.3	1.62943	0.0316773	1.50038	0.0211128	0.983156	0.999837	0.999837	0	5.15064	0	1.24156	0	2.52724	1.59095	2.52508
AC119332.1	19.0503	-0.105513	0.352686	-0.299169	0.764811	0.999837	0.999837	17.866	23.6929	18.4197	18.6234	15.9943	20.2179	23.0688	14.5192
AC119459.2	1.47516	1.29342	1.54005	0.839856	0.400989	0.999837	0.999837	0	0	3.4537	0	3.76337	1.26362	0.795475	2.52508
AC119603.1	2.00884	0.58151	1.20469	0.482706	0.629304	0.999837	0.999837	0	4.12051	2.30247	0	1.88169	1.26362	3.97738	2.52508
AC119635.1	7.79954	0.770968	0.640916	1.20292	0.229009	0.999837	0.999837	6.69977	7.21089	8.05863	1.24156	5.64506	7.58172	9.5457	16.413
AC119762.2	1.95539	-0.396149	1.03916	-0.381222	0.703039	0.999837	0.999837	2.23326	3.09038	2.30247	1.24156	2.82253	1.26362	0.795475	1.89381
AC120096.2	0.275423	1.46181	3.49846	0.417845	0.67606	0.999837	0.999837	0	0	0	0	0.940843	0	0	1.26254
AC120246.2	1.84137	-0.747905	1.12846	-0.662766	0.50748	0.999837	0.999837	4.46651	1.03013	2.30247	1.24156	0.940843	2.52724	1.59095	0.63127
AC120310.1	9.87542	0.211751	0.513569	0.412313	0.68011	0.999837	0.999837	8.93302	13.3917	4.60493	9.93247	11.2901	7.58172	8.75023	14.5192
AC120448.1	1.58445	-0.655557	1.24665	-0.525855	0.598989	0.999837	0.999837	1.11663	2.06025	4.60493	0	0.940843	1.26362	0.795475	1.89381
AC120568.1	36.271	0.0353028	0.263529	0.133962	0.893433	0.999837	0.999837	40.1986	41.2051	29.9321	31.039	33.8704	45.4903	31.819	36.6136
AC120594.1	120.834	0.175504	0.18443	0.951603	0.341298	0.999837	0.999837	145.162	125.676	97.8548	84.426	123.25	133.944	125.685	130.673
AC120949.4	22.6137	0.00777839	0.34471	0.022565	0.981997	0.999837	0.999837	15.6328	31.9339	23.0247	19.8649	25.4028	17.6907	21.4778	25.8821
AC121209.1	0.347253	-1.06639	2.78634	-0.38272	0.701927	0.999837	0.999837	1.11663	1.03013	0	0	0	0	0	0.63127
AC121415.1	1004.89	0.0548699	0.0914711	0.59986	0.548599	0.999837	0.999837	963.65	1023.95	935.953	1014.35	1011.41	1185.28	960.139	944.379
AC121615.4	1.89735	-0.921894	1.11516	-0.826691	0.408412	0.999837	0.999837	1.11663	5.15064	2.30247	1.24156	1.88169	1.26362	1.59095	0.63127
AC121639.1	11.3802	-0.268176	0.444722	-0.60302	0.546495	0.999837	0.999837	12.2829	11.3314	13.8148	12.4156	9.40843	11.3726	7.15928	13.2567
AC123358.1	1.53053	0.125245	1.22754	0.102029	0.918734	0.999837	0.999837	2.23326	0	2.30247	1.24156	1.88169	2.52724	0.795475	1.26254
AC124205.1	49.9258	-0.0984452	0.240498	-0.409338	0.682291	0.999837	0.999837	56.948	50.4762	46.0493	54.6286	40.4563	37.9086	51.7059	61.2332
AC125757.1	129.567	-0.354032	0.191141	-1.8522	0.0639971	0.999837	0.999837	135.112	141.127	141.602	165.127	143.949	79.6081	126.481	103.528
AC125920.1	2.3435	0.858353	1.57544	0.544835	0.585867	0.999837	0.999837	1.11663	1.03013	4.60493	0	0	2.52724	0	9.46905
AC126156.1	0.286583	0.183624	3.52661	0.0520682	0.958474	0.999837	0.999837	0	1.03013	0	0	0	0	0	1.26254
AC126482.2	0.861105	0.127564	1.76366	0.0723291	0.94234	0.999837	0.999837	0	1.03013	1.15123	1.24156	0.940843	0	0	2.52508
AC126572.1	791.177	-0.0949068	0.082705	-1.14753	0.251161	0.999837	0.999837	754.84	842.644	790.897	880.266	829.824	749.327	731.042	750.58
AC126581.1	10.8522	0.454763	0.478272	0.950846	0.341683	0.999837	0.999837	11.1663	9.27114	5.75617	9.93247	12.231	17.6907	11.9321	8.83778
AC126897.1	111.553	-0.234925	0.168766	-1.39201	0.163919	0.999837	0.999837	132.879	116.404	123.182	108.016	114.783	117.517	84.3204	95.3217
AC127784.2	0.299099	-1.85599	3.51076	-0.528657	0.597043	0.999837	0.999837	0	0	1.15123	1.24156	0	0	0	0
AC127887.1	1.98411	0.460688	1.15606	0.398499	0.690262	0.999837	0.999837	3.34988	1.03013	0	2.48312	0.940843	1.26362	2.38643	4.41889
AC127920.1	52.2429	0.560736	0.310597	1.80535	0.0710204	0.999837	0.999837	49.1316	40.175	37.9907	40.9715	32.9295	85.9262	77.1611	53.6579
AC128207.1	1437.55	0.10949	0.102085	1.07255	0.283475	0.999837	0.999837	1494.05	1221.73	1427.53	1386.82	1335.06	1721.05	1401.63	1512.52
AC128207.2	4.0904	-0.435848	0.775481	-0.562036	0.574092	0.999837	0.999837	8.93302	4.12051	3.4537	2.48312	4.70422	1.26362	3.97738	3.78762
AC128212.1	51.856	-0.217321	0.260365	-0.834677	0.403899	0.999837	0.999837	52.4815	67.9884	55.2592	48.4208	46.1013	37.9086	39.7738	66.9146
AC128290.1	0.207675	-0.36538	3.53381	-0.103395	0.917649	0.999837	0.999837	0	1.03013	0	0	0	0	0	0.63127
AC128303.1	0.342773	0.367531	3.42204	0.107401	0.914471	0.999837	0.999837	0	0	1.15123	0	0	0	1.59095	0
AC128476.2	0.60573	-1.02323	2.13277	-0.479763	0.631396	0.999837	0.999837	1.11663	0	2.30247	0	0	0	0.795475	0.63127
AC128500.1	0.687739	0.670017	2.07977	0.32216	0.747332	0.999837	0.999837	0	1.03013	1.15123	0	0	0	0.795475	2.52508
AC128848.1	101.285	-0.266057	0.213011	-1.24903	0.211654	0.999837	0.999837	98.2632	148.338	94.4011	99.3247	99.7294	107.408	91.4796	71.3335
AC128859.3	7.36822	-0.291512	0.642854	-0.453466	0.650213	0.999837	0.999837	8.93302	11.3314	1.15123	11.174	7.52675	5.05448	5.56833	8.20651
AC128901.1	0.570331	-0.252854	2.224	-0.113694	0.909481	0.999837	0.999837	1.11663	0	0	1.24156	0.940843	1.26362	0	0
AC128917.1	0.297531	-0.365379	3.50812	-0.104153	0.917048	0.999837	0.999837	1.11663	0	0	0	0	1.26362	0	0
AC128960.1	240.536	0.329628	0.184178	1.78973	0.0734976	0.999837	0.999837	166.378	212.206	214.129	258.244	298.247	326.014	245.802	203.269
AC128967.1	1.32452	-2.42353	1.46355	-1.65593	0.0977367	0.999837	0.999837	2.23326	2.06025	1.15123	3.72468	0	0	0.795475	0.63127
AC129049.1	2.12431	0.327419	1.22253	0.267821	0.788837	0.999837	0.999837	3.34988	3.09038	0	1.24156	0.940843	1.26362	0.795475	6.3127
AC129234.1	0.315905	1.38958	3.50247	0.396744	0.691556	0.999837	0.999837	0	0	0	0	0	2.52724	0	0
AC129365.1	2.22737	0.738012	1.14133	0.646624	0.517876	0.999837	0.999837	0	4.12051	0	2.48312	1.88169	3.79086	2.38643	3.15635
AC130053.4	9.47982	-0.367802	0.475592	-0.773355	0.439313	0.999837	0.999837	10.0496	13.3917	8.05863	11.174	7.52675	8.84534	7.95475	8.83778
AC130232.2	156.58	0.125588	0.134678	0.932507	0.351075	0.999837	0.999837	144.045	143.188	148.509	162.644	161.825	180.698	143.186	168.549
AC130391.3	13.3953	0.799223	0.486797	1.6418	0.100632	0.999837	0.999837	15.6328	10.3013	9.20987	3.72468	10.3493	20.2179	20.6824	17.0443
AC130862.2	0.913013	0.0103354	2.34842	0.00440102	0.996489	0.999837	0.999837	0	1.03013	0	2.48312	0	3.79086	0	0
AC130970.1	110.411	0.831131	0.339101	2.45098	0.0142467	0.999837	0.999837	65.881	101.983	78.2839	70.7689	245.56	147.844	97.8434	75.1211
AC131360.1	142.733	-0.117653	0.16047	-0.73318	0.463448	0.999837	0.999837	139.578	156.579	154.265	141.538	144.89	151.634	147.958	105.422
AC131360.2	38.81	-0.00295407	0.282601	-0.0104531	0.99166	0.999837	0.999837	31.2656	46.3557	36.8395	42.213	40.4563	24.0088	41.3647	47.9765
AC131360.3	1.34951	-0.267872	1.61183	-0.166192	0.868006	0.999837	0.999837	3.34988	0	1.15123	1.24156	0	3.79086	0	1.26254
AC131411.2	19.0172	0.00729874	0.392329	0.0186036	0.985157	0.999837	0.999837	20.0993	15.4519	17.2685	22.3481	13.1718	29.0633	21.4778	13.2567
AC131483.1	1.40484	-0.576773	1.45822	-0.395533	0.69245	0.999837	0.999837	4.46651	1.03013	1.15123	0	0.940843	1.26362	2.38643	0
AC131806.3	1.05543	0.527355	1.64481	0.320617	0.748501	0.999837	0.999837	0	0	2.30247	1.24156	1.88169	0	2.38643	0.63127
AC132020.1	33.6469	-0.466394	0.326304	-1.42932	0.152912	0.999837	0.999837	58.0646	32.9641	36.8395	27.3143	25.4028	39.1722	22.2733	27.1446
AC133055.1	7.06534	0.399029	0.600881	0.664072	0.506644	0.999837	0.999837	5.58314	7.21089	5.75617	6.2078	8.46759	2.52724	11.9321	8.83778
AC133270.1	73.8557	0.12766	0.217538	0.586841	0.557311	0.999837	0.999837	65.881	58.7172	70.2252	88.1507	99.7294	65.7082	69.2063	73.2273
AC133403.1	1.44558	0.0951208	1.21986	0.0779765	0.937847	0.999837	0.999837	2.23326	1.03013	2.30247	0	1.88169	1.26362	1.59095	1.26254
AC134087.1	0.866673	-2.46942	1.9561	-1.26242	0.206797	0.999837	0.999837	1.11663	0	1.15123	3.72468	0.940843	0	0	0
AC134160.1	0.275423	1.46181	3.49846	0.417845	0.67606	0.999837	0.999837	0	0	0	0	0.940843	0	0	1.26254
AC134651.1	1.04599	-1.09889	1.53743	-0.714759	0.474758	0.999837	0.999837	1.11663	1.03013	2.30247	1.24156	1.88169	0	0.795475	0
AC135142.1	2.06987	-1.5996	1.13902	-1.40437	0.160209	0.999837	0.999837	3.34988	1.03013	5.75617	2.48312	1.88169	0	0.795475	1.26254
AC135389.1	0.724465	0.775052	2.02202	0.383306	0.701493	0.999837	0.999837	1.11663	1.03013	0	0	0	0	2.38643	1.26254
AC135409.1	5.23556	-0.20616	0.720327	-0.286203	0.774723	0.999837	0.999837	12.2829	3.09038	4.60493	2.48312	5.64506	3.79086	5.56833	4.41889
AC135826.1	33.7418	0.188716	0.422631	0.446526	0.655217	0.999837	0.999837	59.1813	22.6628	16.1173	28.5559	25.4028	29.0633	51.7059	37.2449
AC136482.1	2.72418	-0.404073	0.896578	-0.450683	0.652218	0.999837	0.999837	3.34988	3.09038	2.30247	3.72468	2.82253	1.26362	3.97738	1.26254
AC136584.1	0.430623	-1.06717	2.63113	-0.405595	0.68504	0.999837	0.999837	0	1.03013	1.15123	0	0	1.26362	0	0
AC136588.2	4.44237	-0.445643	0.71823	-0.620474	0.534945	0.999837	0.999837	3.34988	3.09038	8.05863	6.2078	4.70422	2.52724	3.1819	4.41889
AC136661.1	12.3337	0.646305	0.608678	1.06182	0.288318	0.999837	0.999837	2.23326	9.27114	8.05863	18.6234	14.1126	25.2724	13.5231	7.57524
AC139605.1	0.246371	-0.36538	3.53381	-0.103395	0.917649	0.999837	0.999837	0	1.03013	0	0	0.940843	0	0	0
AC139642.2	1.99926	0.0503579	1.11347	0.0452262	0.963927	0.999837	0.999837	3.34988	1.03013	2.30247	1.24156	0	2.52724	2.38643	3.15635
AC140988.1	5.98234	-0.210327	0.619995	-0.339239	0.73443	0.999837	0.999837	5.58314	8.24102	4.60493	7.44936	2.82253	5.05448	7.15928	6.94397
AC141102.1	63.8307	-0.312983	0.233376	-1.34111	0.179885	0.999837	0.999837	84.8637	74.1691	66.7715	55.8702	42.3379	72.0263	62.8425	51.7641
AC141152.2	0.518064	-1.70755	2.5169	-0.678435	0.497496	0.999837	0.999837	0	1.03013	0	2.48312	0	0	0	0.63127
AC141169.3	7.51341	0.488718	0.577838	0.84577	0.397681	0.999837	0.999837	5.58314	7.21089	2.30247	9.93247	6.5859	10.109	9.5457	8.83778
AC141344.2	0.50059	1.11749	2.47363	0.45176	0.651442	0.999837	0.999837	0	0	1.15123	0	0	0	1.59095	1.26254
AC141489.1	33.9684	0.343178	0.310982	1.10353	0.269797	0.999837	0.999837	29.0323	20.6025	29.9321	39.7299	32.9295	50.5448	40.5692	28.4071
AC141966.1	0.286583	0.183624	3.52661	0.0520682	0.958474	0.999837	0.999837	0	1.03013	0	0	0	0	0	1.26254
AC142154.1	5.94642	0.420506	0.74268	0.5662	0.571258	0.999837	0.999837	10.0496	2.06025	4.60493	3.72468	12.231	2.52724	7.95475	4.41889
AC142458.1	6.65561	0.128479	0.580942	0.221156	0.824971	0.999837	0.999837	5.58314	8.24102	8.05863	3.72468	6.5859	5.05448	7.15928	8.83778
Ac1576	2.79065	-0.387099	0.894625	-0.432695	0.665237	0.999837	0.999837	1.11663	3.09038	4.60493	3.72468	1.88169	3.79086	1.59095	2.52508
AC239701.1	278.91	-0.1194	0.128172	-0.931561	0.351563	0.999837	0.999837	256.824	258.562	324.648	322.805	297.306	246.406	272.848	251.877
AC242953.1	1.76627	-0.433585	1.28461	-0.337523	0.735723	0.999837	0.999837	0	1.03013	4.60493	2.48312	0	2.52724	1.59095	1.89381
Acaa1a	502.28	0.228873	0.132433	1.72822	0.0839488	0.999837	0.999837	448.884	422.352	442.074	537.595	450.664	600.219	497.172	619.276
Acaa1b	31.3845	0.2634	0.343364	0.767118	0.443012	0.999837	0.999837	29.0323	17.5122	34.537	33.5221	22.5802	39.1722	28.6371	46.0827
Acaa2	875.719	-0.00206242	0.123264	-0.0167318	0.986651	0.999837	0.999837	1015.01	761.264	842.703	887.715	874.043	793.553	1040.48	790.981
Acaca	3250.1	-0.0813299	0.105674	-0.769627	0.441521	0.999837	0.999837	2946.78	3180	3842.82	3399.39	3579.91	2795.13	3056.22	3200.54
Acacb	490.416	0.0343774	0.129445	0.265574	0.790567	0.999837	0.999837	408.686	528.455	454.737	546.286	557.92	462.485	532.968	431.788
Acad10	2428.59	0.224547	0.121709	1.84495	0.0650454	0.999837	0.999837	2376.18	2484.67	1762.54	2337.86	2416.09	2390.77	2990.99	2669.64
Acad11	424.751	0.0453559	0.0948557	0.478156	0.632539	0.999837	0.999837	441.068	437.804	406.385	384.883	471.362	429.631	421.602	405.275
Acad8	782.045	0.00315021	0.0887367	0.0355007	0.971681	0.999837	0.999837	806.205	829.252	725.277	763.559	699.987	802.399	851.954	777.724
Acad9	1494.7	-0.083647	0.0652706	-1.28154	0.200003	0.999837	0.999837	1613.53	1593.61	1437.89	1506.01	1383.04	1486.02	1462.88	1474.65
Acadl	904.145	-0.0293996	0.0679744	-0.43251	0.665371	0.999837	0.999837	913.401	950.807	846.156	942.344	898.505	895.906	906.046	879.99
Acadm	963.645	0.0288927	0.0988764	0.29221	0.770126	0.999837	0.999837	996.032	1052.79	874.937	887.715	911.677	1110.72	956.161	919.129
Acads	545.392	0.205162	0.0976718	2.10053	0.0356825	0.999837	0.999837	548.264	488.28	468.552	520.213	526.872	633.074	620.471	557.411
Acadsb	3379.08	-0.0517466	0.0737024	-0.702102	0.482615	0.999837	0.999837	3220.35	3820.74	3415.71	3301.31	3483	3170.42	3405.43	3215.69
Acadvl	1771.86	-0.0129836	0.0916756	-0.141625	0.887376	0.999837	0.999837	1745.29	2026.26	1694.62	1651.27	1570.27	1872.68	1806.52	1807.96
Acan	135.384	0.0273035	0.177355	0.153948	0.877651	0.999837	0.999837	126.179	133.917	131.241	147.746	122.31	102.353	164.663	154.661
Acap1	11.1393	0.0529087	0.605115	0.0874359	0.930325	0.999837	0.999837	5.58314	25.7532	5.75617	6.2078	10.3493	13.8998	12.7276	8.83778
Acap2	1856.12	0.0506138	0.0829583	0.610111	0.541788	0.999837	0.999837	1747.52	1972.69	1800.53	1774.19	2120.66	1723.58	1843.12	1866.66
Acap3	1830.02	0.0380908	0.0698218	0.545543	0.58538	0.999837	0.999837	1854.72	1682.2	1767.14	1923.18	1758.44	1806.98	1960.05	1887.5
Acat1	2246.28	-0.118844	0.0731881	-1.62381	0.104416	0.999837	0.999837	2302.49	2448.61	2414.14	2185.14	2066.09	2356.65	2023.69	2173.46
Acat2	1492.97	0.0594872	0.109691	0.542316	0.587601	0.999837	0.999837	1337.72	1575.06	1443.65	1488.63	1388.68	1837.3	1350.72	1521.99
Acat2l1	44.1912	-0.386749	0.321595	-1.2026	0.229133	0.999837	0.999837	53.5981	72.1089	28.7808	44.6961	29.1661	53.072	37.3873	34.7198
Acbd3	953.22	-0.0543956	0.0802117	-0.67815	0.497676	0.999837	0.999837	967	937.416	1003.88	979.59	1025.52	835.253	946.615	930.491
Acbd4	980.758	0.1154	0.131117	0.880127	0.37879	0.999837	0.999837	1137.84	746.842	908.323	972.141	938.021	1163.79	991.162	987.937
Acbd5	1454.25	-0.0410265	0.0575444	-0.712954	0.475874	0.999837	0.999837	1447.15	1523.56	1441.34	1488.63	1457.37	1415.25	1384.13	1476.54
Acbd6	897.269	0.0424769	0.0969382	0.438186	0.661252	0.999837	0.999837	988.215	792.168	849.61	906.338	811.948	959.087	964.911	905.872
Accs	103.768	-0.0716757	0.161096	-0.444924	0.656375	0.999837	0.999837	107.196	104.043	104.762	108.016	86.5576	120.044	104.207	95.3217
Accsl	3.20379	0.378298	0.839289	0.450736	0.65218	0.999837	0.999837	4.46651	3.09038	2.30247	1.24156	4.70422	2.52724	4.77285	2.52508
Acd	1073.84	0.0343467	0.0965308	0.355811	0.721982	0.999837	0.999837	1154.59	1106.36	1037.26	942.344	986.945	1226.97	1064.35	1071.9
Ace	873.683	-0.0900274	0.0981737	-0.917021	0.359132	0.999837	0.999837	867.62	771.565	1000.42	967.175	874.984	785.972	857.522	864.208
Ace2	64.592	0.222281	0.213907	1.03915	0.298735	0.999837	0.999837	52.4815	58.7172	78.2839	49.6624	68.6816	63.181	66.8199	78.9087
Ace3	0.27267	-1.78565	3.53098	-0.505709	0.613061	0.999837	0.999837	0	1.03013	1.15123	0	0	0	0	0
Acer1	3.50147	-0.360957	0.796058	-0.45343	0.650239	0.999837	0.999837	2.23326	4.12051	3.4537	6.2078	3.76337	1.26362	3.1819	3.78762
Acer2	371.491	0.341277	0.208359	1.63793	0.101437	0.999837	0.999837	305.956	283.285	355.731	363.777	346.23	633.074	340.463	343.411
Acer3	856.377	-0.0332443	0.0880289	-0.377652	0.705689	0.999837	0.999837	805.089	883.849	892.206	881.507	936.139	873.161	759.679	819.388
Ache	5676.05	0.112559	0.128694	0.874626	0.381777	0.999837	0.999837	6308.95	4097.85	5296.82	6115.92	5410.79	6282.72	6038.45	5856.92
Acin1	3619.84	0.0479456	0.050724	0.945226	0.344544	0.999837	0.999837	3568.74	3542.61	3535.44	3598.04	3599.67	3550.77	3679.87	3883.57
Ackr1	297.225	0.13099	0.153684	0.852333	0.39403	0.999837	0.999837	281.39	221.477	298.169	335.221	336.822	304.532	256.143	344.042
Ackr2	31.6047	0.449322	0.393837	1.14088	0.253919	0.999837	0.999837	27.9157	21.6327	19.571	37.2468	56.4506	44.2267	23.0688	22.7257
Ackr3	393.411	-0.0185011	0.120854	-0.153086	0.87833	0.999837	0.999837	347.271	464.587	360.336	412.198	356.58	379.086	426.375	400.856
Ackr4	30.7235	-0.106861	0.343437	-0.311151	0.755686	0.999837	0.999837	21.2159	49.4461	31.0833	24.8312	33.8704	32.8541	31.0235	21.4632
Acly	7675.85	-0.0441951	0.0719358	-0.614368	0.538972	0.999837	0.999837	7977.19	6999.71	8479.98	7716.29	7769.48	7734.62	7165.64	7563.87
Aco1	1028.03	0.00762281	0.0733365	0.103943	0.917215	0.999837	0.999837	990.449	1034.25	977.397	1102.5	1064.09	956.56	1067.53	1031.49
Aco2	13551.5	-0.00495952	0.0611472	-0.0811079	0.935356	0.999837	0.999837	13825	12684	13863.2	13925.3	12835.9	14462.1	13167.5	13649.3
Acot1	58.1381	0.0832889	0.206488	0.403359	0.686684	0.999837	0.999837	59.1813	58.7172	43.7469	64.5611	63.0365	55.5993	59.6606	60.6019
Acot11	365.418	0.0850432	0.137635	0.61789	0.536648	0.999837	0.999837	352.854	345.093	381.058	341.429	457.25	304.532	336.486	404.644
Acot12	1.64002	0.412491	1.16487	0.35411	0.723257	0.999837	0.999837	0	2.06025	1.15123	2.48312	1.88169	1.26362	2.38643	1.89381
Acot13	416.351	-0.0309169	0.137592	-0.2247	0.822212	0.999837	0.999837	445.534	402.78	429.41	403.507	323.65	510.502	390.578	424.844
Acot2	266.705	0.0530572	0.122627	0.432671	0.665254	0.999837	0.999837	263.524	302.857	214.129	265.694	268.14	277.996	273.643	267.658
Acot3	15.5569	0.822967	0.496037	1.65909	0.0970985	0.999837	0.999837	6.69977	23.6929	8.05863	6.2078	17.876	17.6907	24.6597	19.5694
Acot4	85.0293	-0.338784	0.176523	-1.9192	0.0549585	0.999837	0.999837	92.6801	80.3499	105.913	100.566	83.7351	77.0808	69.2063	70.7022
Acot5	12.7504	-0.627451	0.410502	-1.5285	0.126389	0.999837	0.999837	14.5162	17.5122	14.966	14.8987	11.2901	8.84534	11.1367	8.83778
Acot6	32.2448	-0.0153006	0.341035	-0.0448652	0.964215	0.999837	0.999837	39.082	43.2653	20.7222	26.0727	19.7577	40.4358	35.7964	32.826
Acot7	6217.41	0.0883771	0.0987417	0.895034	0.370769	0.999837	0.999837	6428.43	5343.27	6037.07	6298.43	5545.33	7251.91	6155.39	6679.46
Acot8	366.44	0.0704857	0.131565	0.535749	0.592132	0.999837	0.999837	409.802	324.49	386.814	306.665	350.935	438.476	341.259	373.08
Acot9	888.457	-0.0804329	0.0827696	-0.971769	0.331165	0.999837	0.999837	833.004	932.265	929.045	954.759	842.055	957.824	830.476	828.226
Acox1	4715.66	-0.0756069	0.0617745	-1.22392	0.220983	0.999837	0.999837	4611.67	5195.96	4687.82	4861.95	4829.35	4428.99	4466.59	4642.99
Acox2	14.9306	0.0661783	0.44591	0.148412	0.882018	0.999837	0.999837	11.1663	13.3917	14.966	18.6234	17.876	15.1634	20.6824	7.57524
Acox3	976.064	-0.0272108	0.0797986	-0.340993	0.733109	0.999837	0.999837	1016.13	990.982	955.524	974.624	1000.12	1005.84	1008.66	856.633
Acoxl	8.40508	0.0491931	0.557891	0.0881768	0.929736	0.999837	0.999837	5.58314	6.18076	9.20987	12.4156	4.70422	7.58172	12.7276	8.83778
Acp1	806.096	-0.106764	0.0790779	-1.35011	0.17698	0.999837	0.999837	779.406	908.572	842.703	809.497	801.598	811.244	741.383	754.367
Acp2	1583.74	-0.152569	0.0687167	-2.22026	0.0264013	0.999837	0.999837	1769.85	1597.73	1730.3	1570.57	1415.97	1552.99	1534.47	1498
Acp3	14.022	-0.556476	0.410948	-1.35413	0.175695	0.999837	0.999837	18.9827	13.3917	14.966	19.8649	15.0535	7.58172	10.3412	11.9941
Acp4	7.53975	0.428072	0.563794	0.75927	0.447691	0.999837	0.999837	10.0496	6.18076	3.4537	6.2078	7.52675	7.58172	7.95475	11.3629
Acp5	15.2543	0.460881	0.413741	1.11394	0.265307	0.999837	0.999837	12.2829	16.482	16.1173	6.2078	15.9943	17.6907	21.4778	15.7817
Acp6	326.456	0.134408	0.122181	1.10007	0.271302	0.999837	0.999837	298.14	333.761	257.876	355.086	313.301	356.341	361.941	335.204
Acp7	5.69558	-0.110514	0.759922	-0.145428	0.884373	0.999837	0.999837	3.34988	4.12051	13.8148	2.48312	7.52675	2.52724	7.95475	3.78762
Acr	19.6289	-0.306002	0.332072	-0.921494	0.356792	0.999837	0.999837	20.0993	23.6929	24.1759	18.6234	17.876	17.6907	19.0914	15.7817
Acrbp	283.811	0.136891	0.127566	1.0731	0.283227	0.999837	0.999837	291.44	294.616	232.549	263.211	257.791	305.796	291.144	333.942
Acsbg1	7704.86	0.037208	0.0654369	0.568609	0.569621	0.999837	0.999837	7863.29	7753.77	7563.6	7243.26	7180.52	7829.39	7769.41	8435.66
Acsbg2	3.99079	-0.377996	0.744329	-0.507834	0.61157	0.999837	0.999837	4.46651	5.15064	5.75617	2.48312	1.88169	5.05448	3.97738	3.15635
Acsbg3	3.15399	-1.2907	0.908743	-1.42031	0.155518	0.999837	0.999837	7.81639	2.06025	5.75617	2.48312	0.940843	1.26362	2.38643	2.52508
Acsf2	2508.34	-0.103989	0.0755513	-1.3764	0.168697	0.999837	0.999837	2716.75	2434.19	2686.98	2556.37	2184.64	2584.1	2372.9	2530.76
Acsf3	547.628	-0.0813274	0.0757971	-1.07296	0.283288	0.999837	0.999837	556.081	577.901	538.777	578.567	516.523	544.62	546.491	522.06
Acsl1	1958.45	-0.0368059	0.0561416	-0.65559	0.512088	0.999837	0.999837	1951.87	2061.28	1935.22	1981.53	2012.46	1959.87	1901.19	1864.14
Acsl3	7218.07	-0.100521	0.0907971	-1.1071	0.268253	0.999837	0.999837	7173.22	7359.23	8229.02	7112.89	7794.89	7323.94	6176.07	6575.3
Acsl4	2537.9	-0.0428116	0.0739149	-0.579202	0.562453	0.999837	0.999837	2743.55	2440.37	2712.31	2404.9	2675.76	2443.84	2520.86	2361.58
Acsl5	1037.04	-0.0518997	0.0759149	-0.683657	0.494192	0.999837	0.999837	1114.39	1016.74	1102.88	985.798	1009.52	1087.98	956.957	1022.03
Acsl6	4726.59	-0.0115719	0.0707902	-0.163468	0.87015	0.999837	0.999837	4570.36	4658.23	4997.5	4760.14	4885.8	4441.62	4387.05	5112.02
Acsm1	1.04069	1.43913	1.57062	0.91628	0.35952	0.999837	0.999837	0	1.03013	1.15123	0	2.82253	1.26362	0.795475	1.26254
Acsm2	0.315905	1.38958	3.50247	0.396744	0.691556	0.999837	0.999837	0	0	0	0	0	2.52724	0	0
Acsm3	22.6364	0.114207	0.359772	0.317443	0.750907	0.999837	0.999837	16.7494	33.9942	14.966	21.1065	26.3436	20.2179	26.2507	21.4632
Acsm4	1.09142	3.4079	2.15579	1.58081	0.113922	0.999837	0.999837	0	0	0	0	0.940843	0	7.15928	0.63127
Acsm5	63.3606	0.229677	0.469613	0.489077	0.624787	0.999837	0.999837	41.3152	97.8621	14.966	79.4598	79.9717	36.645	92.2751	64.3895
Acss1	1567.98	-0.136149	0.118506	-1.14887	0.250608	0.999837	0.999837	1749.76	1662.63	1468.97	1683.55	1263.55	1729.9	1661.75	1323.77
Acss2	1790.55	0.00128142	0.080239	0.01597	0.987258	0.999837	0.999837	1827.92	1911.92	1745.27	1668.66	1679.41	2002.84	1749.25	1739.15
Acss3	244.403	0.00845297	0.191971	0.0440326	0.964878	0.999837	0.999837	203.226	313.159	221.037	238.379	271.904	175.643	298.303	233.57
Acta1	246.691	0.0562036	0.149909	0.374917	0.707722	0.999837	0.999837	272.457	175.122	270.54	249.553	252.146	264.097	243.415	246.195
Acta2	203.855	-0.141781	0.294593	-0.481278	0.630319	0.999837	0.999837	203.226	363.635	124.333	163.886	143.008	195.861	241.824	195.062
Actb	29949.4	-0.0114328	0.0697825	-0.163834	0.869862	0.999837	0.999837	30642.5	31850.5	28485	29293.4	27134.9	30612.5	32020.3	29556.7
Actc1	1.46885	0.79995	1.4394	0.55575	0.578381	0.999837	0.999837	0	3.09038	0	1.24156	0.940843	1.26362	0.795475	4.41889
Actg2	5.46399	-0.665197	0.863013	-0.770784	0.440835	0.999837	0.999837	4.46651	18.5423	1.15123	2.48312	2.82253	5.05448	4.77285	4.41889
Actl10	1.04194	0.550493	1.51751	0.362762	0.716783	0.999837	0.999837	0	1.03013	1.15123	1.24156	0	1.26362	2.38643	1.26254
Actl11	0.2282	-0.36538	3.53381	-0.103395	0.917649	0.999837	0.999837	0	1.03013	0	0	0	0	0.795475	0
Actl6a	336.917	0.0569236	0.114677	0.496381	0.619625	0.999837	0.999837	327.172	375.996	295.867	319.081	319.887	386.668	346.827	323.841
Actl6b	1174.48	0.047508	0.0960535	0.494599	0.620883	0.999837	0.999837	1203.72	1139.32	1129.36	1145.96	1021.76	1367.24	1151.85	1236.66
Actl7b	4.28813	0.186135	0.896848	0.207543	0.835586	0.999837	0.999837	4.46651	1.03013	3.4537	7.44936	1.88169	1.26362	10.3412	4.41889
Actn1	1449.03	-0.0522608	0.0706874	-0.739322	0.459712	0.999837	0.999837	1339.95	1549.31	1551.86	1461.32	1452.66	1362.18	1450.15	1424.78
Actn2	237.729	-0.225726	0.10952	-2.06105	0.0392985	0.999837	0.999837	241.192	265.773	278.598	238.379	229.566	222.397	213.187	212.738
Actn3	6.55681	-0.233121	0.63702	-0.365955	0.714399	0.999837	0.999837	8.93302	6.18076	10.3611	2.48312	4.70422	8.84534	7.15928	3.78762
Actn4	2985.97	0.0718506	0.044849	1.60206	0.109143	0.999837	0.999837	2953.48	2910.11	2894.2	2885.38	3081.26	3102.19	3080.88	2980.22
Actr10	3396.07	-0.0441201	0.052539	-0.839759	0.401044	0.999837	0.999837	3470.48	3367.49	3495.14	3456.5	3296.71	3495.17	3176.33	3410.75
Actr1a	7180.68	-0.0130466	0.0501648	-0.260074	0.794807	0.999837	0.999837	7208.95	6995.59	7223.99	7422.04	6957.54	7490.74	6895.18	7251.39
Actr1b	4191.98	0.0212123	0.0491407	0.431664	0.665986	0.999837	0.999837	4326.93	3955.69	4143.29	4221.3	4178.28	4206.59	4213.63	4290.11
Actr2	8413.06	-0.0880234	0.0617327	-1.42588	0.153903	0.999837	0.999837	8269.74	8535.63	9106.25	8769.13	8795	7735.88	7984.18	8108.66
Actr3	4793.25	-0.0790672	0.0454259	-1.74057	0.0817584	0.999837	0.999837	4926.56	4927.1	4759.2	5084.19	4557.44	4765.11	4675.8	4650.56
Actr3b	558.146	-0.0162469	0.0900924	-0.180336	0.856889	0.999837	0.999837	583.996	504.762	551.441	605.881	548.512	571.156	518.65	580.768
Actr5	267.265	-0.0210522	0.117357	-0.179386	0.857634	0.999837	0.999837	285.857	295.646	250.969	244.587	237.093	262.833	287.167	273.971
Actr6	869.137	-0.104207	0.0779057	-1.3376	0.181027	0.999837	0.999837	830.771	902.391	919.835	946.068	827.001	909.806	794.68	822.544
Actr8	1377.88	-0.016146	0.0711823	-0.226826	0.820559	0.999837	0.999837	1506.33	1371.1	1270.96	1394.27	1315.3	1386.19	1382.54	1396.37
Actrt2	0.464926	1.04601	2.55362	0.409617	0.682087	0.999837	0.999837	0	1.03013	0	0	0	0	0.795475	1.89381
Actrt3	12.7716	-0.281751	0.463659	-0.607669	0.543407	0.999837	0.999837	15.6328	7.21089	21.8734	11.174	10.3493	13.8998	11.9321	10.1003
Acvr1	514.847	-0.0424795	0.104025	-0.408358	0.683011	0.999837	0.999837	447.768	490.34	559.499	593.465	507.115	505.448	498.763	516.379
Acvr1b	2685.53	-0.0959777	0.0735617	-1.30472	0.191987	0.999837	0.999837	2823.95	2467.15	2951.76	2856.83	2738.79	2580.31	2547.91	2517.5
Acvr1c	18.5025	0.189541	0.441352	0.429454	0.667593	0.999837	0.999837	17.866	19.5724	23.0247	8.69092	31.9887	11.3726	19.0914	16.413
Acvr2a	477.614	-0.0915668	0.146127	-0.626624	0.530906	0.999837	0.999837	455.584	508.883	474.308	535.112	501.469	338.65	553.651	453.252
Acvr2b	69.8741	0.0145204	0.265043	0.0547852	0.95631	0.999837	0.999837	51.3649	53.5666	89.7962	84.426	90.321	49.2812	70.7973	69.4397
Acvrl1	191.449	0.359168	0.12995	2.76389	0.00571169	0.999837	0.999837	164.144	180.272	161.173	165.127	184.405	223.661	239.438	213.369
Acy1	1407.11	0.091641	0.129138	0.709638	0.477929	0.999837	0.999837	1485.11	1580.21	1174.26	1208.04	1214.63	1657.87	1422.31	1514.42
Acyp1	380.531	0.0720779	0.158446	0.454905	0.649178	0.999837	0.999837	340.571	461.497	389.117	290.525	392.332	451.112	324.554	394.544
Acyp2	1241.39	-0.0973216	0.0805093	-1.20882	0.22673	0.999837	0.999837	1181.39	1317.53	1296.29	1337.16	1107.37	1237.08	1305.37	1148.91
Ada	137.553	0.0765479	0.278741	0.274621	0.783608	0.999837	0.999837	117.246	213.236	73.6789	131.605	121.369	130.153	140.799	172.337
Adad1	1.40328	-0.744821	1.3755	-0.541492	0.588168	0.999837	0.999837	2.23326	0	1.15123	3.72468	0	1.26362	1.59095	1.26254
Adad2	6.85029	0.755689	0.740602	1.02037	0.307552	0.999837	0.999837	10.0496	3.09038	3.4537	3.72468	8.46759	7.58172	15.9095	2.52508
Adal	1.2151	-0.471785	1.32133	-0.357053	0.721052	0.999837	0.999837	1.11663	1.03013	1.15123	2.48312	1.88169	0	0.795475	1.26254
Adam10	1590.43	0.0042782	0.0860757	0.0497028	0.960359	0.999837	0.999837	1519.73	1684.26	1585.25	1565.61	1759.38	1384.93	1644.25	1580.07
Adam11	3172.18	0.137305	0.0955245	1.43738	0.150611	0.999837	0.999837	3258.32	2516.6	3216.55	3095.21	3587.44	3231.08	3124.63	3347.62
Adam12	141.579	-0.0181963	0.170005	-0.107034	0.914762	0.999837	0.999837	127.296	153.489	166.929	121.673	172.174	131.416	123.299	136.354
Adam15	1331.72	0.0895707	0.0671674	1.33354	0.182353	0.999837	0.999837	1335.49	1249.54	1247.94	1332.19	1378.34	1287.63	1459.7	1362.91
Adam17	744.915	0.108064	0.0817105	1.32253	0.185993	0.999837	0.999837	751.49	727.27	699.95	692.79	801.598	697.518	760.474	828.226
Adam18	0.2282	-0.36538	3.53381	-0.103395	0.917649	0.999837	0.999837	0	1.03013	0	0	0	0	0.795475	0
Adam19	387.113	-0.191187	0.137685	-1.38859	0.164959	0.999837	0.999837	337.222	408.96	495.03	409.715	420.557	343.705	326.94	354.774
Adam1a	214.402	0.322348	0.197707	1.63043	0.103011	0.999837	0.999837	188.71	200.875	163.475	211.065	167.47	208.497	260.12	315.004
Adam2	0.444671	0.642513	3.2376	0.198453	0.84269	0.999837	0.999837	0	1.03013	0	0	0	2.52724	0	0
Adam22	855.924	-0.0767194	0.211454	-0.362819	0.71674	0.999837	0.999837	766.007	705.637	1155.84	887.715	1213.69	638.128	792.293	688.084
Adam23	2149.42	-0.135003	0.19328	-0.698485	0.484874	0.999837	0.999837	1890.45	1954.15	2881.54	2274.54	2869.57	1494.86	2004.6	1825.63
Adam26a	1.08055	-1.98603	1.86743	-1.06351	0.287552	0.999837	0.999837	1.11663	0	3.4537	2.48312	0	0	1.59095	0
Adam30	0.2282	-0.36538	3.53381	-0.103395	0.917649	0.999837	0.999837	0	1.03013	0	0	0	0	0.795475	0
Adam32	13.2614	0.350646	0.457408	0.766593	0.443323	0.999837	0.999837	8.93302	17.5122	11.5123	8.69092	13.1718	11.3726	22.2733	12.6254
Adam33	7.89596	0.461204	0.604248	0.763269	0.445303	0.999837	0.999837	4.46651	13.3917	4.60493	3.72468	7.52675	11.3726	11.1367	6.94397
Adam3a	0.478549	0.962054	2.57085	0.374216	0.708243	0.999837	0.999837	0	0	1.15123	0	1.88169	0	0.795475	0
Adam5	4.7267	-1.11924	0.736475	-1.51973	0.128579	0.999837	0.999837	4.46651	6.18076	10.3611	4.96624	4.70422	1.26362	3.97738	1.89381
Adam7	0.198869	1.08898	3.51908	0.309449	0.75698	0.999837	0.999837	0	0	0	0	0	0	1.59095	0
Adam8	224.178	-0.0819909	0.157813	-0.519546	0.60338	0.999837	0.999837	288.09	238.989	181.895	212.307	190.991	236.297	231.483	213.369
Adam9	1201.11	-0.0910395	0.0994387	-0.915533	0.359912	0.999837	0.999837	1147.89	1361.83	1228.37	1220.45	1205.22	996.996	1306.17	1141.97
Adamts1	247.506	-0.146061	0.148067	-0.986452	0.323911	0.999837	0.999837	202.11	263.713	292.413	284.317	234.27	197.125	252.961	253.139
Adamts10	570.329	0.216145	0.117547	1.8388	0.0659448	0.999837	0.999837	525.932	600.564	459.342	525.18	624.72	554.729	707.177	564.986
Adamts12	100.124	0.149969	0.25868	0.579748	0.562084	0.999837	0.999837	83.7471	141.127	82.8888	72.0104	92.2026	85.9262	143.981	99.1093
Adamts13	209.512	0.119878	0.17043	0.703385	0.481816	0.999837	0.999837	179.777	230.748	168.08	225.964	208.867	179.434	273.643	209.582
Adamts14	12.7909	0.0477	0.49488	0.0963871	0.923213	0.999837	0.999837	6.69977	17.5122	12.6636	13.6572	17.876	6.3181	17.5005	10.1003
Adamts15	156.192	-0.118467	0.143185	-0.82737	0.408028	0.999837	0.999837	137.345	175.122	183.046	153.953	158.062	150.371	155.913	135.723
Adamts16	16.3774	-0.209165	0.404356	-0.517278	0.604962	0.999837	0.999837	11.1663	12.3615	21.8734	24.8312	15.0535	17.6907	13.5231	14.5192
Adamts17	58.4085	-0.146452	0.221648	-0.660743	0.508777	0.999837	0.999837	65.881	45.3256	74.8302	59.5948	63.0365	53.072	52.5014	53.0267
Adamts18	20.024	0.234217	0.429556	0.545254	0.585579	0.999837	0.999837	12.2829	16.482	18.4197	27.3143	28.2253	8.84534	21.4778	27.1446
Adamts19	53.9905	-0.31493	0.207271	-1.51941	0.128659	0.999837	0.999837	63.6478	54.5967	55.2592	65.8026	47.983	51.8084	42.9557	49.8703
Adamts2	517.715	0.131488	0.142142	0.92505	0.35494	0.999837	0.999837	398.636	500.642	497.333	582.291	572.974	441.003	620.471	528.373
Adamts20	233.138	0.120089	0.124875	0.961678	0.336211	0.999837	0.999837	204.343	215.297	244.061	232.172	270.963	205.97	244.211	248.089
Adamts3	46.5928	0.129954	0.239462	0.542692	0.587342	0.999837	0.999837	36.8487	43.2653	50.6543	48.4208	53.6281	36.645	47.7285	55.5517
Adamts4	783.537	0.2307	0.112285	2.05459	0.0399184	0.999837	0.999837	701.242	764.354	716.067	698.998	926.731	954.033	691.268	815.6
Adamts5	60.5671	0.151593	0.28811	0.526163	0.598775	0.999837	0.999837	54.7148	47.3858	70.2252	57.1117	95.966	58.1265	39.7738	61.2332
Adamts6	117.752	0.0802174	0.161434	0.496907	0.619255	0.999837	0.999837	91.5635	115.374	122.031	130.364	117.605	108.671	132.049	124.36
Adamts7	57.0091	-0.0471293	0.208644	-0.225883	0.821292	0.999837	0.999837	50.2482	56.657	59.8641	65.8026	57.3914	48.0176	64.4335	53.6579
Adamts8	58.1608	-0.116586	0.343213	-0.339688	0.734091	0.999837	0.999837	25.6824	81.38	57.5617	78.2182	59.2731	39.1722	53.2968	70.7022
Adamts9	129.737	0.169257	0.228078	0.7421	0.458027	0.999837	0.999837	103.846	152.459	101.309	131.605	173.115	92.2443	161.481	121.835
Adamtsl1	146.282	0.0469951	0.284241	0.165335	0.86868	0.999837	0.999837	128.412	156.579	108.216	183.751	195.695	70.7627	176.595	150.242
Adamtsl2	281.891	0.153022	0.128932	1.18684	0.235291	0.999837	0.999837	310.422	240.02	246.364	270.66	254.969	322.223	318.19	292.278
Adamtsl3	125.578	0.223485	0.227518	0.982274	0.325965	0.999837	0.999837	92.6801	166.881	107.065	96.8416	131.718	112.462	172.618	124.36
Adamtsl4	115.504	0.282892	0.239306	1.18213	0.237153	0.999837	0.999837	101.613	138.037	69.074	108.016	118.546	113.726	170.232	104.791
Adamtsl5	29.5792	0.287458	0.289583	0.992662	0.320875	0.999837	0.999837	30.1489	25.7532	27.6296	22.3481	35.752	35.3814	35.0009	24.6195
Adap1	2854.5	0.12596	0.109756	1.14763	0.251119	0.999837	0.999837	2788.22	2391.96	2967.88	2768.68	2831	3576.04	2648.14	2864.07
Adap2	90.4331	0.26304	0.182093	1.44453	0.148589	0.999837	0.999837	70.3475	89.6211	79.4351	88.1507	87.4984	121.308	89.8887	97.2155
Adar	6521.1	-0.0791802	0.0844031	-0.938119	0.348183	0.999837	0.999837	6726.56	5923.23	7222.84	6930.38	6960.36	5842.98	6178.46	6384.03
Adarb1	5572.16	-0.107213	0.16465	-0.651157	0.514945	0.999837	0.999837	5440.21	4679.87	7935.45	5060.6	6379.86	5337.53	4517.5	5226.28
Adarb2	187.521	-0.143525	0.274739	-0.522404	0.601389	0.999837	0.999837	146.278	157.609	267.086	217.273	271.904	109.935	167.845	162.236
Adat1	143.798	-0.0673406	0.136638	-0.492838	0.622127	0.999837	0.999837	156.328	135.977	143.904	153.953	141.126	125.098	155.118	138.879
Adat2	125.237	-0.238723	0.156748	-1.52298	0.127765	0.999837	0.999837	125.062	121.555	155.416	139.055	119.487	130.153	99.4344	111.735
Adat3	106.496	0.28314	0.170857	1.65718	0.0974831	0.999837	0.999837	97.1466	88.5909	94.4011	105.533	97.8477	108.671	139.208	120.573
Adck1	344.62	0.0210358	0.110784	0.18988	0.849403	0.999837	0.999837	329.405	335.821	377.604	327.772	350.935	324.75	317.395	393.281
Adck5	467.484	0.0518838	0.0984299	0.527115	0.598114	0.999837	0.999837	511.415	408.96	453.586	463.102	436.551	487.757	495.581	482.921
Adcy1	2335.92	-0.206517	0.292425	-0.706223	0.480049	0.999837	0.999837	2357.2	1745.04	3715.03	2193.84	2831.94	2179.74	1621.18	2043.42
Adcy10	10.182	0.0653487	0.453807	0.144001	0.8855	0.999837	0.999837	10.0496	9.27114	10.3611	9.93247	11.2901	11.3726	10.3412	8.83778
Adcy2	3808.15	-0.0767836	0.0505985	-1.51751	0.129139	0.999837	0.999837	3898.15	3805.29	3866.99	4066.11	3815.12	3768.11	3558.16	3687.25
Adcy3	2434.28	-0.00926873	0.0687138	-0.134889	0.8927	0.999837	0.999837	2529.16	2225.07	2427.95	2591.13	2395.39	2309.9	2488.25	2507.4
Adcy4	67.6675	0.119127	0.221354	0.538174	0.590457	0.999837	0.999837	68.1143	66.9583	59.8641	65.8026	60.214	64.4446	61.2516	94.6905
Adcy5	2915.8	-0.0517545	0.0891913	-0.580264	0.561737	0.999837	0.999837	2886.48	2651.55	3286.77	3050.51	3108.55	2590.42	2951.21	2800.94
Adcy6	1768.15	0.0463934	0.0722748	0.641902	0.520937	0.999837	0.999837	1806.7	1748.13	1660.08	1749.36	1819.59	1614.91	1828	1918.43
Adcy7	634.407	-0.0786765	0.127936	-0.614968	0.538576	0.999837	0.999837	682.259	503.732	727.579	695.273	682.111	553.466	610.925	619.907
Adcy8	911.429	-0.0547415	0.112163	-0.488051	0.625514	0.999837	0.999837	908.935	808.65	1086.76	912.546	815.711	897.17	850.363	1011.29
Adcy9	879.301	-0.0349807	0.114475	-0.305575	0.759928	0.999837	0.999837	834.121	776.716	1057.98	892.681	973.773	792.29	831.272	875.571
Adcyap1	2258.51	-0.0255277	0.114006	-0.223915	0.822824	0.999837	0.999837	1974.2	2499.09	2246.06	2397.45	1965.42	2019.26	2601.2	2365.37
Adcyap1r1	9245.46	-0.237612	0.1176	-2.02051	0.0433309	0.999837	0.999837	10150.1	9258.78	10103.2	10511	9731.14	6818.49	9633.2	7757.67
Add1	7819.49	-0.0261207	0.0724343	-0.360613	0.718389	0.999837	0.999837	8380.29	7258.28	8131.16	7789.54	7882.38	8168.04	7050.3	7895.92
Add2	1306.99	-0.204974	0.184394	-1.1116	0.266309	0.999837	0.999837	1241.69	1124.9	1710.73	1523.39	1592.85	855.471	1197.99	1208.88
Add3	5436.52	-0.0151774	0.0900852	-0.168478	0.866207	0.999837	0.999837	5209.07	6036.54	5005.56	5611.85	5812.53	4728.47	5669.35	5418.82
Adgb	173.727	-0.0964679	0.174401	-0.553137	0.580169	0.999837	0.999837	157.444	171.001	207.222	184.992	181.583	117.517	193.3	176.756
Adgra1	1610.02	-0.10281	0.131196	-0.783638	0.433253	0.999837	0.999837	1683.87	1387.58	2074.52	1523.39	1794.19	1486.02	1487.54	1443.08
Adgra2	653.347	0.263995	0.116097	2.27392	0.0229711	0.999837	0.999837	539.331	694.306	533.021	609.606	737.621	619.174	783.543	710.178
Adgra3	708.461	0.0669129	0.100836	0.663584	0.506957	0.999837	0.999837	650.994	735.511	718.37	666.717	718.804	615.383	805.021	756.892
Adgrb1	6183.73	0.107829	0.0946802	1.13887	0.254757	0.999837	0.999837	6542.32	5021.87	6427.34	5821.67	5974.35	6280.19	6790.18	6611.92
Adgrb2	4705.85	0.145918	0.107215	1.36099	0.173516	0.999837	0.999837	5018.12	3719.79	4461.03	4675.71	4447.37	4771.43	5555.6	4997.76
Adgrb3	2316.88	-0.141097	0.084654	-1.66675	0.0955632	0.999837	0.999837	2391.82	2322.94	2510.84	2498.02	2492.29	1961.14	2105.62	2252.37
Adgrd1	117.899	-0.189261	0.152777	-1.2388	0.215419	0.999837	0.999837	127.296	135.977	128.938	111.74	108.197	93.5079	120.117	117.416
Adgre1	290.211	-0.248417	0.209595	-1.18523	0.235928	0.999837	0.999837	289.207	461.497	254.423	255.761	249.323	219.87	327.736	263.871
Adgre4	3.257	-0.668133	0.88214	-0.757399	0.448811	0.999837	0.999837	2.23326	3.09038	4.60493	6.2078	4.70422	1.26362	0.795475	3.15635
Adgre5	240.169	0.0288828	0.129396	0.223213	0.82337	0.999837	0.999837	206.576	267.833	259.027	218.514	222.98	228.715	263.302	254.402
Adgrf1	5.45502	0.0436558	0.651134	0.0670459	0.946545	0.999837	0.999837	3.34988	6.18076	5.75617	6.2078	2.82253	6.3181	7.95475	5.05016
Adgrf2	1.88774	-0.444511	1.24236	-0.357795	0.720497	0.999837	0.999837	5.58314	2.06025	1.15123	0	2.82253	0	1.59095	1.89381
Adgrf3	2.85625	-0.706948	0.994061	-0.711172	0.476978	0.999837	0.999837	2.23326	1.03013	3.4537	7.44936	0.940843	3.79086	0.795475	3.15635
Adgrf5	588.924	-0.150654	0.162287	-0.92832	0.353242	0.999837	0.999837	529.281	516.094	779.385	654.302	695.283	513.03	483.649	540.367
Adgrg1	6184.94	0.0141353	0.0776364	0.182071	0.855527	0.999837	0.999837	6715.4	6267.29	5494.84	6143.24	6010.11	5894.79	6646.2	6307.65
Adgrg2	222.711	-0.0424598	0.156707	-0.27095	0.786429	0.999837	0.999837	225.559	282.255	179.592	217.273	234.27	185.752	229.097	227.888
Adgrg3	5.20469	0.4362	0.671749	0.64935	0.516112	0.999837	0.999837	3.34988	6.18076	5.75617	2.48312	5.64506	3.79086	8.75023	5.68143
Adgrg5	2.32563	0.162915	1.03861	0.156859	0.875356	0.999837	0.999837	1.11663	3.09038	4.60493	0	2.82253	1.26362	3.1819	2.52508
Adgrg6	403.192	-0.0218619	0.159198	-0.137326	0.890773	0.999837	0.999837	352.854	507.853	410.99	351.361	487.357	395.513	388.192	331.417
Adgrg7	1.05226	-0.157894	1.94167	-0.0813188	0.935188	0.999837	0.999837	0	3.09038	0	1.24156	2.82253	1.26362	0	0
Adgrl1	6082.78	-0.0771057	0.11899	-0.648	0.516985	0.999837	0.999837	6051	5138.27	7150.31	6643.58	6846.52	5209.9	5962.09	5660.6
Adgrl3	2329	-0.0920382	0.12956	-0.710392	0.477461	0.999837	0.999837	2485.61	1891.31	2472.85	2767.44	2242.97	1876.48	2439.72	2455.64
Adgrl4	362.349	0.0280192	0.150497	0.186178	0.852305	0.999837	0.999837	409.802	373.936	345.37	304.182	429.965	394.249	283.985	357.299
Adgrv1	764.921	0.0761405	0.109067	0.698109	0.485109	0.999837	0.999837	713.525	834.403	690.74	738.728	913.559	774.599	688.086	765.73
Adh5	1599.21	0.00262959	0.0821198	0.0320214	0.974455	0.999837	0.999837	1611.29	1750.19	1468.97	1556.92	1496.88	1752.64	1546.4	1610.37
Adh7	1.92497	-0.0400492	1.17093	-0.0342028	0.972715	0.999837	0.999837	2.23326	4.12051	1.15123	0	1.88169	3.79086	1.59095	0.63127
Adhfe1	1320.1	-0.0812116	0.0874601	-0.928556	0.353119	0.999837	0.999837	1491.81	1302.08	1288.23	1347.09	1135.6	1354.6	1272.76	1368.59
Adi1	610.996	0.0200733	0.0832333	0.241169	0.809424	0.999837	0.999837	580.646	653.101	592.885	599.673	600.258	635.601	574.333	651.47
Adipoq	2.42488	1.34445	1.1001	1.22211	0.221665	0.999837	0.999837	0	3.09038	1.15123	1.24156	3.76337	1.26362	6.3638	2.52508
Adipor1	2688.82	0.0318497	0.0627191	0.507815	0.611583	0.999837	0.999837	2668.74	2657.73	2511.99	2795.99	2569.44	2889.9	2696.66	2720.14
Adipor2	1134.64	0.036815	0.0955899	0.385135	0.700138	0.999837	0.999837	985.982	1108.42	1177.71	1209.28	1290.84	1099.35	1063.55	1141.97
Adk	1502.98	-0.0673227	0.0785134	-0.857468	0.391186	0.999837	0.999837	1471.72	1621.42	1513.87	1543.26	1428.2	1569.42	1320.49	1555.45
Adm	40.7964	0.317693	0.353697	0.898208	0.369075	0.999837	0.999837	27.9157	53.5666	23.0247	40.9715	37.6337	35.3814	70.0018	37.8762
Adm2	0.484322	-0.446286	2.60126	-0.171565	0.86378	0.999837	0.999837	0	0	2.30247	0	0.940843	0	0	0.63127
Adnp	4085.73	-0.0949132	0.050508	-1.87917	0.060221	0.999837	0.999837	4229.79	4134.93	4256.11	4261.03	4182.05	3818.66	3908.97	3894.3
Adnp2	768.918	-0.0798354	0.0872017	-0.915525	0.359916	0.999837	0.999837	782.756	728.3	803.561	845.502	799.717	770.808	671.381	749.317
Ado	662.53	0.0580007	0.105099	0.55187	0.581038	0.999837	0.999837	608.562	637.649	681.53	666.717	637.892	783.444	586.265	698.184
Adora1	3419.06	0.0161144	0.128871	0.125043	0.90049	0.999837	0.999837	3359.93	3003.85	4181.28	3052.99	3667.41	3822.45	2846.21	3418.33
Adora2a	84.8283	0.289867	0.200061	1.4489	0.147367	0.999837	0.999837	78.1639	83.4403	81.7376	62.078	75.2675	99.826	85.1158	112.997
Adora2b	176.319	0.288689	0.178366	1.61852	0.10555	0.999837	0.999837	151.861	206.025	131.241	145.262	157.121	200.916	224.324	193.8
Adora3	78.4612	-0.172778	0.186537	-0.926241	0.354321	0.999837	0.999837	99.3799	69.0185	75.9814	88.1507	75.2675	74.5536	77.1611	68.1771
Adpgk	1993.44	0.114863	0.103191	1.11311	0.265661	0.999837	0.999837	1660.43	1859.38	2107.91	2028.71	1998.35	2230.29	1817.66	2244.79
Adprh	1455.15	0.119238	0.0961891	1.23962	0.215115	0.999837	0.999837	1566.63	1332.98	1296.29	1384.34	1312.48	1613.64	1522.54	1612.26
Adprhl1	124.915	0.0393046	0.146498	0.268294	0.788473	0.999837	0.999837	109.43	139.067	111.67	132.847	125.132	123.835	130.458	126.885
Adprm	494.644	-0.033587	0.0822088	-0.408557	0.682865	0.999837	0.999837	527.048	497.551	480.064	499.107	464.777	472.594	509.104	506.91
Adprs	935.829	0.13391	0.0928797	1.44176	0.149371	0.999837	0.999837	894.419	851.915	916.382	905.097	845.818	1109.46	980.025	983.518
Adra1a	160.161	-0.193402	0.263927	-0.732785	0.46369	0.999837	0.999837	137.345	123.615	148.509	274.385	162.766	164.271	105.003	165.393
Adra1b	231.526	0.0388272	0.150411	0.25814	0.796299	0.999837	0.999837	221.092	171.001	276.296	245.829	231.447	242.615	229.097	234.832
Adra1d	25.1713	0.668572	0.314441	2.12623	0.0334844	0.999837	0.999837	16.7494	17.5122	23.0247	21.1065	35.752	22.7452	31.0235	33.4573
Adra2a	649.036	0.124336	0.113265	1.09775	0.272315	0.999837	0.999837	707.942	530.515	609.002	638.162	585.205	698.782	702.405	720.279
Adra2b	35.3396	-0.589416	0.542537	-1.08641	0.277299	0.999837	0.999837	49.1316	20.6025	75.9814	23.5896	55.5098	30.3269	14.3186	13.2567
Adra2c	139.119	0.228723	0.199765	1.14496	0.252226	0.999837	0.999837	154.095	106.103	115.123	136.572	107.256	187.016	155.913	150.873
Adrb1	113.663	-0.0970934	0.188051	-0.516315	0.605634	0.999837	0.999837	138.462	86.5307	138.148	108.016	101.611	101.09	116.139	119.31
Adrb2	46.9866	0.0957414	0.252723	0.37884	0.704807	0.999837	0.999837	34.6155	57.6871	43.7469	45.9377	39.5154	45.4903	59.6606	49.239
Adrb3	1.16282	-0.111938	1.50554	-0.0743506	0.940731	0.999837	0.999837	0	0	1.15123	3.72468	0.940843	1.26362	1.59095	0.63127
Adrm1	1739.58	0.160258	0.0787812	2.03422	0.0419296	0.999837	0.999837	1744.17	1515.32	1596.76	1717.08	1655.88	1905.54	1901.98	1879.92
Adsl	1411.77	-0.068967	0.0893567	-0.771817	0.440223	0.999837	0.999837	1613.53	1414.36	1369.97	1381.86	1233.45	1516.34	1380.94	1383.74
Adss	2027.79	-0.0587078	0.0563667	-1.04153	0.297628	0.999837	0.999837	2006.58	2145.75	2105.61	2015.05	1913.68	2072.34	1970.39	1992.92
Adssl1	110.278	0.028327	0.162629	0.174182	0.861723	0.999837	0.999837	90.4468	118.465	111.67	115.465	109.138	123.835	97.048	116.154
Adtrp	53.2312	0.250995	0.25713	0.976139	0.328996	0.999837	0.999837	49.1316	50.4762	52.9567	40.9715	37.6337	77.0808	62.0471	55.5517
Aebp1	730.277	0.384974	0.53905	0.714172	0.475121	0.999837	0.999837	500.249	1210.4	192.256	630.712	825.12	610.328	1141.51	731.642
Aebp2	990.649	-0.083145	0.0751628	-1.1062	0.268641	0.999837	0.999837	946.9	1053.82	1028.05	1050.36	1021.76	903.488	925.933	994.881
Aen	229.576	0.0901024	0.109731	0.821124	0.411576	0.999837	0.999837	224.442	228.688	227.944	206.099	242.738	255.251	226.71	224.732
Afap1	1066.36	-0.039027	0.0855555	-0.456161	0.648275	0.999837	0.999837	1029.53	1035.28	1156.99	1101.26	1178.88	1003.31	1048.44	977.205
Afap1l1	200.149	0.2116	0.13505	1.56682	0.117156	0.999837	0.999837	170.844	204.995	179.592	187.475	235.211	181.961	237.847	203.269
Afap1l2	318.101	-0.00559478	0.0956173	-0.0585122	0.953341	0.999837	0.999837	324.939	330.671	288.96	329.013	313.301	331.068	315.008	311.847
Afdn	2332.26	-0.0579687	0.123526	-0.469283	0.638867	0.999837	0.999837	2261.17	2122.06	2704.25	2430.97	2771.72	1897.96	2275.06	2194.92
Aff1	143.214	0.0787426	0.172954	0.455282	0.648907	0.999837	0.999837	120.596	150.399	136.997	150.229	184.405	113.726	147.958	141.404
Aff1-as1	2.30334	-0.951699	1.02016	-0.932895	0.350874	0.999837	0.999837	5.58314	2.06025	2.30247	2.48312	1.88169	0	1.59095	2.52508
Aff2	623.238	-0.286482	0.221436	-1.29374	0.195754	0.999837	0.999837	535.981	541.847	878.391	784.666	795.953	394.249	525.809	529.004
Aff3	752.908	-0.0375371	0.158668	-0.236577	0.812985	0.999837	0.999837	675.56	638.679	958.977	779.699	890.038	581.265	738.996	760.049
Aff4	5904.8	-0.0334191	0.107463	-0.310983	0.755813	0.999837	0.999837	5928.18	5612.13	6198.24	6155.65	7129.71	5027.94	5739.35	5447.23
Afg3l1	756.67	-0.1557	0.0903097	-1.72407	0.0846949	0.999837	0.999837	784.989	796.288	813.922	793.356	654.827	788.499	650.699	770.78
Afg3l2	2337.03	0.00178468	0.0519857	0.0343302	0.972614	0.999837	0.999837	2258.94	2338.39	2380.75	2368.9	2308.83	2270.72	2341.88	2427.86
Afm	0.498236	1.10343	2.51784	0.438247	0.661207	0.999837	0.999837	0	0	1.15123	0	0.940843	0	0	1.89381
Afmid	571.318	0.115895	0.0842032	1.37637	0.168708	0.999837	0.999837	585.113	546.997	543.382	518.972	628.483	549.675	619.675	578.243
Afp	5.47158	-0.742101	0.805198	-0.921638	0.356717	0.999837	0.999837	2.23326	7.21089	11.5123	6.2078	3.76337	5.05448	7.15928	0.63127
Aftph	2335.48	-0.000292503	0.0488807	-0.00598402	0.995225	0.999837	0.999837	2337.1	2279.67	2354.27	2373.86	2405.74	2280.83	2329.95	2322.44
Aga	1047.21	0.0467987	0.0749488	0.624408	0.53236	0.999837	0.999837	1034	1136.23	995.817	952.276	1043.4	1093.03	1054.8	1068.11
Agap1	2751.35	-0.084831	0.151811	-0.558794	0.576302	0.999837	0.999837	2538.09	2365.17	3415.71	3010.78	3436.9	2293.47	2484.27	2466.37
Agap2	5087.9	0.0642991	0.0968149	0.664144	0.506598	0.999837	0.999837	5502.74	4067.97	5221.99	5107.78	5161.47	4978.66	5460.94	5201.66
Agap3	4918.38	0.117066	0.11116	1.05313	0.292283	0.999837	0.999837	5512.79	3846.49	4630.26	4886.78	4612.01	5343.85	5436.28	5078.56
Agbl1	11.1963	0.286956	0.464767	0.61742	0.536958	0.999837	0.999837	6.69977	10.3013	13.8148	9.93247	9.40843	10.109	13.5231	15.7817
Agbl2	147.817	-0.0908661	0.197816	-0.459347	0.645985	0.999837	0.999837	132.879	211.176	132.392	132.847	174.056	128.889	132.049	138.248
Agbl3	345.457	0.0926058	0.152879	0.605747	0.544683	0.999837	0.999837	364.021	395.569	314.287	264.452	349.994	295.687	416.034	363.611
Agbl5	593.323	-0.0367551	0.0832772	-0.441358	0.658954	0.999837	0.999837	611.912	558.329	657.354	574.842	604.962	597.692	569.56	571.93
Ager	137.67	0.200503	0.158347	1.26622	0.205433	0.999837	0.999837	123.946	128.766	131.241	127.881	123.25	173.116	129.662	163.499
Agfg1	1595.71	-0.0870522	0.0815113	-1.06798	0.285531	0.999837	0.999837	1539.83	1570.94	1755.63	1710.87	1716.1	1440.53	1503.45	1528.3
Agfg2	718.386	0.118075	0.117053	1.00873	0.313104	0.999837	0.999837	697.892	662.372	744.848	646.852	741.384	876.952	764.452	612.332
Aggf1	885.06	-0.0761185	0.079114	-0.962136	0.335981	0.999837	0.999837	900.002	847.795	967.036	917.512	911.677	888.325	791.498	856.633
Agk	600.573	-0.0727826	0.0829661	-0.877257	0.380347	0.999837	0.999837	623.078	558.329	632.027	649.336	600.258	602.747	550.469	588.343
Agl	2233.77	-0.0201177	0.0654477	-0.307386	0.758549	0.999837	0.999837	2213.16	2189.02	2315.13	2284.47	2353.99	2060.96	2139.83	2313.6
Agmat	6.37699	0.152931	0.651948	0.234575	0.814538	0.999837	0.999837	5.58314	3.09038	10.3611	4.96624	7.52675	7.58172	8.75023	3.15635
Agmo	173.978	-0.0403889	0.14564	-0.27732	0.781535	0.999837	0.999837	152.978	197.784	189.953	162.644	181.583	187.016	173.414	146.455
Ago1	2031.06	-0.0186765	0.0844078	-0.221264	0.824887	0.999837	0.999837	1889.33	1917.07	2182.74	2190.11	2167.7	1928.28	1868.57	2104.65
Ago2	420.86	-0.0983362	0.437002	-0.225025	0.82196	0.999837	0.999837	289.207	265.773	638.934	547.528	614.371	205.97	401.715	403.381
Ago3	221.261	0.0373803	0.304074	0.122932	0.902161	0.999837	0.999837	159.678	183.363	271.691	259.486	386.687	127.626	190.914	190.643
Ago4	163.802	-0.0788533	0.185032	-0.426159	0.669992	0.999837	0.999837	135.112	189.543	193.407	155.195	205.104	130.153	156.709	145.192
Agpat1	3729.72	0.090638	0.0818831	1.10692	0.268328	0.999837	0.999837	3978.54	3237.69	3564.22	3667.57	3683.4	4214.17	3747.48	3744.69
Agpat2	21.7622	0.548255	0.359477	1.52515	0.127222	0.999837	0.999837	20.0993	19.5724	17.2685	13.6572	27.2845	21.4815	35.7964	18.9381
Agpat3	7340.81	0.0088935	0.0541075	0.164367	0.869442	0.999837	0.999837	7529.42	6884.34	7493.38	7364.93	7659.41	7418.71	7063.02	7313.26
Agpat4	1890.21	0.046674	0.0959995	0.48619	0.626832	0.999837	0.999837	1874.82	2065.4	1653.17	1842.47	1751.85	2139.31	1798.57	1996.07
Agpat5	1564.17	-0.0839172	0.0661082	-1.26939	0.204302	0.999837	0.999837	1538.71	1695.59	1584.1	1618.99	1630.48	1479.7	1501.86	1463.91
Agps	383.551	-0.133181	0.199808	-0.666547	0.505061	0.999837	0.999837	358.437	383.207	439.771	424.613	531.576	250.197	346.032	334.573
Agr2	4.30224	1.00118	0.794828	1.25962	0.207808	0.999837	0.999837	3.34988	1.03013	2.30247	4.96624	5.64506	3.79086	9.5457	3.78762
Agr3	0.826001	2.01047	1.8488	1.08745	0.27684	0.999837	0.999837	0	0	0	1.24156	1.88169	0	1.59095	1.89381
Agrn	4699.93	0.00642112	0.0562628	0.114127	0.909137	0.999837	0.999837	4798.15	4375.98	4853.6	4734.07	4786.07	4518.7	4844.44	4688.44
Agrp	119.276	0.122424	0.390288	0.313675	0.753768	0.999837	0.999837	120.596	184.393	35.6882	116.707	98.7885	83.3989	151.14	163.499
Agt	16786.2	0.271043	0.100549	2.69564	0.00702543	0.999837	0.999837	16768.4	14713.3	13329	16044.7	16007.5	20166.1	17640.5	19619.9
Agtpbp1	4026.34	-0.116077	0.0692414	-1.6764	0.0936593	0.999837	0.999837	4158.32	3812.5	4546.22	4236.2	4032.45	3876.79	3698.16	3850.11
Agtr1a	88.1745	0.130204	0.232247	0.560628	0.575051	0.999837	0.999837	93.7967	78.2897	57.5617	108.016	98.7885	73.29	112.957	82.6963
Agtr1b	0.842871	-2.37428	1.90405	-1.24696	0.212412	0.999837	0.999837	1.11663	2.06025	2.30247	0	0	1.26362	0	0
Agtr2	15.7918	0.523355	0.442028	1.18399	0.236419	0.999837	0.999837	12.2829	8.24102	18.4197	12.4156	16.9352	29.0633	11.9321	17.0443
Agtrap	501.801	-0.0246683	0.0920699	-0.26793	0.788753	0.999837	0.999837	487.966	477.979	537.626	522.696	529.695	454.903	528.196	475.346
Ahctf1	999.175	0.0315468	0.106659	0.295773	0.767403	0.999837	0.999837	1052.98	922.994	1010.78	965.933	1211.81	932.551	984.798	911.553
Ahcy	1803.12	0.0166723	0.0703534	0.236979	0.812673	0.999837	0.999837	1715.14	1886.16	1679.65	1890.89	1708.57	1813.29	1904.37	1826.89
Ahcyl1	13210.5	0.00948094	0.050175	0.188957	0.850126	0.999837	0.999837	13558.1	12817.9	13637.5	12655.2	13635.6	13106.3	12805.6	13467.5
Ahcyl2	3121.77	0.0062607	0.0810589	0.0772365	0.938435	0.999837	0.999837	2899.88	3312.89	3035.8	3214.4	3327.76	2777.44	3323.5	3082.49
Ahdc1	1408.68	0.157286	0.101973	1.54243	0.12297	0.999837	0.999837	1454.97	1126.96	1283.63	1465.04	1489.35	1374.82	1619.59	1455.08
Ahi1	16840.2	-0.181915	0.103088	-1.76466	0.0776206	0.999837	0.999837	17486.4	15968	18850.3	19301.3	17900.5	13227.6	16222.9	15764.7
Ahnak	522.165	0.203252	0.237854	0.854527	0.392813	0.999837	0.999837	401.986	766.415	367.243	405.99	610.607	429.631	705.587	489.865
Ahr	124.653	-0.0175281	0.179515	-0.0976412	0.922217	0.999837	0.999837	127.296	141.127	130.089	104.291	128.896	93.5079	149.549	122.466
Ahrr	2.51665	-0.00983635	1.05343	-0.00933749	0.99255	0.999837	0.999837	1.11663	3.09038	3.4537	2.48312	0	2.52724	5.56833	1.89381
Ahsa1	3427.22	-0.0194907	0.0734219	-0.265461	0.790654	0.999837	0.999837	3670.35	3277.86	3483.63	3367.11	3175.35	3715.04	3228.04	3500.39
Ahsa2	795.924	0.110959	0.122398	0.906545	0.364648	0.999837	0.999837	819.605	865.307	660.808	716.38	693.401	821.353	857.522	933.017
Ahsp	9.55871	-0.276699	0.514341	-0.537969	0.590599	0.999837	0.999837	15.6328	10.3013	4.60493	11.174	7.52675	10.109	9.5457	7.57524
AI467606	145.344	0.170476	0.150809	1.13041	0.258303	0.999837	0.999837	137.345	133.917	150.812	125.397	133.6	150.371	182.959	148.348
AI593442	2394.59	-0.12404	0.127009	-0.976626	0.328754	0.999837	0.999837	2218.74	2115.88	3120.99	2535.26	2539.34	2191.12	2092.1	2343.27
Aida	2085.69	-0.0905806	0.0772325	-1.17283	0.240864	0.999837	0.999837	2137.23	1992.27	2152.81	2320.47	1922.14	2212.6	1908.35	2039.63
Aif1	506.628	-0.0702451	0.166195	-0.422667	0.672538	0.999837	0.999837	489.083	666.492	425.956	491.657	421.498	601.483	531.377	425.476
Aif1l	535.698	0.00508724	0.156554	0.0324951	0.974077	0.999837	0.999837	530.398	686.065	383.361	538.837	544.748	507.975	575.924	518.272
Aifm1	613.885	0.0103154	0.0819009	0.12595	0.899771	0.999837	0.999837	613.029	654.131	605.549	571.117	638.833	640.655	573.538	614.225
Aifm2	882.996	0.0037326	0.0739503	0.0504744	0.959744	0.999837	0.999837	862.037	844.704	933.65	885.232	874.043	941.397	826.499	896.403
Aifm3	1732.36	0.172888	0.12636	1.36822	0.171244	0.999837	0.999837	1716.26	1644.08	1677.35	1473.73	1613.55	2297.26	1553.56	1883.08
Aig1	1524.28	-0.0178953	0.073841	-0.242349	0.808509	0.999837	0.999837	1568.86	1539.01	1455.16	1568.09	1409.38	1678.09	1473.22	1502.42
Aim2	16.2078	0.0146	0.515649	0.0283138	0.977412	0.999837	0.999837	13.3995	28.8436	6.9074	14.8987	7.52675	24.0088	18.2959	15.7817
Aimp1	815.62	-0.153084	0.101483	-1.50847	0.131435	0.999837	0.999837	827.421	913.723	876.088	813.221	705.632	917.388	746.156	725.329
Aimp2	499.007	0.0652544	0.110091	0.59273	0.553362	0.999837	0.999837	578.413	447.075	440.922	484.208	471.362	539.566	505.922	524.585
Aip	1240.47	0.0648848	0.0979068	0.66272	0.50751	0.999837	0.999837	1259.56	1125.93	1128.21	1334.68	1155.36	1450.64	1204.35	1265.06
Aipl1	1.26489	0.240983	1.45037	0.166152	0.868037	0.999837	0.999837	0	1.03013	2.30247	1.24156	0	2.52724	2.38643	0.63127
Aire	0.779299	-0.411562	1.82128	-0.225974	0.821222	0.999837	0.999837	0	0	2.30247	1.24156	0	1.26362	0.795475	0.63127
Ajap1	1051.39	-0.11584	0.0858291	-1.34966	0.177125	0.999837	0.999837	1173.58	943.596	1162.75	1096.3	1023.64	975.515	1026.96	1008.77
Ajm1	3841.63	0.0510665	0.0680636	0.750275	0.453089	0.999837	0.999837	4009.81	3440.62	3869.29	3775.58	3662.7	4024.63	3988.51	3961.85
Ajuba	100.312	0.271153	0.211507	1.282	0.199841	0.999837	0.999837	73.6974	127.736	73.6789	88.1507	113.842	101.09	123.299	101.003
Ak2	380.653	0.0229458	0.10136	0.226379	0.820906	0.999837	0.999837	385.237	416.171	333.858	372.468	374.456	415.731	378.646	368.661
Ak3	703.184	-0.00775963	0.132465	-0.0585788	0.953288	0.999837	0.999837	693.426	849.855	670.018	605.881	783.722	641.919	773.997	606.65
Ak4	2173.91	-0.0109703	0.112537	-0.0974824	0.922343	0.999837	0.999837	2209.81	2113.82	2129.78	2280.74	2018.11	1789.29	2240.06	2609.67
Ak5	1984.56	-0.0570567	0.0929373	-0.613926	0.539264	0.999837	0.999837	2231.02	1782.12	2196.55	1884.69	2089.61	1957.35	1837.55	1897.6
Ak7	465.191	-0.103304	0.132364	-0.780455	0.435123	0.999837	0.999837	423.202	586.142	509.996	407.231	407.385	453.64	487.626	446.308
Ak8	64.567	-0.233068	0.218951	-1.06447	0.287114	0.999837	0.999837	56.948	61.8076	88.645	70.7689	63.0365	69.4991	50.9104	54.9205
Ak9	270.628	-0.113717	0.145997	-0.778899	0.436039	0.999837	0.999837	294.79	303.887	293.564	233.413	313.301	212.288	265.689	248.089
Akain1	27.366	-0.0444576	0.409616	-0.108535	0.913571	0.999837	0.999837	33.4988	18.5423	41.4444	17.3818	28.2253	34.1177	13.5231	32.1948
Akap1	899.056	-0.0803747	0.094484	-0.85067	0.394953	0.999837	0.999837	809.555	906.512	993.514	989.523	942.725	791.026	875.818	883.778
Akap10	507.011	-0.0803783	0.149114	-0.539038	0.589861	0.999837	0.999837	484.616	501.672	560.651	538.837	645.418	387.931	471.717	465.246
Akap11	4276.06	0.00960564	0.119013	0.0807107	0.935672	0.999837	0.999837	4621.72	3755.84	4650.98	4018.93	5274.37	3879.31	4044.2	3963.11
Akap12	4098.95	-0.0737344	0.0928841	-0.793832	0.427293	0.999837	0.999837	4061.17	3824.86	4948	3981.68	4289.3	3822.45	3864.42	3999.72
Akap13	627.718	0.0966388	0.133594	0.723376	0.469449	0.999837	0.999837	519.232	737.571	566.407	604.639	731.035	540.829	667.404	654.627
Akap14	48.9345	-0.248693	0.244019	-1.01915	0.30813	0.999837	0.999837	42.4318	66.9583	62.1666	40.9715	42.3379	42.9631	46.933	46.714
Akap17a	1082.29	0.195097	0.145275	1.34295	0.179287	0.999837	0.999837	1201.49	873.548	1028.05	934.894	876.866	1165.06	1331.63	1246.76
Akap17b	545.49	-0.00255897	0.112218	-0.0228036	0.981807	0.999837	0.999837	585.113	506.823	538.777	554.977	640.714	463.748	547.287	526.479
Akap2	3326.81	-0.13071	0.14463	-0.903752	0.366127	0.999837	0.999837	3225.94	2937.92	4446.06	3300.06	3874.39	2942.97	2797.69	3089.43
Akap3	19.7716	0.197838	0.409998	0.482535	0.629426	0.999837	0.999837	17.866	11.3314	23.0247	21.1065	12.231	32.8541	18.2959	21.4632
Akap5	260.683	0.0741125	0.142285	0.520875	0.602454	0.999837	0.999837	240.075	210.146	292.413	274.385	313.301	243.879	247.393	263.871
Akap6	3533.37	-0.194989	0.200245	-0.973753	0.330179	0.999837	0.999837	3191.32	3007.97	4876.62	4012.72	4557.44	2311.16	3144.51	3165.19
Akap7	1060.83	-0.105976	0.0751529	-1.41013	0.158501	0.999837	0.999837	1009.43	1103.27	1177.71	1106.23	1068.8	1056.39	980.025	984.781
Akap8	2370.77	-0.0456574	0.0741816	-0.615482	0.538236	0.999837	0.999837	2233.26	2626.82	2419.89	2351.51	2155.47	2445.1	2346.65	2387.46
Akap8l	3334.88	0.0162705	0.0780282	0.20852	0.834823	0.999837	0.999837	3450.38	3302.59	3367.36	3144.87	2995.64	3349.86	3718.85	3349.52
Akap9	1001.67	-0.0777385	0.187485	-0.414638	0.678407	0.999837	0.999837	1049.63	837.493	1268.66	957.242	1321.88	1033.64	801.839	743.004
Akip1	225.096	0.0132189	0.14727	0.0897596	0.928478	0.999837	0.999837	218.859	279.164	193.407	202.374	225.802	248.933	231.483	200.744
Akirin1	2337.4	-0.0788266	0.0606012	-1.30074	0.193346	0.999837	0.999837	2361.67	2569.14	2258.72	2416.07	2241.09	2229.03	2345.86	2277.62
Akirin2	1309.47	-0.0282154	0.0828759	-0.340454	0.733515	0.999837	0.999837	1284.12	1393.76	1305.5	1306.12	1125.25	1343.23	1355.49	1362.28
Akna	482.624	0.0331147	0.0873874	0.378942	0.704731	0.999837	0.999837	468.984	480.039	489.274	471.793	504.292	446.058	528.991	471.558
Aknad1	0.844452	0.0586468	1.9908	0.029459	0.976499	0.999837	0.999837	0	2.06025	0	1.24156	2.82253	0	0	0.63127
Akp3	1.79317	1.18151	1.31316	0.899749	0.368254	0.999837	0.999837	0	3.09038	1.15123	0	3.76337	2.52724	3.1819	0.63127
Akr1a1	11700.1	0.0725696	0.0846761	0.857027	0.39143	0.999837	0.999837	11910	11410.7	10468.2	11833.3	10474.4	13158.1	11845.4	12500.4
Akr1b1	2035.2	0.0627406	0.0807089	0.777369	0.436941	0.999837	0.999837	1978.66	2190.05	1824.7	1969.11	1886.39	2162.05	2168.47	2102.13
Akr1b10	504.251	0.0862073	0.188004	0.45854	0.646564	0.999837	0.999837	492.433	464.587	658.505	342.67	520.286	408.149	555.242	592.131
Akr1b1-ps2	2.63302	0.731988	0.918237	0.797167	0.425354	0.999837	0.999837	3.34988	2.06025	1.15123	1.24156	3.76337	3.79086	3.1819	2.52508
Akr1b7	22.2715	-0.269293	0.450519	-0.59774	0.550013	0.999837	0.999837	29.0323	27.8134	31.0833	9.93247	10.3493	16.4271	23.8643	29.6697
Akr1b8	6.2369	0.0114415	0.911656	0.0125502	0.989987	0.999837	0.999837	1.11663	17.5122	3.4537	2.48312	2.82253	8.84534	11.1367	2.52508
Akr1c12	2.12827	0.961571	1.14846	0.837274	0.402439	0.999837	0.999837	1.11663	1.03013	2.30247	1.24156	6.5859	2.52724	1.59095	0.63127
Akr1c13	10.4832	0.483698	0.568228	0.85124	0.394636	0.999837	0.999837	5.58314	18.5423	6.9074	3.72468	10.3493	12.6362	10.3412	15.7817
Akr1c14	70.3123	0.454609	0.426077	1.06696	0.285989	0.999837	0.999837	58.0646	112.284	37.9907	28.5559	74.3266	65.7082	134.435	51.1328
Akr1c15	115.957	0.312956	0.221796	1.41101	0.158242	0.999837	0.999837	66.9977	99.9223	148.509	98.0832	135.481	131.416	130.458	116.785
Akr1c19	80.9244	0.202662	0.319823	0.633669	0.526297	0.999837	0.999837	56.948	132.886	47.2006	63.3195	73.3858	90.9806	108.185	74.4898
Akr1c2	1.31931	-0.690528	1.37172	-0.503402	0.614682	0.999837	0.999837	2.23326	2.06025	2.30247	0	0.940843	0	2.38643	0.63127
Akr1e2	667.947	-0.118889	0.0989563	-1.20143	0.229584	0.999837	0.999837	754.84	732.42	681.53	612.089	645.418	655.819	572.742	688.715
Akr7a2	757.297	0.181544	0.10712	1.69477	0.0901189	0.999837	0.999837	820.721	686.065	618.212	712.655	722.568	871.898	838.431	787.825
Akr7a3	198.272	0.00116326	0.161438	0.0072056	0.994251	0.999837	0.999837	198.76	199.845	193.407	197.408	184.405	266.624	170.232	175.493
Akt1	4427.33	0.0326615	0.0630562	0.517974	0.604476	0.999837	0.999837	4462.04	4001.01	4409.22	4635.98	4383.39	4677.92	4427.61	4421.41
Akt1s1	941.131	0.174035	0.0986775	1.76368	0.0777866	0.999837	0.999837	983.749	804.529	835.795	915.029	879.688	1007.11	1090.6	1012.56
Akt2	1038.4	0.129049	0.115061	1.12157	0.262046	0.999837	0.999837	1116.63	1041.46	825.434	985.798	1051.86	975.515	1244.92	1065.58
Akt3	2484.45	-0.114673	0.129365	-0.886425	0.375388	0.999837	0.999837	2501.25	2281.73	3131.35	2418.56	2909.09	2181.01	2157.33	2295.3
Aktip	3303.06	-0.0389697	0.0672881	-0.579148	0.56249	0.999837	0.999837	3342.07	3191.33	3551.55	3302.55	3136.77	3530.55	3080.08	3289.55
Alad	567.289	0.117739	0.0992564	1.18621	0.235539	0.999837	0.999837	542.681	515.064	546.836	569.876	523.109	681.091	571.947	587.712
Alas1	873.003	0.000535075	0.0794477	0.00673493	0.994626	0.999837	0.999837	929.034	814.831	840.4	910.063	822.297	846.625	927.524	893.247
Alas2	112.168	0.21429	0.383559	0.558689	0.576374	0.999837	0.999837	152.978	97.8621	34.537	129.122	113.842	184.489	101.821	82.6963
Alb	16.1419	-0.270632	0.449322	-0.602313	0.546966	0.999837	0.999837	14.5162	9.27114	25.3271	21.1065	10.3493	22.7452	11.9321	13.8879
Albfm1	75.0241	-0.394095	0.396154	-0.994802	0.319833	0.999837	0.999837	71.4642	84.4704	92.0987	93.117	15.9943	74.5536	91.4796	77.0149
Alcam	6139.83	-0.0505183	0.0805068	-0.627503	0.53033	0.999837	0.999837	5717.13	6141.62	6715.14	6417.62	6604.72	5509.38	6204.71	5808.31
Aldh16a1	555.723	0.129323	0.110662	1.16863	0.242552	0.999837	0.999837	504.716	532.576	473.157	614.572	510.878	578.738	630.812	600.337
Aldh18a1	1320.72	0.0064869	0.0621493	0.104376	0.916871	0.999837	0.999837	1276.31	1280.45	1293.99	1421.59	1332.23	1324.27	1315.72	1321.25
Aldh1a1	1386.33	-0.22103	0.380197	-0.581355	0.561001	0.999837	0.999837	1077.55	1570.94	893.357	2428.49	1145.95	869.37	1430.26	1674.76
Aldh1a2	228.623	0.422023	0.806082	0.523548	0.600593	0.999837	0.999837	108.313	516.094	37.9907	119.19	268.14	146.58	450.239	182.437
Aldh1a3	28.2111	0.576209	0.370624	1.5547	0.120017	0.999837	0.999837	18.9827	32.9641	13.8148	24.8312	47.983	22.7452	36.5919	27.7759
Aldh1a7	70.8813	-0.265343	0.284817	-0.931626	0.35153	0.999837	0.999837	75.9307	79.3198	88.645	65.8026	47.0422	58.1265	104.207	47.9765
Aldh1b1	572.242	-0.0230581	0.104118	-0.221462	0.824733	0.999837	0.999837	604.096	556.269	508.845	640.645	509.937	550.938	597.402	609.806
Aldh1l1	804.002	0.125333	0.128011	0.979076	0.327543	0.999837	0.999837	745.907	886.939	668.867	772.25	813.829	974.251	688.086	881.884
Aldh1l2	57.5202	-0.0603529	0.218041	-0.276796	0.781937	0.999837	0.999837	60.2979	42.2352	62.1666	70.7689	57.3914	55.5993	54.8878	56.8143
Aldh3a1	14.6088	0.38242	0.418969	0.912766	0.361366	0.999837	0.999837	15.6328	13.3917	9.20987	12.4156	15.9943	15.1634	23.0688	11.9941
Aldh3a2	2290.14	0.0171558	0.0555725	0.30871	0.757542	0.999837	0.999837	2267.87	2205.5	2380.75	2250.95	2272.14	2378.13	2213.01	2352.74
Aldh3b1	249.508	0.0467823	0.169598	0.275842	0.782669	0.999837	0.999837	336.105	224.568	206.071	214.79	264.377	243.879	275.234	231.045
Aldh3b2	117.68	-0.0628478	0.191784	-0.327701	0.743138	0.999837	0.999837	111.663	143.188	96.7036	130.364	139.245	87.1898	116.935	116.154
Aldh4a1	1897.75	-0.0400542	0.0490218	-0.817069	0.413889	0.999837	0.999837	1927.3	1919.13	1894.93	1952.97	1855.34	1915.65	1861.41	1855.3
Aldh5a1	6555.82	-0.0506393	0.067284	-0.75262	0.451678	0.999837	0.999837	6484.26	6272.44	7006.41	6924.18	6897.32	6051.48	6230.16	6580.36
Aldh6a1	3377.48	-0.0675565	0.0984562	-0.686158	0.492613	0.999837	0.999837	3428.05	3779.54	3148.62	3470.16	3871.57	2997.31	3091.22	3233.36
Aldh7a1	1832.27	0.0291655	0.0920722	0.316768	0.75142	0.999837	0.999837	1898.27	1988.15	1594.46	1774.19	1665.29	1896.69	1846.3	1994.81
Aldh8a1	4.16244	0.733894	0.725201	1.01199	0.311544	0.999837	0.999837	3.34988	3.09038	2.30247	3.72468	6.5859	5.05448	4.77285	4.41889
Aldh9a1	1874.23	-0.0401713	0.0977019	-0.411162	0.680954	0.999837	0.999837	1955.21	2086.01	1554.16	2005.12	1758.44	1908.07	1861.41	1865.4
Aldoart2	1.27447	-3.97772	1.59123	-2.49978	0.012427	0.999837	0.999837	3.34988	2.06025	2.30247	2.48312	0	0	0	0
Aldob	6.21771	0.639466	0.601937	1.06235	0.288078	0.999837	0.999837	4.46651	3.09038	6.9074	4.96624	7.52675	8.84534	6.3638	7.57524
Aldoc	28845.9	0.0599635	0.104109	0.575969	0.564636	0.999837	0.999837	29877.6	27955.6	28122.3	27027.5	25751.8	34908.8	26051.8	31071.7
Alg1	421.428	0.0976319	0.114798	0.850465	0.395067	0.999837	0.999837	456.701	408.96	396.024	363.777	398.918	500.393	447.057	399.594
Alg10	286.194	-0.144234	0.237681	-0.606839	0.543958	0.999837	0.999837	251.241	268.863	348.824	333.979	418.675	173.116	247.393	247.458
Alg11	1146.38	-0.179769	0.0836455	-2.14918	0.03162	0.999837	0.999837	1163.53	1224.82	1235.27	1249.01	1217.45	971.724	1058.78	1050.43
Alg12	418.894	0.078244	0.088992	0.879225	0.379279	0.999837	0.999837	388.586	414.111	425.956	399.782	407.385	465.012	412.852	437.47
Alg14	374.163	0.0291773	0.112265	0.259896	0.794944	0.999837	0.999837	375.187	400.719	373	332.738	328.354	392.986	369.896	420.426
Alg2	7106.1	-0.0089062	0.0533023	-0.167089	0.8673	0.999837	0.999837	7264.78	6849.31	7045.55	7356.24	6700.69	7105.33	7147.34	7379.54
Alg3	508.426	0.121235	0.0794413	1.5261	0.126985	0.999837	0.999837	506.949	460.467	498.484	484.208	539.103	513.03	517.854	547.311
Alg5	497.124	-0.0375274	0.0931027	-0.403075	0.686893	0.999837	0.999837	457.817	557.299	500.786	496.624	460.072	524.402	484.444	495.547
Alg6	276.657	-0.067334	0.109886	-0.612764	0.540032	0.999837	0.999837	275.807	312.129	282.052	261.969	260.614	279.26	249.779	291.647
Alg8	224.026	-0.0749126	0.133508	-0.561108	0.574724	0.999837	0.999837	244.541	270.923	211.827	191.2	206.986	219.87	225.915	220.944
Alg9	748.373	-0.00210007	0.0685813	-0.0306216	0.975571	0.999837	0.999837	750.374	729.33	760.965	756.11	706.573	756.908	766.043	760.68
Alk	455.617	-0.0704994	0.142719	-0.493974	0.621324	0.999837	0.999837	500.249	366.725	566.407	434.546	501.469	409.413	416.034	450.095
Alkal2	87.8762	0.325259	0.68551	0.474477	0.63516	0.999837	0.999837	91.5635	137.007	25.3271	58.3533	54.5689	37.9086	197.278	101.003
Alkbh1	634.836	-0.068494	0.0868529	-0.788621	0.430334	0.999837	0.999837	576.18	710.788	650.447	662.993	631.306	600.219	608.539	638.214
Alkbh2	167.32	0.085095	0.160984	0.528592	0.597088	0.999837	0.999837	145.162	147.308	162.324	194.925	136.422	194.597	182.959	174.862
Alkbh3	544.363	0.0445201	0.0990698	0.449381	0.653157	0.999837	0.999837	578.413	585.112	492.728	485.45	522.168	592.638	528.991	569.405
Alkbh4	114.983	0.0975814	0.171179	0.570054	0.568641	0.999837	0.999837	110.546	92.7114	109.367	132.847	97.8477	123.835	123.299	129.41
Alkbh5	541.049	0.0311397	0.115596	0.269384	0.787634	0.999837	0.999837	516.999	487.25	527.265	613.33	586.145	459.958	537.741	599.706
Alkbh6	393.15	0.0774907	0.094147	0.823082	0.410461	0.999837	0.999837	410.919	406.9	360.336	350.12	405.503	419.522	389.783	402.119
Alkbh7	444.95	0.330882	0.146236	2.26265	0.0236573	0.999837	0.999837	447.768	360.544	346.521	422.13	386.687	524.402	585.47	486.078
Alkbh8	230.786	-0.1042	0.168608	-0.618003	0.536574	0.999837	0.999837	217.742	231.779	241.759	266.935	286.957	163.007	217.165	220.944
Alms1	559.566	0.0568066	0.140077	0.405538	0.685082	0.999837	0.999837	542.681	476.949	643.539	532.629	692.461	463.748	579.106	545.417
Alox12	25.35	0.235367	0.327293	0.719134	0.472058	0.999837	0.999837	20.0993	22.6628	28.7808	22.3481	20.6986	21.4815	35.7964	30.9322
Alox12b	3.54603	0.826522	0.834269	0.990714	0.321825	0.999837	0.999837	3.34988	1.03013	4.60493	1.24156	6.5859	3.79086	3.97738	3.78762
Alox15	32.4132	0.232494	0.381137	0.610001	0.541861	0.999837	0.999837	33.4988	27.8134	18.4197	38.4883	28.2253	56.8629	35.7964	20.2006
Alox15b	0.503623	1.18589	2.13591	0.555216	0.578747	0.999837	0.999837	0	1.03013	0	0	0.940843	0	0.795475	1.26254
Alox5	73.8388	0.486476	0.191552	2.53965	0.0110963	0.999837	0.999837	66.9977	57.6871	69.074	52.1455	73.3858	93.5079	85.1158	92.7966
Alox5ap	107.032	0.176365	0.172612	1.02174	0.306904	0.999837	0.999837	99.3799	121.555	82.8888	98.0832	98.7885	113.726	125.685	116.154
Aloxe3	324.425	-0.0545089	0.131289	-0.415182	0.678009	0.999837	0.999837	331.638	275.044	390.268	324.047	329.295	338.65	329.327	277.127
Alpg	49.0404	0.150312	0.273112	0.550367	0.582067	0.999837	0.999837	50.2482	28.8436	41.4444	65.8026	58.3323	51.8084	45.3421	50.5016
Alpk1	97.8476	0.00445534	0.188529	0.0236321	0.981146	0.999837	0.999837	96.03	105.073	110.518	79.4598	120.428	82.1353	87.5023	101.634
Alpk2	57.1314	-0.660654	0.392349	-1.68384	0.0922126	0.999837	0.999837	71.4642	40.175	133.543	34.7637	51.7464	41.6995	41.3647	42.2951
Alpk3	38.0968	0.241846	0.313689	0.770974	0.440723	0.999837	0.999837	36.8487	38.1147	29.9321	36.0052	37.6337	21.4815	54.8878	49.8703
Alpl	306.007	0.386756	0.126711	3.05227	0.00227116	0.999837	0.999837	301.489	288.436	232.549	238.379	338.704	323.487	392.965	332.048
Alpp	1.60333	-2.68448	1.47834	-1.81587	0.06939	0.999837	0.999837	1.11663	6.18076	1.15123	2.48312	0	1.26362	0	0.63127
Als2	1361.83	-0.0642268	0.0832853	-0.771166	0.440609	0.999837	0.999837	1312.04	1380.37	1471.28	1407.93	1474.3	1192.86	1291.06	1364.81
Als2cl	349.48	0.131985	0.0920399	1.434	0.151572	0.999837	0.999837	351.738	346.123	328.101	307.907	354.698	361.395	377.851	368.03
Alx1	5.37865	0.621911	0.709623	0.876396	0.380815	0.999837	0.999837	2.23326	7.21089	1.15123	6.2078	4.70422	8.84534	6.3638	6.3127
Alx3	14.2214	0.224204	0.559074	0.401028	0.6884	0.999837	0.999837	8.93302	26.7833	6.9074	9.93247	12.231	8.84534	26.2507	13.8879
Alx4	1.83291	-0.239099	1.09776	-0.217806	0.827581	0.999837	0.999837	3.34988	1.03013	1.15123	2.48312	0.940843	1.26362	3.1819	1.26254
Alyref	650.339	-0.0519668	0.0809796	-0.641727	0.52105	0.999837	0.999837	644.294	643.829	709.16	648.094	632.247	692.464	598.197	634.426
Amacr	578.644	0.0777349	0.0795851	0.976752	0.328692	0.999837	0.999837	557.197	589.233	547.987	556.219	553.216	621.701	619.675	583.924
Ambn	2.20448	0.22793	1.03342	0.220558	0.825436	0.999837	0.999837	2.23326	0	3.4537	2.48312	2.82253	2.52724	1.59095	2.52508
Ambra1	1507.73	-0.0153901	0.0704926	-0.218323	0.827178	0.999837	0.999837	1460.55	1436	1570.28	1599.13	1589.08	1436.74	1431.06	1539.04
Amd1	2559.48	-0.0916983	0.0764285	-1.19979	0.23022	0.999837	0.999837	2379.53	2660.82	2724.97	2800.96	2643.77	2308.63	2408.7	2548.44
Amdhd1	2.89618	0.346909	0.95715	0.362439	0.717024	0.999837	0.999837	3.34988	3.09038	3.4537	0	1.88169	6.3181	3.1819	1.89381
Amdhd2	219.627	0.416296	0.131273	3.17122	0.00151803	0.999837	0.999837	221.092	179.242	172.685	178.785	220.157	276.733	254.552	253.77
Amelx	0.401436	-2.32351	3.18638	-0.729203	0.465877	0.999837	0.999837	0	2.06025	1.15123	0	0	0	0	0
Amer1	420.092	-0.0996015	0.178751	-0.557208	0.577385	0.999837	0.999837	331.638	414.111	530.719	463.102	513.7	332.332	345.236	429.895
Amer2	364.112	0.0693636	0.201013	0.34507	0.730042	0.999837	0.999837	254.591	323.46	424.805	419.647	493.002	299.478	319.781	378.131
Amer3	690.959	0.0175456	0.103979	0.168741	0.866	0.999837	0.999837	686.726	567.6	727.579	767.284	725.39	662.137	701.609	689.346
Amfr	7882.61	-0.0047356	0.0435498	-0.10874	0.913409	0.999837	0.999837	7906.84	7939.19	7716.72	8019.23	7571.91	8041.68	7848.16	8017.12
Amh	5.47834	0.198649	0.726119	0.273577	0.78441	0.999837	0.999837	4.46651	5.15064	4.60493	6.2078	0.940843	8.84534	4.77285	8.83778
Amhr2	32.5034	0.116779	0.299856	0.38945	0.696943	0.999837	0.999837	23.4492	37.0846	28.7808	34.7637	28.2253	45.4903	26.2507	35.9824
Amigo1	3305.08	-0.102331	0.0681557	-1.50143	0.133246	0.999837	0.999837	3277.3	3190.3	3749.57	3471.4	3260.02	3253.82	3064.17	3174.02
Amigo2	1708.42	-0.0536945	0.0744801	-0.720924	0.470956	0.999837	0.999837	1743.06	1845.99	1685.41	1689.76	1644.59	1531.51	1826.41	1700.64
Amigo3	234.779	0.198518	0.137914	1.43943	0.150028	0.999837	0.999837	225.559	226.628	199.163	223.481	201.34	260.306	291.144	250.614
Ammecr1	142.254	0.0360295	0.194642	0.185106	0.853146	0.999837	0.999837	128.412	176.152	131.241	126.639	170.293	106.144	167.845	131.304
Ammecr1l	1202.75	-0.00625811	0.0898623	-0.0696411	0.944479	0.999837	0.999837	1108.81	1303.11	1170.8	1240.32	1331.29	1095.56	1133.55	1238.55
Amn	23.6496	-0.110678	0.336445	-0.328963	0.742183	0.999837	0.999837	22.3326	21.6327	34.537	19.8649	16.9352	25.2724	21.4778	27.1446
Amn1	589.268	-0.183739	0.083997	-2.18745	0.0287096	0.999837	0.999837	627.545	614.986	627.422	634.437	513.7	595.165	583.879	517.01
Amot	610.183	0.0132143	0.156157	0.0846215	0.932562	0.999837	0.999837	550.497	602.624	609.002	670.442	735.739	427.104	609.334	676.721
Amotl1	1017.03	-0.141905	0.208748	-0.679794	0.496635	0.999837	0.999837	889.952	845.734	1328.52	1205.55	1314.36	639.392	981.616	931.123
Amotl2	758.366	0.0702168	0.101178	0.693994	0.487686	0.999837	0.999837	683.376	655.161	773.629	850.468	728.213	758.172	801.044	816.863
Ampd1	3.70848	0.284105	0.786862	0.361061	0.718054	0.999837	0.999837	2.23326	5.15064	4.60493	1.24156	2.82253	5.05448	4.77285	3.78762
Ampd2	3305.43	0.0330473	0.0770947	0.428659	0.668171	0.999837	0.999837	3527.43	3010.03	3139.41	3395.66	3099.14	3313.21	3602.71	3355.83
Ampd3	2683.28	-0.0642957	0.112322	-0.572423	0.567035	0.999837	0.999837	2391.82	3055.36	2747.99	2778.61	3038.92	2211.33	2707	2535.18
Amph	4347.1	-0.0599274	0.077465	-0.773606	0.439164	0.999837	0.999837	4414.03	4021.62	4911.16	4401.33	4507.58	4369.6	4017.95	4133.55
Amt	1938.9	0.0322075	0.0780354	0.41273	0.679805	0.999837	0.999837	2041.2	1974.75	1775.2	1876	1767.84	2090.03	2007.78	1978.4
Amtn	2.19023	2.06982	1.29298	1.60081	0.10942	0.999837	0.999837	0	1.03013	1.15123	1.24156	2.82253	1.26362	8.75023	1.26254
Amy1a	59.8965	0.064846	0.480028	0.135088	0.892542	0.999837	0.999837	30.1489	37.0846	128.938	38.4883	46.1013	58.1265	37.3873	102.897
Amz1	422.705	-0.086331	0.112201	-0.769428	0.441639	0.999837	0.999837	470.1	397.629	437.469	439.512	382.923	360.132	470.921	422.951
Amz2	3605.86	-0.0799889	0.0491959	-1.62593	0.103965	0.999837	0.999837	3730.65	3673.43	3777.2	3643.98	3371.04	3528.03	3470.66	3651.9
Anapc1	1755.37	-0.0745519	0.0885078	-0.842319	0.399609	0.999837	0.999837	1658.19	1884.1	1742.97	1920.69	1888.27	1513.82	1676.86	1758.09
Anapc10	519.044	-0.0171822	0.0904049	-0.190058	0.849263	0.999837	0.999837	516.999	550.088	481.215	536.354	520.286	568.629	490.808	487.971
Anapc13	548.332	-0.0103472	0.130994	-0.0789899	0.937041	0.999837	0.999837	592.929	591.293	496.182	517.73	455.368	673.509	518.65	540.998
Anapc15	782.21	-0.0598652	0.085902	-0.696901	0.485865	0.999837	0.999837	795.039	825.132	755.209	815.704	757.379	837.78	681.722	789.718
Anapc16	347.565	-0.00504791	0.112347	-0.0449313	0.964162	0.999837	0.999837	319.355	375.996	338.463	360.052	296.366	350.023	365.919	374.343
Anapc2	2699.71	0.0785533	0.0661337	1.1878	0.234914	0.999837	0.999837	2677.67	2481.58	2560.34	2786.06	2576.97	2894.95	2776.21	2843.87
Anapc4	1581.47	-0.0525506	0.0613417	-0.856686	0.391619	0.999837	0.999837	1600.13	1656.44	1558.77	1622.72	1471.48	1649.02	1528.9	1564.29
Anapc5	5688.17	0.0462576	0.0680643	0.679617	0.496747	0.999837	0.999837	6007.46	5367.99	5347.48	5665.24	5293.18	5998.4	5917.54	5908.05
Anapc7	1165.43	-0.0175469	0.0672778	-0.260813	0.794237	0.999837	0.999837	1178.04	1111.51	1200.74	1196.86	1130.89	1228.24	1178.1	1099.04
Angel1	434.975	0.0171523	0.0913537	0.187756	0.851068	0.999837	0.999837	418.735	430.593	466.249	413.439	473.244	432.158	407.283	438.101
Angel2	1126.23	0.0468868	0.0645404	0.726471	0.46755	0.999837	0.999837	1074.2	1080.6	1114.39	1162.1	1205.22	1142.31	1116.85	1114.19
Angpt1	96.6376	0.14671	0.210061	0.698415	0.484917	0.999837	0.999837	93.7967	124.645	70.2252	78.2182	113.842	85.9262	101.025	105.422
Angpt2	75.3789	0.247984	0.308386	0.804136	0.421319	0.999837	0.999837	58.0646	117.434	47.2006	52.1455	77.1491	84.6625	102.616	63.7582
Angpt4	102.217	-0.202154	0.186502	-1.08393	0.278397	0.999837	0.999837	117.246	121.555	89.7962	106.774	81.8534	122.571	88.2977	89.6403
Angptl1	37.2929	0.0861995	0.541226	0.159267	0.873458	0.999837	0.999837	29.0323	79.3198	10.3611	26.0727	54.5689	16.4271	42.1602	40.4013
Angptl2	154.756	0.168136	0.276909	0.607189	0.543725	0.999837	0.999837	132.879	219.417	96.7036	134.088	145.831	128.889	242.62	137.617
Angptl4	172.189	0.28629	0.158485	1.80642	0.0708534	0.999837	0.999837	183.127	127.736	156.568	153.953	153.357	197.125	203.642	202.006
Angptl6	14.2523	0.131345	0.417512	0.314591	0.753072	0.999837	0.999837	14.5162	9.27114	12.6636	18.6234	12.231	11.3726	18.2959	17.0443
Angptl7	15.9146	0.038743	0.39754	0.0974568	0.922364	0.999837	0.999837	17.866	11.3314	16.1173	17.3818	10.3493	21.4815	15.114	17.6756
Angptl8	1.96495	0.823544	1.06536	0.773023	0.439509	0.999837	0.999837	1.11663	1.03013	1.15123	2.48312	3.76337	1.26362	2.38643	2.52508
Ank1	1852.5	-0.0483957	0.134248	-0.360496	0.718477	0.999837	0.999837	1670.47	1556.52	2354.27	1954.21	2013.4	1737.48	1619.59	1914.01
Ank2	12345.8	-0.149808	0.168044	-0.891485	0.372669	0.999837	0.999837	11368.4	11204.7	15831.8	13541.7	15567.2	8777.1	11143	11332.6
Ank3	6959.54	-0.0707108	0.139668	-0.506279	0.612661	0.999837	0.999837	6463.04	6058.18	8728.65	7271.81	8354.69	5812.65	6309.71	6677.57
Ankar	8.74227	0.558708	0.595179	0.938723	0.347873	0.999837	0.999837	10.0496	3.09038	11.5123	3.72468	11.2901	7.58172	15.114	7.57524
Ankdd1a	240.1	-0.034337	0.175963	-0.195137	0.845285	0.999837	0.999837	217.742	321.4	194.558	238.379	265.318	197.125	260.916	225.363
Ankdd1b	18.7567	0.304817	0.381258	0.799504	0.423998	0.999837	0.999837	11.1663	14.4218	16.1173	26.0727	22.5802	15.1634	23.0688	21.4632
Ankef1	6.76434	0.50617	0.672502	0.752667	0.45165	0.999837	0.999837	4.46651	10.3013	3.4537	3.72468	13.1718	8.84534	6.3638	3.78762
Ankfn1	215.069	-0.220584	0.289214	-0.762702	0.445641	0.999837	0.999837	180.894	194.694	300.472	250.795	319.887	104.88	190.914	178.018
Ankfy1	2595.85	-0.0492903	0.0875356	-0.563088	0.573375	0.999837	0.999837	2499.01	2844.18	2644.38	2574.99	2862.05	2240.4	2598.82	2502.98
Ankh	2549.26	-0.0159047	0.0674407	-0.235832	0.813563	0.999837	0.999837	2514.65	2504.24	2684.68	2553.89	2701.16	2301.05	2588.48	2545.91
Ankib1	1531.56	-0.0788078	0.0919871	-0.856727	0.391596	0.999837	0.999837	1415.88	1586.4	1669.29	1625.2	1642.71	1296.47	1509.02	1507.47
Ankk1	2.17876	0.317736	1.08958	0.291613	0.770582	0.999837	0.999837	2.23326	3.09038	0	2.48312	1.88169	2.52724	0.795475	4.41889
Ankle1	3.5612	0.46479	1.07654	0.431744	0.665927	0.999837	0.999837	6.69977	4.12051	0	1.24156	5.64506	0	6.3638	4.41889
Ankle2	1709.53	-0.0530737	0.0670714	-0.791302	0.428768	0.999837	0.999837	1672.71	1856.29	1709.58	1728.25	1684.11	1563.1	1772.32	1689.91
Ankmy1	99.0727	-0.188132	0.196472	-0.957553	0.338288	0.999837	0.999837	118.363	105.073	111.67	88.1507	114.783	66.9719	89.0932	98.4781
Ankmy2	2642.01	-0.073127	0.0608753	-1.20126	0.229651	0.999837	0.999837	2772.59	2595.92	2662.8	2802.2	2431.14	2743.32	2570.18	2557.9
Ankrd1	7.89996	-0.0637823	0.561868	-0.113518	0.90962	0.999837	0.999837	6.69977	13.3917	5.75617	6.2078	5.64506	8.84534	10.3412	6.3127
Ankrd10	1232.31	0.159296	0.087428	1.82203	0.0684505	0.999837	0.999837	1239.46	1234.09	1033.81	1150.93	1203.34	1266.15	1411.97	1318.72
Ankrd11	4156.18	-0.0519733	0.107659	-0.48276	0.629266	0.999837	0.999837	4085.74	3659.01	4784.53	4396.36	4750.32	3732.73	3836.58	4004.14
Ankrd12	566.637	-0.12314	0.143601	-0.857519	0.391158	0.999837	0.999837	604.096	519.184	657.354	582.291	703.751	499.13	474.899	492.39
Ankrd13a	1716.08	-0.032507	0.0660506	-0.492154	0.622611	0.999837	0.999837	1745.29	1755.34	1737.21	1697.21	1701.04	1854.99	1622.77	1614.79
Ankrd13b	1074.93	0.107542	0.0833387	1.29042	0.196904	0.999837	0.999837	1080.9	913.723	1078.71	1066.5	1036.81	1163.79	1160.6	1098.41
Ankrd13c	1446.29	-0.0857414	0.0920656	-0.931308	0.351694	0.999837	0.999837	1339.95	1461.75	1516.17	1640.1	1553.33	1312.9	1446.97	1299.15
Ankrd13d	2210.43	0.0642107	0.0783215	0.819836	0.41231	0.999837	0.999837	2274.57	1979.9	2136.69	2253.43	2049.16	2429.94	2248.01	2311.71
Ankrd16	145.519	0.30706	0.133831	2.29438	0.0217688	0.999837	0.999837	133.995	114.344	139.299	132.847	154.298	169.325	155.913	164.13
Ankrd17	4003.55	-0.119067	0.116562	-1.02149	0.307021	0.999837	0.999837	3746.29	3962.9	4751.14	4216.34	4550.86	3222.23	3900.21	3678.41
Ankrd2	1.29555	0.475465	1.41775	0.335366	0.737349	0.999837	0.999837	1.11663	3.09038	0	0	0.940843	2.52724	0.795475	1.89381
Ankrd22	2.45254	0.432165	1.17201	0.368738	0.712323	0.999837	0.999837	1.11663	1.03013	1.15123	4.96624	1.88169	6.3181	0	3.15635
Ankrd23	14.1052	0.000702759	0.483415	0.00145374	0.99884	0.999837	0.999837	12.2829	14.4218	23.0247	6.2078	10.3493	18.9543	17.5005	10.1003
Ankrd24	307.339	-0.000180237	0.123316	-0.00146159	0.998834	0.999837	0.999837	321.589	295.646	314.287	295.491	259.673	363.923	318.986	289.122
Ankrd26	381.915	0.0104405	0.178714	0.0584203	0.953414	0.999837	0.999837	412.036	320.37	412.141	378.676	518.405	283.051	386.601	344.042
Ankrd27	567.489	-0.00918892	0.0784761	-0.117092	0.906787	0.999837	0.999837	531.515	577.901	584.826	582.291	598.376	561.047	552.855	551.098
Ankrd28	2019.25	-0.0251623	0.0936511	-0.268681	0.788175	0.999837	0.999837	1957.45	2180.78	2019.26	1987.74	2350.23	1949.77	1874.94	1833.84
Ankrd29	771.495	-0.0423815	0.0771822	-0.549109	0.58293	0.999837	0.999837	780.523	736.541	813.922	802.047	710.337	778.39	742.178	808.025
Ankrd30a	0.548228	-0.217517	2.23572	-0.0972914	0.922495	0.999837	0.999837	0	1.03013	1.15123	0	0.940843	1.26362	0	0
Ankrd33	1.11167	1.48542	1.71331	0.866986	0.38595	0.999837	0.999837	1.11663	0	1.15123	0	0.940843	3.79086	0	1.89381
Ankrd33b	6.74716	0.0155397	0.597116	0.0260246	0.979238	0.999837	0.999837	3.34988	7.21089	10.3611	6.2078	7.52675	3.79086	7.95475	7.57524
Ankrd34a	1032.7	-0.0573366	0.118249	-0.48488	0.627762	0.999837	0.999837	1117.74	821.011	1176.56	1098.78	1020.81	975.515	1098.55	952.586
Ankrd34b	1480.22	-0.114448	0.0941264	-1.21589	0.224025	0.999837	0.999837	1423.7	1387.58	1619.79	1728.25	1492.18	1316.69	1364.24	1509.37
Ankrd34c	254.552	-0.209684	0.206434	-1.01574	0.309753	0.999837	0.999837	234.492	212.206	354.58	291.766	317.064	187.016	207.619	231.676
Ankrd35	375.245	0.109515	0.115684	0.946669	0.343807	0.999837	0.999837	393.053	329.641	324.648	397.299	342.467	415.731	385.01	414.113
Ankrd37	110.413	-0.0721084	0.150904	-0.477843	0.632762	0.999837	0.999837	106.08	107.133	124.333	114.223	105.374	120.044	99.4344	106.685
Ankrd39	66.7374	-0.191295	0.206838	-0.924854	0.355042	0.999837	0.999837	87.097	70.0486	61.0154	65.8026	56.4506	66.9719	71.5928	54.9205
Ankrd40	4252.57	0.0809874	0.0825549	0.981012	0.326587	0.999837	0.999837	4134.87	3953.63	4480.6	3960.57	4502.88	4762.58	3850.1	4375.33
Ankrd42	481.229	0.0335656	0.0812923	0.4129	0.67968	0.999837	0.999837	484.616	470.768	495.03	449.444	490.179	513.03	473.308	473.452
Ankrd44	769.321	-0.0043994	0.081242	-0.0541517	0.956814	0.999837	0.999837	741.441	788.047	808.166	743.694	848.641	743.008	724.678	756.892
Ankrd45	346.31	-0.109181	0.157685	-0.692404	0.488684	0.999837	0.999837	322.705	360.544	434.015	321.564	403.622	259.042	353.986	315.004
Ankrd46	4553.93	-0.0830401	0.04989	-1.66446	0.0960198	0.999837	0.999837	4708.82	4596.43	4690.12	4744	4336.35	4556.61	4222.38	4576.71
Ankrd49	268.58	-0.0944965	0.103085	-0.916687	0.359307	0.999837	0.999837	278.04	287.405	280.901	260.727	268.14	277.996	241.029	254.402
Ankrd50	951.531	-0.0727184	0.156274	-0.465327	0.641697	0.999837	0.999837	809.555	887.97	1107.49	1098.78	1170.41	726.581	928.32	883.146
Ankrd52	844.073	0.00338256	0.188199	0.0179733	0.98566	0.999837	0.999837	684.493	691.215	1068.34	929.928	1093.26	624.228	836.044	825.069
Ankrd53	0.827453	-0.00388831	1.61534	-0.00240712	0.998079	0.999837	0.999837	1.11663	1.03013	1.15123	0	0	1.26362	0.795475	1.26254
Ankrd54	506.425	0.174669	0.102094	1.71086	0.0871072	0.999837	0.999837	494.666	484.16	473.157	450.686	474.185	582.529	501.149	590.868
Ankrd55	593.684	-0.000246757	0.0881522	-0.00279922	0.997767	0.999837	0.999837	592.929	552.148	653.9	578.567	599.317	566.102	569.56	636.951
Ankrd6	2856.57	-0.0218063	0.0654897	-0.332973	0.739155	0.999837	0.999837	2796.04	2780.31	2821.67	3120.04	2830.06	2658.66	2958.37	2887.43
Ankrd60	2.57733	0.0275429	1.04429	0.0263749	0.978958	0.999837	0.999837	4.46651	2.06025	1.15123	2.48312	0	3.79086	4.77285	1.89381
Ankrd61	1.96771	-0.55491	1.09576	-0.506415	0.612565	0.999837	0.999837	3.34988	1.03013	1.15123	3.72468	0.940843	2.52724	2.38643	0.63127
Ankrd63	55.2862	-0.258519	0.339758	-0.760891	0.446722	0.999837	0.999837	83.7471	62.8378	34.537	60.8364	62.0957	24.0088	54.8878	59.3393
Ankrd65	0.613088	-0.974239	2.11919	-0.459723	0.645715	0.999837	0.999837	0	1.03013	2.30247	0	0.940843	0	0	0.63127
Ankrd66	183.799	0.00977722	0.141624	0.0690364	0.944961	0.999837	0.999837	171.961	208.086	199.163	153.953	166.529	175.643	201.255	193.8
Ankrd7	0.78278	-0.0670787	1.75427	-0.0382374	0.969498	0.999837	0.999837	2.23326	1.03013	0	0	0.940843	0	0.795475	1.26254
Ankrd9	399.314	0.0388633	0.106665	0.36435	0.715597	0.999837	0.999837	377.42	374.966	376.453	449.444	396.095	392.986	377.055	450.095
Anks1a	1226.06	0.172496	0.0846997	2.03656	0.0416938	0.999837	0.999837	1239.46	1014.68	1142.02	1217.97	1214.63	1291.42	1326.06	1362.28
Anks1b	2911.12	-0.167715	0.108185	-1.55026	0.121078	0.999837	0.999837	2851.87	2790.61	3652.86	3025.68	3148.06	2590.42	2581.32	2648.18
Anks3	1130.73	0.0672483	0.0765206	0.878827	0.379495	0.999837	0.999837	1123.33	1027.04	1166.2	1101.26	1052.8	1214.34	1174.12	1186.79
Anks4b	25.4723	-0.0898354	0.322392	-0.278652	0.780512	0.999837	0.999837	32.3822	29.8737	16.1173	26.0727	22.5802	30.3269	23.0688	23.357
Anks6	491.164	0.149109	0.0861159	1.73149	0.0833646	0.999837	0.999837	485.733	449.135	457.04	471.793	476.067	524.402	554.446	510.697
Ankub1	141.901	0.0226429	0.186365	0.121498	0.903297	0.999837	0.999837	157.444	154.519	143.904	106.774	168.411	123.835	162.277	118.047
Ankzf1	985.427	0.0334417	0.0637247	0.524784	0.599733	0.999837	0.999837	987.099	942.566	970.49	998.214	961.542	981.833	1040.48	1001.19
Anln	388.896	0.277056	0.159698	1.73488	0.0827627	0.999837	0.999837	365.137	404.84	315.438	317.839	472.303	526.929	344.441	364.243
Ano1	154.74	0.118717	0.195248	0.608033	0.543166	0.999837	0.999837	169.727	181.302	125.484	116.707	179.701	135.207	190.914	138.879
Ano10	1415.55	0.0128096	0.0731691	0.175068	0.861026	0.999837	0.999837	1448.27	1360.8	1376.87	1450.14	1291.78	1530.24	1402.42	1463.91
Ano2	11.341	0.514414	0.454429	1.132	0.257633	0.999837	0.999837	8.93302	11.3314	8.05863	8.69092	13.1718	15.1634	15.9095	9.46905
Ano3	95.0792	-0.00695387	0.25388	-0.0273904	0.978148	0.999837	0.999837	84.8637	70.0486	115.123	111.74	137.363	75.8172	74.7747	90.9028
Ano4	860.815	-0.00603701	0.104905	-0.0575472	0.954109	0.999837	0.999837	818.488	838.523	949.767	841.777	995.412	878.216	752.52	811.813
Ano5	98.5428	-0.287576	0.269708	-1.06625	0.286311	0.999837	0.999837	77.0473	137.007	87.4937	132.847	58.3323	83.3989	92.2751	119.941
Ano6	510.582	-0.0923004	0.127168	-0.725817	0.467951	0.999837	0.999837	510.299	587.172	474.308	538.837	489.238	395.513	573.538	515.747
Ano7	1.21517	0.233134	1.41987	0.164194	0.869579	0.999837	0.999837	0	1.03013	1.15123	2.48312	0.940843	0	1.59095	2.52508
Ano8	1271.73	0.134702	0.0762681	1.76616	0.0773695	0.999837	0.999837	1325.44	1108.42	1242.18	1175.76	1278.61	1301.53	1377.76	1364.17
Ano9	4.29753	0.667965	0.802229	0.832636	0.40505	0.999837	0.999837	1.11663	4.12051	6.9074	1.24156	6.5859	2.52724	5.56833	6.3127
Anp32a	3518.43	-0.0117146	0.0831616	-0.140865	0.887976	0.999837	0.999837	3773.08	3522	3571.13	3260.33	3212.04	3955.13	3367.25	3486.5
Anp32b	1499.86	0.0524936	0.0900443	0.582976	0.55991	0.999837	0.999837	1536.48	1619.36	1387.24	1344.61	1370.81	1651.55	1535.27	1553.55
Anp32e	3628.37	-0.0242016	0.0585966	-0.413021	0.679591	0.999837	0.999837	3518.49	3924.78	3598.76	3594.31	3702.22	3471.16	3528.73	3688.51
Anpep	60.8668	0.326322	0.282938	1.15334	0.248772	0.999837	0.999837	48.015	67.9884	57.5617	43.4546	63.9773	39.1722	92.2751	74.4898
Antkmt	1001.36	0.21247	0.0936366	2.2691	0.0232625	0.999837	0.999837	1023.95	847.795	880.693	958.484	953.074	1156.21	1086.62	1104.09
Antxr1	346.983	-0.0477022	0.162564	-0.293436	0.769189	0.999837	0.999837	314.889	394.539	376.453	326.53	420.557	245.142	358.759	338.992
Antxr2	226.093	0.0498084	0.215205	0.231447	0.816968	0.999837	0.999837	161.911	326.55	192.256	208.582	240.856	180.698	252.961	244.933
Anxa1	278.089	-0.0694761	0.425981	-0.163097	0.870442	0.999837	0.999837	249.008	508.883	140.45	240.863	273.785	188.279	381.033	242.408
Anxa10	0.356686	1.81212	3.26929	0.554286	0.579383	0.999837	0.999837	0	0	0	0	0	0	1.59095	1.26254
Anxa11	734.678	0.0856504	0.10504	0.81541	0.414837	0.999837	0.999837	683.376	756.113	696.496	718.863	728.213	643.183	876.614	774.568
Anxa13	1.58955	0.379621	1.22218	0.31061	0.756097	0.999837	0.999837	1.11663	1.03013	3.4537	0	0.940843	1.26362	2.38643	2.52508
Anxa2	533.602	0.158673	0.372298	0.426199	0.669963	0.999837	0.999837	442.185	891.06	288.96	394.816	493.943	475.121	746.156	536.579
Anxa3	1536.33	-0.00708977	0.101188	-0.0700651	0.944142	0.999837	0.999837	1500.75	1814.05	1419.47	1422.83	1412.21	1689.46	1519.36	1512.52
Anxa4	449.543	0.0671564	0.278062	0.241516	0.809155	0.999837	0.999837	376.304	737.571	277.447	365.018	463.836	341.177	631.607	403.381
Anxa5	1735.59	0.121956	0.180805	0.674514	0.499985	0.999837	0.999837	1484	2365.17	1292.83	1507.25	1677.52	1570.68	2205.85	1781.44
Anxa6	1900.74	0.114318	0.102645	1.11372	0.2654	0.999837	0.999837	1836.85	2033.47	1776.35	1657.48	1798.89	1770.33	2236.08	2096.45
Anxa7	1719.66	-0.0187811	0.0778915	-0.241118	0.809463	0.999837	0.999837	1651.49	1913.98	1653.17	1707.14	1702.93	1574.47	1813.68	1740.41
Anxa8	53.8436	0.674608	0.346161	1.94882	0.0513165	0.999837	0.999837	32.3822	70.0486	35.6882	27.3143	98.7885	50.5448	57.2742	58.7081
Anxa9	6.51748	-0.137742	0.64049	-0.215057	0.829723	0.999837	0.999837	4.46651	4.12051	13.8148	4.96624	8.46759	5.05448	5.56833	5.68143
Aoah	5.65894	0.333657	0.739977	0.450902	0.65206	0.999837	0.999837	2.23326	10.3013	2.30247	4.96624	2.82253	8.84534	8.75023	5.05016
Aoc1	0.755176	-2.35531	2.2727	-1.03635	0.30004	0.999837	0.999837	3.34988	2.06025	0	0	0	0	0	0.63127
Aopep	363.695	0.0446129	0.0900509	0.495419	0.620305	0.999837	0.999837	357.321	342.002	367.243	367.502	346.23	365.186	383.419	380.656
Aox1	347.076	0.231114	0.296026	0.78072	0.434967	0.999837	0.999837	389.703	168.941	400.629	317.839	457.25	441.003	190.914	410.325
Aox2	96.5396	1.38638	1.08837	1.27381	0.202729	0.999837	0.999837	72.5808	109.193	4.60493	27.3143	54.5689	17.6907	350.009	136.354
Aox4	33.7987	0.46618	0.485178	0.960843	0.336631	0.999837	0.999837	15.6328	62.8378	16.1173	18.6234	47.0422	29.0633	53.2968	27.7759
Ap1ar	1485.76	-0.308261	0.085296	-3.61401	0.000301493	0.799515	0.799515	1554.35	1524.59	1892.63	1604.09	1363.28	1338.17	1265.6	1343.34
Ap1b1	3975.13	0.0150647	0.0587858	0.256264	0.797747	0.999837	0.999837	4119.24	3663.13	3934.92	4100.87	3862.16	4105.5	3990.9	4024.34
Ap1g1	2199.98	-0.12161	0.130287	-0.933402	0.350613	0.999837	0.999837	2103.73	2173.57	2511.99	2383.79	2592.96	1643.97	2116.76	2073.09
Ap1g2	295.847	-0.266983	0.150494	-1.77404	0.0760558	0.999837	0.999837	318.239	287.405	405.234	283.076	305.774	223.661	277.621	265.765
Ap1m1	1905.67	0.0757528	0.0858787	0.88209	0.377728	0.999837	0.999837	2043.43	1769.76	1700.37	1905.79	1867.57	2177.22	1898.8	1882.45
Ap1m2	11.3901	0.443413	0.60231	0.736187	0.461617	0.999837	0.999837	14.5162	13.3917	4.60493	6.2078	8.46759	7.58172	26.2507	10.1003
Ap1s1	2752.42	0.0102652	0.0824929	0.124437	0.900969	0.999837	0.999837	2841.82	2566.05	2747.99	2810.89	2635.3	3142.62	2531.2	2743.5
Ap1s2	2984.34	-0.10738	0.0765385	-1.40296	0.160629	0.999837	0.999837	2976.93	3409.72	2807.86	3185.84	2791.48	2887.37	3034.74	2780.74
Ap1s3	116.042	-0.115305	0.315385	-0.365602	0.714662	0.999837	0.999837	62.5311	197.784	143.904	78.2182	101.611	108.671	116.935	118.679
Ap2a1	4333.78	0.0227082	0.0906269	0.250568	0.802148	0.999837	0.999837	4561.42	3554.97	4488.66	4595.01	4224.39	4470.69	4341.7	4433.41
Ap2a2	7191.12	-0.0333102	0.0562131	-0.59257	0.553469	0.999837	0.999837	7526.07	6678.31	7522.16	7372.38	7177.69	7013.09	7133.03	7106.2
Ap2b1	5722.63	-0.0919866	0.0608906	-1.51069	0.130868	0.999837	0.999837	5833.26	5512.21	6122.26	6156.89	5790.89	5242.76	5519.01	5603.78
Ap2m1	16981	-0.0132111	0.0629098	-0.210001	0.833667	0.999837	0.999837	17492	16189.5	17196	17353.3	16080.9	18472.9	16323.2	16740
Ap2s1	2395.1	-0.01015	0.111802	-0.0907851	0.927663	0.999837	0.999837	2643.06	2382.68	2247.21	2339.1	1932.49	2777.44	2395.18	2443.64
Ap3b1	866.025	-0.000441265	0.0658322	-0.00670288	0.994652	0.999837	0.999837	845.287	904.452	846.156	870.333	887.215	828.935	870.25	875.571
Ap3b2	4941.85	0.0464477	0.0660916	0.702778	0.482194	0.999837	0.999837	5057.21	4754.04	4815.61	4820.97	4555.56	5361.54	4982.06	5187.77
Ap3d1	5649.29	0.00766342	0.0560746	0.136665	0.891296	0.999837	0.999837	5749.52	5245.41	5759.62	5788.15	5705.27	5427.25	5677.31	5841.77
Ap3m1	1350.4	-0.0478127	0.071065	-0.672802	0.501074	0.999837	0.999837	1384.62	1445.27	1384.93	1271.36	1286.13	1434.21	1288.67	1307.99
Ap3m2	3838.56	-0.0853208	0.0516256	-1.65268	0.0983952	0.999837	0.999837	3917.13	3852.68	4043.13	4000.3	3864.98	3522.97	3737.94	3769.31
Ap3s1	1244.08	-0.0414181	0.0600622	-0.689587	0.490454	0.999837	0.999837	1265.14	1234.09	1304.35	1242.8	1198.63	1273.73	1185.26	1248.65
Ap3s2	1329.91	0.0152117	0.0907023	0.167711	0.866811	0.999837	0.999837	1387.97	1353.59	1214.55	1332.19	1220.27	1522.66	1248.9	1359.12
Ap4b1	678.944	0.0168857	0.0872243	0.19359	0.846497	0.999837	0.999837	717.992	723.149	629.725	628.229	709.396	677.3	635.585	710.178
Ap4e1	294.206	0.0122502	0.132367	0.0925476	0.926263	0.999837	0.999837	307.073	266.803	305.077	295.491	340.585	231.242	306.258	301.116
Ap4m1	1070.87	0.0419348	0.0841971	0.498055	0.618445	0.999837	0.999837	1052.98	1085.75	931.348	1149.68	1033.05	1160	1074.69	1079.47
Ap4s1	411.195	-0.0462747	0.0963077	-0.480489	0.63088	0.999837	0.999837	464.517	413.081	391.419	403.507	376.337	395.513	421.602	423.582
Ap5b1	201.728	0.131216	0.174921	0.750143	0.453169	0.999837	0.999837	189.827	144.218	186.5	252.037	214.512	178.17	221.938	226.626
Ap5m1	390.687	-0.164938	0.179692	-0.917889	0.358677	0.999837	0.999837	321.589	432.653	450.132	449.444	456.309	256.515	400.92	357.93
Ap5s1	214.965	0.0427578	0.145272	0.29433	0.768506	0.999837	0.999837	179.777	230.748	227.944	207.34	262.495	217.343	196.482	197.587
Apaf1	359.226	-0.10927	0.134784	-0.810704	0.417536	0.999837	0.999837	337.222	350.243	387.966	415.922	423.379	315.905	342.054	301.116
Apba1	1876.23	-0.275281	0.160577	-1.71432	0.0864702	0.999837	0.999837	1807.82	1637.9	2564.95	2209.98	2076.44	1357.13	1699.14	1656.45
Apba2	2586.65	-0.101571	0.101033	-1.00532	0.314742	0.999837	0.999837	2676.56	2209.62	2903.41	2922.63	2729.39	2395.82	2407.11	2448.7
Apba3	352.134	0.305104	0.168632	1.80929	0.0704054	0.999837	0.999837	396.403	278.134	263.632	324.047	349.994	315.905	468.535	420.426
Apbb1	8209.67	0.0336745	0.0680733	0.494681	0.620826	0.999837	0.999837	8479.67	7747.59	7950.42	8273.75	7850.4	9165.03	7994.53	8215.97
Apbb1ip	238.052	0.0051177	0.112801	0.0453693	0.963813	0.999837	0.999837	249.008	251.351	225.642	222.239	256.85	246.406	233.87	219.051
Apbb2	1754.15	-0.136858	0.0901352	-1.51836	0.128924	0.999837	0.999837	1640.33	1802.72	2045.74	1863.58	1786.66	1511.29	1635.5	1747.35
Apbb3	1647.42	0.0581444	0.0716638	0.81135	0.417165	0.999837	0.999837	1629.16	1726.49	1593.31	1504.77	1565.56	1771.6	1730.16	1658.35
Apc	3084.9	-0.0618151	0.161925	-0.381753	0.702645	0.999837	0.999837	2821.72	2690.69	3869.29	3223.09	4027.75	2493.12	2741.21	2812.31
Apc2	3626.77	0.10817	0.107319	1.00792	0.313491	0.999837	0.999837	3633.51	2883.33	3508.96	3941.95	3823.59	3295.52	3968.63	3958.69
Apcdd1	503.993	-0.05517	0.0960727	-0.574253	0.565797	0.999837	0.999837	519.232	563.48	533.021	438.27	489.238	483.966	500.354	504.384
Apcdd1l	1.30478	1.16361	1.38251	0.841666	0.399975	0.999837	0.999837	1.11663	2.06025	0	0	1.88169	1.26362	1.59095	2.52508
Apcs	0.31577	1.5916	3.44677	0.461766	0.644249	0.999837	0.999837	0	0	0	0	0	1.26362	0	1.26254
Apeg3	1.43668	0.522353	1.25829	0.41513	0.678047	0.999837	0.999837	1.11663	1.03013	1.15123	1.24156	0.940843	3.79086	1.59095	0.63127
Apeh	1450.47	0.0186258	0.0793473	0.234738	0.814412	0.999837	0.999837	1447.15	1524.59	1327.37	1465.04	1305.89	1521.4	1501.06	1511.26
Apela	9.61205	-0.0845592	0.631533	-0.133895	0.893486	0.999837	0.999837	12.2829	7.21089	11.5123	8.69092	0.940843	11.3726	13.5231	11.3629
Apex1	1695.52	-0.047682	0.0573825	-0.830949	0.406003	0.999837	0.999837	1740.82	1712.07	1694.62	1745.63	1588.14	1740	1631.52	1711.37
Apex2	138.894	0.27823	0.152075	1.82956	0.0673164	0.999837	0.999837	129.529	126.706	128.938	117.948	124.191	152.898	156.709	174.23
Aph1a	1359.74	0.0885544	0.0684526	1.29366	0.195783	0.999837	0.999837	1362.29	1327.83	1213.4	1368.2	1320.94	1446.84	1426.29	1412.15
Aph1b	50.5884	0.417752	0.224	1.86496	0.0621865	0.999837	0.999837	44.6651	46.3557	42.5956	38.4883	52.6872	72.0263	51.7059	56.183
Api5	2459.72	0.00285023	0.0558475	0.0510361	0.959297	0.999837	0.999837	2395.17	2549.56	2502.78	2382.55	2568.5	2356.65	2479.5	2443.01
Apip	193.119	-0.139952	0.116778	-1.19845	0.230744	0.999837	0.999837	188.71	206.025	209.524	207.34	190.05	165.534	190.914	186.856
Aplf	142.215	-0.0752436	0.169169	-0.444784	0.656476	0.999837	0.999837	142.928	167.911	132.392	139.055	112.901	157.952	161.481	123.098
Aplnr	245.104	0.137887	0.297039	0.464205	0.642501	0.999837	0.999837	233.375	342.002	104.762	253.278	275.667	217.343	338.077	196.325
Aplp1	29198.4	0.123947	0.0823391	1.50532	0.132241	0.999837	0.999837	29329.3	26427.9	26121.5	29898	28799.2	34210	28469.3	30331.9
Aplp2	13223.4	-0.0844112	0.0505199	-1.67085	0.094751	0.999837	0.999837	13530.2	13179.4	14259.2	13474.6	12774.8	12751.2	12378.4	13439.1
Apmap	1385.61	-0.0727683	0.0671369	-1.08388	0.278418	0.999837	0.999837	1395.78	1473.08	1399.9	1410.41	1279.55	1412.73	1426.29	1287.16
Apoa1	16.1286	0.263786	0.446525	0.590753	0.554686	0.999837	0.999837	18.9827	13.3917	11.5123	14.8987	7.52675	18.9543	25.4552	18.3068
Apoa2	0.669631	0.469371	1.85933	0.25244	0.800701	0.999837	0.999837	1.11663	0	0	1.24156	0.940843	0	0.795475	1.26254
Apoa4	14.2056	0.112199	0.813591	0.137906	0.890315	0.999837	0.999837	17.866	30.9038	3.4537	2.48312	6.5859	5.05448	33.41	13.8879
Apoa5	40.2398	0.631774	0.394257	1.60244	0.109058	0.999837	0.999837	22.3326	48.416	16.1173	39.7299	36.6929	45.4903	37.3873	75.7524
Apob	0.207675	-0.36538	3.53381	-0.103395	0.917649	0.999837	0.999837	0	1.03013	0	0	0	0	0	0.63127
Apobec1	41.2836	-0.149427	0.297548	-0.502194	0.615531	0.999837	0.999837	32.3822	57.6871	46.0493	37.2468	52.6872	31.5905	42.9557	29.6697
Apobec2	29.1363	0.0118682	0.387221	0.0306497	0.975549	0.999837	0.999837	17.866	49.4461	21.8734	26.0727	21.6394	41.6995	25.4552	29.0384
Apobec3	10.0462	0.211966	0.57085	0.371316	0.710402	0.999837	0.999837	12.2829	14.4218	4.60493	6.2078	8.46759	5.05448	16.705	12.6254
Apobec4	3.25258	-0.65409	0.837597	-0.780912	0.434854	0.999837	0.999837	5.58314	2.06025	3.4537	4.96624	2.82253	1.26362	3.97738	1.89381
Apobr	44.3921	-0.139353	0.288164	-0.483589	0.628678	0.999837	0.999837	49.1316	60.7775	34.537	42.213	39.5154	30.3269	58.8652	39.77
Apoc2	1.18744	0.870156	1.6627	0.523338	0.600739	0.999837	0.999837	1.11663	2.06025	0	0	0.940843	3.79086	1.59095	0
Apoc3	5.63278	0.943656	0.827732	1.14005	0.254265	0.999837	0.999837	5.58314	5.15064	1.15123	3.72468	4.70422	1.26362	15.9095	7.57524
Apoc4	6.80284	-0.388165	0.603175	-0.643536	0.519876	0.999837	0.999837	6.69977	7.21089	9.20987	7.44936	2.82253	10.109	3.97738	6.94397
Apod	6657.57	0.0744424	0.126607	0.587981	0.556545	0.999837	0.999837	5374.33	7574.52	6601.17	6390.31	7330.11	7763.68	5624.01	6602.45
Apoe	66017	0.292871	0.124443	2.35345	0.0186	0.999837	0.999837	70377.7	52991.8	51821.6	62164.9	59935.5	81959.6	75885.2	73000
Apoh	2.22455	-0.648264	1.25004	-0.518596	0.604043	0.999837	0.999837	1.11663	6.18076	0	3.72468	2.82253	0	0.795475	3.15635
Apol2	0.21704	1.15476	3.51634	0.328398	0.742611	0.999837	0.999837	0	0	0	0	0.940843	0	0.795475	0
Apol3	68.4228	0.263977	0.277965	0.949678	0.342276	0.999837	0.999837	61.4145	93.7416	40.2932	52.1455	77.1491	82.1353	84.3204	56.183
Apol9a	32.6508	-0.0938101	0.432852	-0.216725	0.828422	0.999837	0.999837	39.082	59.7474	13.8148	22.3481	32.9295	20.2179	38.9783	34.0886
Apold1	146.869	0.168418	0.283085	0.594937	0.551885	0.999837	0.999837	112.779	114.344	171.534	155.195	97.8477	181.961	108.98	232.307
Apom	29.2596	-0.172997	0.328033	-0.527377	0.597932	0.999837	0.999837	23.4492	25.7532	35.6882	38.4883	21.6394	40.4358	21.4778	27.1446
Apon	0.316474	1.61401	3.44674	0.468271	0.639591	0.999837	0.999837	0	0	0	0	0.940843	0	1.59095	0
Apoo	662.56	-0.00907764	0.0964904	-0.0940781	0.925047	0.999837	0.999837	645.411	639.709	716.067	654.302	594.613	760.699	648.312	641.37
Apool	126.097	0.146814	0.146075	1.00506	0.314866	0.999837	0.999837	108.313	131.856	115.123	121.673	132.659	149.107	125.685	124.36
App	39142.8	-0.0500835	0.0499009	-1.00366	0.315543	0.999837	0.999837	39612.4	37931.3	41887.6	39861.5	37729.7	38114.6	38046.8	39958.7
Appbp2	2725.71	-0.0983485	0.088488	-1.11143	0.266382	0.999837	0.999837	2664.27	2714.38	2987.45	2908.97	3049.27	2442.58	2528.82	2509.93
Appl1	1501.95	-0.0733522	0.139686	-0.525122	0.599498	0.999837	0.999837	1405.83	1429.82	1765.99	1559.4	1902.39	1257.3	1351.51	1343.34
Appl2	1526.09	-0.0020085	0.100246	-0.0200357	0.984015	0.999837	0.999837	1275.19	1690.44	1655.47	1486.15	1431.96	1597.22	1583.79	1488.53
Aprt	1012.52	0.165346	0.129116	1.2806	0.200333	0.999837	0.999837	1017.25	1042.49	780.536	977.107	859.931	1178.96	1163.78	1080.1
Aptx	611.148	-0.122894	0.128721	-0.954735	0.339712	0.999837	0.999837	597.396	609.835	716.067	626.987	717.863	480.176	569.56	571.299
Aqp1	30.5036	1.18914	0.490578	2.42396	0.0153522	0.999837	0.999837	10.0496	33.9942	6.9074	23.5896	36.6929	24.0088	65.229	43.5576
Aqp11	321.001	0.04218	0.131148	0.321622	0.747739	0.999837	0.999837	343.921	291.526	302.774	326.53	257.791	368.977	344.441	332.048
Aqp12a	1.09833	0.635271	1.49351	0.425354	0.670578	0.999837	0.999837	1.11663	0	2.30247	0	1.88169	1.26362	1.59095	0.63127
Aqp2	0.196514	1.02663	3.52177	0.291509	0.770662	0.999837	0.999837	0	0	0	0	0.940843	0	0	0.63127
Aqp3	0.94499	-0.613821	1.73929	-0.352915	0.724152	0.999837	0.999837	2.23326	1.03013	1.15123	0	1.88169	1.26362	0	0
Aqp4	20335.2	0.0617983	0.0955318	0.646887	0.517705	0.999837	0.999837	19556.6	22258	17781.9	20004	22675.3	18172.1	22080	20153.9
Aqp5	4.37715	0.307248	0.773413	0.397263	0.691174	0.999837	0.999837	1.11663	7.21089	4.60493	2.48312	3.76337	6.3181	6.3638	3.15635
Aqp8	0.520344	-0.426146	2.22804	-0.191265	0.848318	0.999837	0.999837	1.11663	0	1.15123	0	0	1.26362	0	0.63127
Aqp9	334.157	0.211756	0.131242	1.61348	0.106641	0.999837	0.999837	327.172	333.761	291.262	283.076	334.94	441.003	314.213	347.83
Aqr	1471.93	-0.0609829	0.0894158	-0.682015	0.495229	0.999837	0.999837	1357.82	1485.44	1543.8	1628.93	1559.92	1268.67	1461.29	1469.6
Ar	177.701	-0.102072	0.302753	-0.337146	0.736007	0.999837	0.999837	139.578	139.067	222.188	235.896	279.43	97.2987	168.641	139.511
Araf	5147.27	-0.066329	0.0613283	-1.08154	0.279457	0.999837	0.999837	5010.31	5297.94	5289.92	5459.14	4926.26	5451.26	4811.83	4931.48
Arap1	1344.44	0.138984	0.100348	1.38503	0.166044	0.999837	0.999837	1260.67	1392.73	1091.37	1375.65	1336.94	1325.54	1571.86	1400.79
Arap2	858.356	0.0875632	0.0975156	0.89794	0.369217	0.999837	0.999837	886.602	806.589	854.215	780.941	1025.52	854.207	800.248	858.527
Arap3	329.07	-0.00221909	0.131182	-0.0169161	0.986504	0.999837	0.999837	332.755	275.044	336.16	372.468	375.396	344.968	295.917	299.853
Arc	177.965	-0.170976	0.173819	-0.983644	0.325291	0.999837	0.999837	169.727	142.158	199.163	243.346	153.357	183.225	165.459	167.286
Arcn1	4326.86	-0.075858	0.0550587	-1.37777	0.168275	0.999837	0.999837	4215.27	4596.43	4382.74	4568.94	4390.92	4072.65	4261.36	4126.61
Areg	3.9606	-0.582482	0.897389	-0.649085	0.516283	0.999837	0.999837	1.11663	1.03013	8.05863	8.69092	2.82253	5.05448	2.38643	2.52508
Arel1	1666.04	-0.139922	0.108169	-1.29355	0.195821	0.999837	0.999837	1586.73	1695.59	1935.22	1770.46	1891.09	1411.46	1547.99	1489.8
Arf1	10449.4	-0.00955404	0.049009	-0.194945	0.845436	0.999837	0.999837	10861.4	10245.6	10273.6	10552	10021.9	10881	10507.4	10252.5
Arf2	1027.35	-0.0249558	0.0794328	-0.314175	0.753388	0.999837	0.999837	964.766	1118.72	969.338	1091.33	963.424	1060.18	1012.64	1038.44
Arf4	3337.15	-0.0410329	0.0623278	-0.658341	0.510319	0.999837	0.999837	3374.45	3636.35	3185.46	3342.28	3162.17	3256.35	3443.61	3296.49
Arf5	2359.49	0.113454	0.0950095	1.19413	0.232426	0.999837	0.999837	2533.63	2139.57	2140.14	2253.43	2100.9	2614.43	2602.79	2490.99
Arf6	1883.46	0.00604905	0.0567085	0.106669	0.915051	0.999837	0.999837	1764.27	1937.67	1867.3	1949.25	1868.51	1892.9	1890.84	1896.97
Arfgap1	5.64092	-0.18503	0.667938	-0.277017	0.781767	0.999837	0.999837	5.58314	3.09038	6.9074	8.69092	6.5859	2.52724	7.95475	3.78762
Arfgap2	1793.04	0.00371544	0.0648546	0.0572888	0.954315	0.999837	0.999837	1835.74	1816.11	1790.17	1717.08	1702.93	1933.34	1727.77	1821.21
Arfgap3	964.903	-0.0718708	0.065525	-1.09685	0.272709	0.999837	0.999837	984.866	1005.4	945.162	1021.8	977.536	899.697	956.161	928.598
Arfgef1	1699.03	0.0769349	0.0901337	0.853564	0.393347	0.999837	0.999837	1783.25	1540.04	1699.22	1592.92	2000.23	1621.22	1673.68	1681.7
Arfgef2	1099.14	-0.135521	0.154996	-0.874351	0.381927	0.999837	0.999837	959.183	1033.22	1360.76	1251.49	1302.13	825.144	1073.89	987.306
Arfgef3	1373.46	-0.175085	0.415231	-0.421656	0.673276	0.999837	0.999837	1054.1	1112.54	1955.95	1704.66	2234.5	670.982	1143.89	1111.03
Arfip1	901.917	0.0456689	0.096858	0.471504	0.637281	0.999837	0.999837	860.92	1043.52	825.434	818.188	909.795	936.342	953.775	867.365
Arfip2	2328.83	0.0425283	0.0601183	0.70741	0.479312	0.999837	0.999837	2321.47	2283.79	2272.53	2296.88	2211.92	2538.61	2333.13	2372.31
Arfrp1	1477.19	-0.0817609	0.0704045	-1.1613	0.245519	0.999837	0.999837	1516.38	1579.18	1475.88	1503.53	1320.94	1518.87	1392.08	1510.63
Arg1	294.51	0.00925778	0.184644	0.0501385	0.960012	0.999837	0.999837	342.805	203.965	345.37	280.592	300.129	361.395	264.893	256.927
Arg2	202.861	-0.0351111	0.113293	-0.309913	0.756627	0.999837	0.999837	211.043	215.297	189.953	206.099	195.695	192.07	201.255	211.475
Arglu1	2325.3	-0.00714614	0.0736491	-0.0970296	0.922703	0.999837	0.999837	2291.32	2594.89	2189.65	2245.98	2192.16	2410.99	2337.9	2339.49
Arhgap1	1661.77	-0.0148154	0.0660588	-0.224276	0.822543	0.999837	0.999837	1692.81	1671.9	1715.34	1602.85	1598.49	1593.42	1796.98	1622.36
Arhgap10	62.9615	0.223523	0.3256	0.686496	0.492401	0.999837	0.999837	24.5658	64.898	70.2252	73.252	48.9238	63.181	83.5249	75.1211
Arhgap11a	58.3033	0.327659	0.218185	1.50175	0.133163	0.999837	0.999837	60.2979	61.8076	43.7469	40.9715	63.9773	60.6538	63.638	71.3335
Arhgap12	1129.47	0.0375724	0.0749618	0.50122	0.616216	0.999837	0.999837	1125.56	1093.99	1173.11	1066.5	1251.32	1081.66	1150.26	1093.36
Arhgap15	34.5714	0.565021	0.320753	1.76155	0.0781457	0.999837	0.999837	26.7991	42.2352	23.0247	18.6234	39.5154	45.4903	49.3195	31.5635
Arhgap17	344.295	0.00418684	0.113848	0.0367756	0.970664	0.999837	0.999837	324.939	371.876	349.975	330.255	382.923	288.105	360.35	345.936
Arhgap18	511.227	-0.0813633	0.111199	-0.73169	0.464358	0.999837	0.999837	477.917	586.142	511.148	530.146	527.813	413.204	525.809	517.641
Arhgap19	100.077	-0.032914	0.176473	-0.18651	0.852045	0.999837	0.999837	90.4468	105.073	117.426	93.117	102.552	79.6081	114.548	97.8468
Arhgap20	1009.82	-0.17165	0.17265	-0.994207	0.320122	0.999837	0.999837	959.183	919.903	1250.24	1150.93	1299.3	743.008	919.569	836.432
Arhgap21	3824.82	-0.0404138	0.111075	-0.363842	0.715976	0.999837	0.999837	3615.64	3667.25	4434.55	3797.93	4462.42	3226.02	3743.51	3651.26
Arhgap22	373.691	0.146905	0.101859	1.44224	0.149234	0.999837	0.999837	394.17	332.731	323.497	367.502	367.87	419.522	398.533	385.706
Arhgap23	3149.62	0.0936338	0.0800268	1.17003	0.241988	0.999837	0.999837	3203.6	2680.39	3224.6	3080.31	3466.07	3289.2	3208.15	3044.61
Arhgap24	780.495	0.0320654	0.0879846	0.364444	0.715527	0.999837	0.999837	710.175	769.505	801.258	810.738	806.303	693.727	832.863	819.388
Arhgap25	214.679	-0.0367474	0.139364	-0.26368	0.792027	0.999837	0.999837	219.976	259.592	183.046	206.099	187.228	224.924	221.938	214.632
Arhgap26	1134.63	-0.23316	0.147357	-1.58227	0.113587	0.999837	0.999837	1061.91	1071.33	1443.65	1329.71	1280.49	835.253	1011.84	1042.86
Arhgap27	307.457	0.0846956	0.11265	0.75185	0.452141	0.999837	0.999837	324.939	253.411	326.95	288.042	309.537	333.596	309.44	313.741
Arhgap28	36.2334	0.297325	0.271958	1.09327	0.274273	0.999837	0.999837	32.3822	35.0243	29.9321	32.2805	34.8112	42.9631	50.9104	31.5635
Arhgap29	363.008	0.0298836	0.153458	0.194734	0.845601	0.999837	0.999837	301.489	467.678	336.16	331.496	370.692	332.332	420.806	343.411
Arhgap30	36.1147	-0.100175	0.252698	-0.396421	0.691795	0.999837	0.999837	35.7321	41.2051	36.8395	36.0052	30.107	35.3814	32.6145	41.0325
Arhgap31	273.133	-0.0174305	0.183515	-0.0949815	0.92433	0.999837	0.999837	230.025	264.743	306.228	299.216	368.811	203.443	256.938	255.664
Arhgap32	1781.98	-0.200723	0.20632	-0.972872	0.330617	0.999837	0.999837	1504.1	1578.15	2491.27	2051.06	2264.61	1141.05	1567.88	1657.71
Arhgap33	1379.83	0.159929	0.123085	1.29934	0.193828	0.999837	0.999837	1514.15	986.862	1374.57	1338.4	1432.9	1506.23	1495.49	1390.06
Arhgap35	5387.35	-0.0688756	0.106477	-0.646862	0.517721	0.999837	0.999837	5330.78	5023.93	6199.39	5511.28	6244.38	4637.48	5009.9	5141.69
Arhgap36	2182.31	-0.0613319	0.0689605	-0.889377	0.373801	0.999837	0.999837	2439.83	2179.75	2088.34	2207.49	2063.27	2117.83	2247.22	2114.75
Arhgap39	1137.23	-0.00149657	0.0824112	-0.0181598	0.985511	0.999837	0.999837	1076.43	1027.04	1224.91	1224.18	1196.75	1117.04	1119.23	1112.3
Arhgap4	473.803	-0.0214391	0.0937468	-0.228691	0.819109	0.999837	0.999837	458.934	488.28	521.509	441.995	460.072	439.74	511.491	468.402
Arhgap40	13.6231	0.564281	0.484256	1.16525	0.243917	0.999837	0.999837	20.0993	8.24102	8.05863	7.44936	10.3493	18.9543	20.6824	15.1505
Arhgap42	202.984	0.0895966	0.161784	0.553804	0.579713	0.999837	0.999837	186.477	240.02	174.987	186.234	241.797	161.743	221.142	211.475
Arhgap44	3403.01	-0.0950293	0.115682	-0.821469	0.411379	0.999837	0.999837	3435.86	2881.27	4257.26	3486.3	3568.62	3265.19	3026.78	3302.8
Arhgap45	181.086	0.267738	0.145353	1.84199	0.065477	0.999837	0.999837	165.261	191.604	145.055	156.436	185.346	173.116	226.71	205.163
Arhgap5	877.922	0.13214	0.138058	0.957131	0.338501	0.999837	0.999837	1026.18	857.066	745.999	721.346	1082.91	813.771	946.615	829.488
Arhgap6	1312.02	-0.203229	0.132517	-1.53361	0.125126	0.999837	0.999837	1325.44	1553.43	1266.36	1473.73	1407.5	959.087	1385.72	1124.92
Arhgap8	38.3169	0.00448377	0.321027	0.0139669	0.988856	0.999837	0.999837	34.6155	54.5967	26.4784	37.2468	51.7464	27.7996	43.7511	30.3009
Arhgap9	76.7236	0.104069	0.193189	0.53869	0.590101	0.999837	0.999837	77.0473	87.5608	64.4691	65.8026	79.9717	80.8717	89.8887	68.1771
Arhgdia	9214.55	0.0904538	0.0736296	1.2285	0.21926	0.999837	0.999837	9469	8402.75	8605.47	9222.3	9095.13	10536.1	9033.42	9352.26
Arhgdib	272.44	0.22998	0.135316	1.69957	0.089211	0.999837	0.999837	263.524	265.773	209.524	264.452	240.856	308.323	322.167	304.903
Arhgdig	0.356966	-1.03569	3.37415	-0.306949	0.758882	0.999837	0.999837	0	2.06025	0	0	0	0	0.795475	0
Arhgef1	1864.86	0.176458	0.0804963	2.19212	0.0283708	0.999837	0.999837	1867	1680.14	1586.4	1869.79	1836.53	2082.45	2049.14	1947.47
Arhgef10	1493.61	0.0656136	0.0896232	0.732104	0.464105	0.999837	0.999837	1462.78	1425.7	1460.91	1486.15	1750.91	1575.73	1407.99	1378.69
Arhgef10l	2281.87	0.197333	0.0997999	1.97729	0.0480088	0.999837	0.999837	2329.29	1848.05	1938.68	2390	2290.01	2426.15	2609.95	2422.81
Arhgef11	3503.66	-0.0365258	0.085458	-0.427412	0.669079	0.999837	0.999837	3479.41	3161.46	3906.13	3647.7	3779.37	3212.12	3358.5	3484.61
Arhgef12	1787.98	-0.149428	0.165213	-0.904455	0.365754	0.999837	0.999837	1573.33	1825.39	2109.06	2016.29	2216.63	1237.08	1544.02	1782.07
Arhgef15	182.246	0.13012	0.149353	0.871223	0.383632	0.999837	0.999837	178.66	148.338	198.012	173.818	180.642	157.952	211.596	208.95
Arhgef16	21.2446	0.415801	0.34335	1.21101	0.225891	0.999837	0.999837	17.866	25.7532	14.966	13.6572	26.3436	26.536	21.4778	23.357
Arhgef17	3965.82	0.00886191	0.0959726	0.0923379	0.92643	0.999837	0.999837	4237.6	3279.92	3951.03	4347.94	4153.82	3806.02	4128.52	3821.71
Arhgef18	930.207	0.101181	0.0836993	1.20886	0.226715	0.999837	0.999837	908.935	784.957	929.045	970.899	959.66	922.443	975.253	990.462
Arhgef19	193.167	0.356827	0.174717	2.04231	0.0411206	0.999837	0.999837	178.66	153.489	165.778	181.268	158.062	203.443	267.28	237.357
Arhgef2	1430.01	0.0175273	0.0584943	0.299641	0.764451	0.999837	0.999837	1393.55	1482.35	1419.47	1388.06	1405.62	1454.43	1490.72	1405.84
Arhgef25	2250.06	0.0111299	0.0683875	0.162748	0.870717	0.999837	0.999837	2264.52	2243.62	2229.94	2224.87	2125.36	2446.37	2111.19	2354.64
Arhgef26	1014.15	0.0384927	0.0834646	0.461186	0.644665	0.999837	0.999837	973.699	920.934	1061.44	1051.6	1010.47	938.87	1050.82	1105.35
Arhgef28	897.396	-0.016006	0.0888015	-0.180245	0.856961	0.999837	0.999837	835.237	915.783	885.298	973.383	996.353	865.58	819.339	888.196
Arhgef3	744.725	-0.0652671	0.0780949	-0.835742	0.4033	0.999837	0.999837	703.475	748.902	771.326	823.154	736.68	739.218	688.882	746.161
Arhgef33	132.477	0.0426756	0.175222	0.243551	0.807578	0.999837	0.999837	111.663	156.579	135.846	117.948	105.374	142.789	140.004	149.611
Arhgef37	79.0376	-0.03475	0.178806	-0.194345	0.845906	0.999837	0.999837	81.5138	86.5307	66.7715	85.6676	85.6167	69.4991	77.1611	79.54
Arhgef38	37.6913	-0.867295	0.278309	-3.11631	0.00183132	0.999837	0.999837	33.4988	55.6269	49.503	57.1117	28.2253	20.2179	27.0462	30.3009
Arhgef39	8.99809	-0.00558885	0.500641	-0.0111634	0.991093	0.999837	0.999837	10.0496	8.24102	11.5123	6.2078	12.231	7.58172	7.95475	8.20651
Arhgef4	6222.8	0.0699627	0.0811034	0.862636	0.388338	0.999837	0.999837	6494.31	5279.4	6145.28	6367.96	6103.25	6845.03	6220.62	6326.58
Arhgef40	2170.58	0.0124484	0.0770966	0.161465	0.871727	0.999837	0.999837	2212.04	2163.27	2190.8	2083.34	1988	2050.86	2286.99	2389.36
Arhgef5	55.0856	0.225779	0.219147	1.03026	0.302888	0.999837	0.999837	51.3649	55.6269	44.8981	52.1455	58.3323	46.7539	71.5928	59.9706
Arhgef6	259.861	-0.0354976	0.117106	-0.303123	0.761796	0.999837	0.999837	271.341	249.291	273.994	259.486	274.726	219.87	283.985	246.195
Arhgef7	1737.83	-0.0274492	0.0916183	-0.299604	0.764479	0.999837	0.999837	1762.04	1604.94	1893.78	1759.29	1908.97	1518.87	1803.34	1651.4
Arhgef9	7270.51	-0.207241	0.118814	-1.74425	0.081115	0.999837	0.999837	7143.07	7035.77	8960.05	8030.41	8089.37	5743.15	6604.04	6558.26
Arid1a	2902.45	0.0291452	0.0886115	0.32891	0.742224	0.999837	0.999837	2782.64	2629.91	3163.59	2918.91	3245.91	2637.17	3004.51	2836.93
Arid1b	1479.94	-0.106929	0.0974818	-1.09691	0.272679	0.999837	0.999837	1444.92	1379.34	1650.87	1667.41	1510.05	1257.3	1537.65	1391.95
Arid2	904.862	-0.0558616	0.161917	-0.345	0.730094	0.999837	0.999837	777.173	905.482	1071.8	937.377	1092.32	626.755	922.751	905.241
Arid3a	109.62	0.138055	0.173379	0.796264	0.425879	0.999837	0.999837	98.2632	89.6211	110.518	120.431	135.481	94.7715	116.139	111.735
Arid3b	149.005	0.139861	0.138887	1.00701	0.313929	0.999837	0.999837	147.395	134.947	140.45	144.021	177.819	147.844	160.686	138.879
Arid3c	0.921317	2.18815	1.91379	1.14336	0.252891	0.999837	0.999837	0	1.03013	0	0	0	2.52724	3.1819	0.63127
Arid4a	780.996	-0.0695242	0.101115	-0.687573	0.491722	0.999837	0.999837	811.788	705.637	869.181	811.98	869.339	751.854	719.905	708.285
Arid4b	962.004	0.129851	0.092549	1.40305	0.160602	0.999837	0.999837	1027.3	887.97	942.86	814.463	1078.21	1018.48	997.526	929.229
Arid5a	260.24	0.418311	0.116343	3.5955	0.000323769	0.799515	0.799515	224.442	228.688	233.7	201.133	300.129	334.859	291.939	267.027
Arid5b	440.305	-0.0656208	0.247121	-0.265542	0.790592	0.999837	0.999837	357.321	381.147	569.86	494.141	645.418	253.988	421.602	398.962
Arih1	1932.83	-0.026812	0.0712899	-0.376099	0.706843	0.999837	0.999837	1869.23	1897.49	2043.44	1995.19	2097.14	1786.76	1878.91	1894.44
Arih2	1842.9	-0.0826428	0.056145	-1.47195	0.141033	0.999837	0.999837	1823.45	1884.1	1959.4	1913.24	1800.77	1854.99	1718.23	1789.02
Arl1	2564.34	-0.0439741	0.0544824	-0.807125	0.419594	0.999837	0.999837	2567.13	2611.37	2614.45	2618.45	2385.04	2630.86	2599.61	2487.83
Arl10	1805.19	0.000827469	0.0811945	0.0101912	0.991869	0.999837	0.999837	1855.84	1754.31	1663.53	1945.52	1617.31	1900.48	1832.77	1871.71
Arl11	55.2486	0.0624377	0.290856	0.214668	0.830026	0.999837	0.999837	48.015	82.4102	47.2006	38.4883	42.3379	53.072	72.3882	58.0768
Arl13b	407.339	0.152042	0.127856	1.18917	0.234373	0.999837	0.999837	412.036	447.075	363.79	319.081	446.901	416.995	470.921	381.918
Arl14	0.21704	1.15476	3.51634	0.328398	0.742611	0.999837	0.999837	0	0	0	0	0.940843	0	0.795475	0
Arl14ep	1161.29	-0.0790637	0.088468	-0.893698	0.371483	0.999837	0.999837	1077.55	1130.05	1258.3	1308.6	1227.8	1065.23	1092.19	1130.6
Arl14epl	0.492598	2.21173	2.50077	0.884419	0.37647	0.999837	0.999837	0	0	0	0	1.88169	1.26362	0.795475	0
Arl15	465.985	-0.234869	0.0944146	-2.48764	0.0128595	0.999837	0.999837	490.2	500.642	526.114	501.59	465.717	376.559	414.443	452.62
Arl16	954.462	-0.0634364	0.0863824	-0.734367	0.462725	0.999837	0.999837	1034	882.819	946.314	1041.67	900.387	919.915	891.728	1018.87
Arl2	1919.93	0.15388	0.105615	1.45699	0.145119	0.999837	0.999837	1916.13	1651.29	1728	1972.84	1792.31	2389.51	1917.1	1992.29
Arl2bp	7028.09	-0.0390078	0.0553886	-0.704257	0.481273	0.999837	0.999837	7183.27	7104.79	7049	7151.38	6552.97	7433.88	6729.72	7019.72
Arl3	2816.52	-0.00686556	0.104224	-0.0658734	0.947479	0.999837	0.999837	2897.65	2581.5	3015.08	2795.99	2420.79	3325.85	2664.05	2831.24
Arl4a	736.539	-0.0858353	0.10144	-0.84617	0.397458	0.999837	0.999837	709.059	881.789	699.95	742.452	767.728	669.719	746.156	675.459
Arl4c	753.353	0.0309988	0.112513	0.275513	0.782922	0.999837	0.999837	759.307	601.594	793.2	829.362	785.604	730.372	711.155	816.232
Arl4d	101.425	0.392626	0.196297	2.00016	0.045483	0.999837	0.999837	93.7967	85.5005	89.7962	83.1845	91.2618	96.0351	145.572	126.254
Arl5a	1576.79	-0.127393	0.122654	-1.03863	0.298976	0.999837	0.999837	1456.08	1614.21	1765.99	1750.6	1862.87	1277.52	1447.76	1439.29
Arl5b	167.207	-0.224183	0.257527	-0.870522	0.384015	0.999837	0.999837	126.179	156.579	232.549	206.099	229.566	109.935	129.662	147.086
Arl6	831.505	-0.0537124	0.0743469	-0.722457	0.470014	0.999837	0.999837	808.438	907.542	823.132	846.743	866.517	812.508	805.021	782.143
Arl6ip1	8961.78	-0.0148237	0.0619809	-0.239166	0.810977	0.999837	0.999837	8818.01	8946.65	8843.77	9419.71	8588.02	9623.73	8377.94	9076.4
Arl6ip4	1538.29	0.0801922	0.127292	0.629987	0.528703	0.999837	0.999837	1559.93	1308.26	1649.72	1461.32	1385.86	1985.15	1436.63	1519.47
Arl6ip5	3175.76	-0.0817665	0.0701937	-1.16487	0.244072	0.999837	0.999837	3371.1	3443.71	3066.89	3179.63	2813.12	3232.34	3142.92	3156.35
Arl6ip6	294.27	-0.111226	0.105168	-1.0576	0.29024	0.999837	0.999837	305.956	322.43	287.808	302.94	293.543	312.114	261.711	267.658
Arl8a	5847.05	-0.0117382	0.0754951	-0.155483	0.87644	0.999837	0.999837	5978.42	5411.26	6397.4	5692.55	5790.89	6345.9	5530.94	5629.03
Arl8b	8059.49	-0.064156	0.0577244	-1.11142	0.266387	0.999837	0.999837	8188.23	8013.36	8698.72	8050.27	7896.5	8331.05	7420.19	7877.61
Arl9	4.08724	0.0631502	0.81392	0.0775877	0.938156	0.999837	0.999837	1.11663	6.18076	4.60493	3.72468	2.82253	7.58172	4.77285	1.89381
Armc1	1617.19	-0.0918373	0.0563258	-1.63047	0.103003	0.999837	0.999837	1628.04	1638.93	1691.16	1713.35	1584.38	1628.81	1516.97	1535.88
Armc10	732.644	-0.00594112	0.0868533	-0.068404	0.945464	0.999837	0.999837	743.674	715.938	674.623	805.772	712.218	679.827	786.725	742.373
Armc12	0.2728	-0.36538	3.53381	-0.103395	0.917649	0.999837	0.999837	0	0	0	1.24156	0.940843	0	0	0
Armc2	208.111	-0.13387	0.115219	-1.16187	0.245288	0.999837	0.999837	227.792	193.664	216.432	233.413	205.104	199.652	192.505	196.325
Armc3	191.586	-0.078464	0.139013	-0.564435	0.572458	0.999837	0.999837	193.177	214.266	191.105	191.2	169.352	156.689	209.21	207.688
Armc5	936.009	0.264332	0.0970062	2.7249	0.0064321	0.999837	0.999837	954.717	806.589	800.107	839.294	897.564	1117.04	1059.57	1013.19
Armc6	561.351	0.110264	0.127328	0.865989	0.386496	0.999837	0.999837	586.229	450.166	492.728	630.712	518.405	629.283	625.244	558.042
Armc7	279.06	0.0225663	0.105114	0.214684	0.830014	0.999837	0.999837	256.824	269.893	275.145	307.907	270.022	270.415	285.576	296.697
Armc8	1442.15	-0.126099	0.0888713	-1.41889	0.15593	0.999837	0.999837	1367.87	1484.41	1570.28	1601.61	1498.76	1210.55	1423.11	1380.59
Armc9	1630.15	0.000659483	0.0565636	0.0116591	0.990698	0.999837	0.999837	1672.71	1600.82	1620.94	1627.68	1558.04	1608.59	1677.66	1674.76
Armcx1	1157.23	-0.00673315	0.101031	-0.0666444	0.946865	0.999837	0.999837	1094.3	1122.84	1221.46	1196.86	1205.22	1336.91	1013.44	1066.85
Armcx2	3658.25	-0.104861	0.0648429	-1.61716	0.105845	0.999837	0.999837	3713.9	3553.94	3862.39	4032.58	3370.1	3764.32	3477.82	3490.92
Armcx3	3941.74	-0.0408359	0.0799575	-0.51072	0.609547	0.999837	0.999837	3991.94	3748.63	4400.01	3846.35	3771.84	4278.62	3600.32	3896.2
Armcx4	2026.27	-0.0656503	0.0894513	-0.733922	0.462996	0.999837	0.999837	2026.68	1840.84	2316.28	2105.68	2168.64	1968.72	1844.71	1938.63
Armcx5	942.836	-0.217588	0.0814119	-2.67268	0.00752481	0.999837	0.999837	953.6	955.958	1081.01	1061.53	886.274	940.133	844.795	819.388
Armcx6	322.014	0.0224658	0.110435	0.203431	0.838798	0.999837	0.999837	322.705	281.225	335.009	338.946	359.402	326.014	295.917	316.897
Armh1	87.2535	0.23419	0.198615	1.17911	0.238354	0.999837	0.999837	97.1466	92.7114	59.8641	70.7689	82.7942	96.0351	100.23	98.4781
Armh3	632.966	0.00121713	0.0772402	0.0157577	0.987428	0.999837	0.999837	600.746	624.257	622.817	684.099	661.413	620.437	614.902	635.057
Armh4	1726.35	-0.0237053	0.0729185	-0.325094	0.74511	0.999837	0.999837	1740.82	1715.16	1695.77	1811.44	1661.53	1762.75	1565.5	1857.83
Armt1	628.941	-0.0761413	0.0857019	-0.888443	0.374303	0.999837	0.999837	617.495	627.347	617.061	721.346	637.892	591.374	633.198	585.818
Arnt	946.152	-0.0234822	0.0833433	-0.281753	0.778133	0.999837	0.999837	920.101	1004.37	988.909	901.372	1043.4	883.27	937.07	890.722
Arnt2	1766	-0.0150922	0.0927754	-0.162674	0.870775	0.999837	0.999837	1714.02	1556.52	1954.79	1877.24	1941.9	1662.92	1699.14	1721.47
Arntl	856.832	-0.0527009	0.0808112	-0.652149	0.514305	0.999837	0.999837	898.885	915.783	900.264	772.25	854.286	851.68	865.477	796.031
Arntl2	53.6233	-0.0955664	0.321337	-0.297403	0.766159	0.999837	0.999837	55.8314	58.7172	49.503	57.1117	40.4563	55.5993	82.7294	29.0384
Arpc1a	3692.14	-0.0295034	0.0711599	-0.414607	0.678429	0.999837	0.999837	3796.53	3670.34	3645.96	3804.14	3281.66	4003.15	3654.41	3680.93
Arpc1b	458.794	0.28234	0.141665	1.99301	0.0462608	0.999837	0.999837	433.252	505.792	332.706	383.642	450.664	504.184	575.924	484.184
Arpc2	4224.46	-0.136099	0.0590654	-2.30421	0.0212108	0.999837	0.999837	4620.61	4292.54	4540.46	4236.2	3905.44	4241.97	4095.11	3863.37
Arpc3	2462.07	-0.0605746	0.0997603	-0.607202	0.543717	0.999837	0.999837	2856.33	2518.66	2407.23	2269.57	2137.6	2719.31	2435.75	2352.11
Arpc4	2756.12	0.0795508	0.0999709	0.79574	0.426183	0.999837	0.999837	2873.08	2504.24	2347.36	2997.12	2507.35	2956.87	2848.6	3014.31
Arpc5	2307.66	-0.00489302	0.0540687	-0.0904964	0.927893	0.999837	0.999837	2353.85	2375.47	2175.83	2339.1	2262.73	2354.12	2312.45	2287.72
Arpc5l	971.009	0.0512223	0.0835072	0.613387	0.53962	0.999837	0.999837	948.017	983.771	908.323	972.141	922.967	1100.61	914.001	1018.24
Arpin	232.604	-0.0777652	0.10909	-0.712856	0.475935	0.999837	0.999837	225.559	241.05	244.061	247.07	234.27	202.179	233.074	233.57
Arpp21	933.481	-0.0506527	0.107884	-0.469511	0.638704	0.999837	0.999837	809.555	925.054	1124.75	941.102	941.784	865.58	980.025	879.99
Arrb1	1204.08	-0.102473	0.209124	-0.490009	0.624128	0.999837	0.999837	1018.36	1087.81	1561.07	1321.02	1710.45	823.88	1047.64	1062.43
Arrb2	1396.15	-0.00253635	0.0764881	-0.03316	0.973547	0.999837	0.999837	1453.85	1278.39	1467.82	1386.82	1337.88	1521.4	1347.53	1375.54
Arrdc1	414.053	0.0761292	0.114803	0.663129	0.507248	0.999837	0.999837	425.435	415.141	358.034	412.198	374.456	466.276	470.126	390.756
Arrdc2	326.605	0.335301	0.135308	2.47805	0.0132102	0.999837	0.999837	295.906	282.255	293.564	280.592	349.994	456.167	301.485	352.88
Arrdc3	1332.84	0.02482	0.109765	0.226119	0.821109	0.999837	0.999837	1152.36	1441.15	1443.65	1246.53	1539.22	1354.6	1189.24	1296
Arrdc4	222.847	0.12515	0.110298	1.13465	0.256521	0.999837	0.999837	205.459	222.507	223.339	201.133	248.383	222.397	235.461	224.101
Arsa	1191.22	0.0644507	0.0920257	0.700356	0.483705	0.999837	0.999837	1222.71	1046.61	1295.14	1091.33	1259.79	1304.06	1175.71	1134.39
Arsb	3416.84	-0.0600082	0.0575631	-1.04248	0.29719	0.999837	0.999837	3304.1	3520.97	3682.8	3447.81	3357.87	3195.69	3361.68	3463.78
Arse	371.631	0.36395	0.184776	1.96968	0.0488753	0.999837	0.999837	413.152	233.839	320.043	333.979	326.473	413.204	507.513	424.844
Arsg	589.1	0.0525858	0.093412	0.562945	0.573473	0.999837	0.999837	560.547	629.408	546.836	578.567	652.004	529.457	609.334	606.65
Arsi	67.6266	0.235804	0.314173	0.750553	0.452922	0.999837	0.999837	73.6974	77.2595	40.2932	58.3533	61.1548	40.4358	93.8661	95.953
Arsj	16.8127	-0.00875497	0.438341	-0.019973	0.984065	0.999837	0.999837	23.4492	13.3917	24.1759	6.2078	16.9352	17.6907	17.5005	15.1505
Arsk	464.695	-0.0921494	0.0972879	-0.947183	0.343545	0.999837	0.999837	438.835	502.702	501.938	476.759	480.771	396.777	474.103	445.676
Art2b	0.590592	-0.985428	1.92395	-0.51219	0.608518	0.999837	0.999837	1.11663	1.03013	1.15123	0	0	0	0.795475	0.63127
Art3	75.0211	0.332438	0.178724	1.86007	0.0628758	0.999837	0.999837	73.6974	71.0788	61.0154	59.5948	79.9717	85.9262	81.1385	87.7465
Art4	31.1419	0.105725	0.387229	0.273031	0.78483	0.999837	0.999837	27.9157	54.5967	20.7222	16.1403	38.5746	31.5905	31.819	27.7759
Art5	1.90725	0.377222	1.16257	0.324472	0.745581	0.999837	0.999837	1.11663	2.06025	2.30247	1.24156	0	2.52724	1.59095	4.41889
Artn	13.2116	0.126334	0.432728	0.291948	0.770327	0.999837	0.999837	14.5162	13.3917	12.6636	9.93247	9.40843	13.8998	19.8869	11.9941
Arv1	532.579	0.0686119	0.0994711	0.689767	0.490341	0.999837	0.999837	516.999	558.329	509.996	492.899	467.599	593.901	561.605	559.305
Arvcf	1340.68	0.184162	0.100593	1.83077	0.0671352	0.999837	0.999837	1318.74	1219.67	1110.94	1374.41	1292.72	1335.65	1610.04	1463.28
Arx	251.039	0.0901325	0.211693	0.42577	0.670276	0.999837	0.999837	322.705	141.127	253.271	255.761	247.442	284.314	247.393	256.295
As3mt	550.831	-0.00551566	0.132315	-0.0416859	0.966749	0.999837	0.999837	576.18	639.709	448.981	542.561	455.368	572.42	583.083	588.343
Asah1	2450.72	-0.0893636	0.0807033	-1.10731	0.26816	0.999837	0.999837	2299.14	2799.89	2447.52	2557.61	2563.8	2381.92	2263.13	2292.77
Asah2	937.084	-0.0928341	0.112403	-0.825903	0.408859	0.999837	0.999837	1010.55	802.469	1087.92	968.416	954.015	924.97	790.702	957.636
Asap1	1512.29	-0.150514	0.11025	-1.3652	0.172191	0.999837	0.999837	1462.78	1402	1896.08	1605.34	1557.1	1347.02	1323.67	1504.32
Asap2	1631.45	0.0168907	0.108388	0.155836	0.876163	0.999837	0.999837	1532.01	1649.23	1725.7	1584.23	1635.19	1349.55	1930.62	1645.09
Asap3	128.377	0.0737445	0.217924	0.338396	0.735065	0.999837	0.999837	113.896	163.79	88.645	134.088	145.831	109.935	159.095	111.735
Asb1	600.582	-0.158554	0.138711	-1.14305	0.25302	0.999837	0.999837	571.713	545.967	702.252	716.38	682.111	470.067	560.015	556.149
Asb11	3.27074	-0.347427	0.962188	-0.36108	0.71804	0.999837	0.999837	3.34988	5.15064	2.30247	3.72468	6.5859	2.52724	0	2.52508
Asb12	3.89586	-0.851189	0.791784	-1.07503	0.282363	0.999837	0.999837	7.81639	5.15064	5.75617	1.24156	3.76337	2.52724	2.38643	2.52508
Asb13	510.425	-0.130788	0.114062	-1.14664	0.25153	0.999837	0.999837	500.249	493.431	626.271	514.006	552.275	476.385	442.284	478.502
Asb14	4.36523	-0.402039	0.771835	-0.520886	0.602446	0.999837	0.999837	4.46651	5.15064	6.9074	3.72468	5.64506	0	3.97738	5.05016
Asb15	412.158	-0.560181	1.8987	-0.295034	0.767968	0.999837	0.999837	427.668	948.747	587.129	1.24156	1.88169	401.831	0.795475	927.966
Asb16	17.326	0.199293	0.400824	0.497208	0.619043	0.999837	0.999837	17.866	12.3615	14.966	18.6234	21.6394	26.536	12.7276	13.8879
Asb18	4.13298	0.231646	0.805465	0.287593	0.773658	0.999837	0.999837	2.23326	2.06025	6.9074	3.72468	5.64506	7.58172	2.38643	2.52508
Asb2	126.954	-0.0900374	0.159156	-0.565718	0.571585	0.999837	0.999837	140.695	142.158	116.275	124.156	102.552	128.889	141.595	119.31
Asb3	555.627	-0.0994189	0.0889461	-1.11774	0.263677	0.999837	0.999837	563.897	516.094	607.851	613.33	543.807	511.766	565.583	522.691
Asb4	621.799	-0.134403	0.125465	-1.07124	0.284062	0.999837	0.999837	657.694	684.004	565.256	698.998	646.359	466.276	655.472	600.337
Asb5	19.681	0.538764	0.344075	1.56583	0.117388	0.999837	0.999837	12.2829	20.6025	14.966	16.1403	26.3436	22.7452	22.2733	22.0944
Asb6	713.574	0.0973086	0.0998695	0.974357	0.329879	0.999837	0.999837	719.108	592.323	655.052	792.115	747.03	759.436	723.882	719.647
Asb7	366.886	-0.0693147	0.125328	-0.553066	0.580218	0.999837	0.999837	360.671	367.755	381.058	396.057	417.734	281.787	368.305	361.718
Asb8	2204.83	-0.00212559	0.0581081	-0.03658	0.97082	0.999837	0.999837	2203.11	2132.36	2229.94	2258.4	2083.03	2332.64	2201.08	2198.08
Asb9	0.55216	-0.330016	2.22382	-0.1484	0.882027	0.999837	0.999837	1.11663	0	0	1.24156	0	1.26362	0.795475	0
Ascc1	481.647	0.0768608	0.105657	0.727456	0.466947	0.999837	0.999837	480.15	493.431	460.493	438.27	428.084	566.102	507.513	479.134
Ascc2	345.885	0.00637057	0.130284	0.0488977	0.961001	0.999837	0.999837	319.355	335.821	382.209	343.912	425.261	299.478	327.736	333.31
Ascc3	494.066	0.0120244	0.127879	0.0940294	0.925086	0.999837	0.999837	495.783	470.768	521.509	479.242	622.838	457.43	475.694	429.263
Ascl1	81.2379	0.218596	0.177818	1.22932	0.218952	0.999837	0.999837	69.2309	78.2897	70.2252	83.1845	81.8534	82.1353	101.025	83.9589
Ascl2	14.0407	0.319895	0.485719	0.658601	0.510152	0.999837	0.999837	12.2829	20.6025	9.20987	7.44936	11.2901	17.6907	23.0688	10.7316
Ascl3	11.8619	0.287683	0.486185	0.591716	0.554041	0.999837	0.999837	10.0496	5.15064	14.966	12.4156	9.40843	17.6907	15.114	10.1003
Ascl4	0.243339	-0.36538	3.53381	-0.103395	0.917649	0.999837	0.999837	0	0	1.15123	0	0	0	0.795475	0
Ascl5	0.611451	1.39451	2.44653	0.569996	0.568681	0.999837	0.999837	0	0	0	1.24156	0	1.26362	2.38643	0
Asf1a	533.539	-0.0137328	0.0875879	-0.156789	0.875412	0.999837	0.999837	500.249	544.937	518.055	579.808	570.151	538.302	509.9	506.91
Asf1b	4.98219	0.100387	0.667417	0.150412	0.88044	0.999837	0.999837	4.46651	6.18076	2.30247	6.2078	3.76337	6.3181	5.56833	5.05016
Asgr1	30.1328	0.408987	0.491662	0.831846	0.405496	0.999837	0.999837	21.2159	56.657	9.20987	16.1403	27.2845	32.8541	46.1376	31.5635
Asgr2	35.4565	-0.523741	0.380677	-1.37581	0.168879	0.999837	0.999837	29.0323	77.2595	28.7808	32.2805	24.4619	25.2724	35.0009	31.5635
Ash1l	2571.88	-0.0956238	0.130456	-0.732994	0.463562	0.999837	0.999837	2492.31	2438.31	3034.65	2664.39	3136.77	2072.34	2375.29	2360.95
Ash2l	1482.8	-0.0277161	0.0699457	-0.396251	0.69192	0.999837	0.999837	1500.75	1535.92	1449.4	1504.77	1343.52	1440.53	1565.5	1521.99
Asic1	3075.57	-0.0356297	0.079943	-0.445689	0.655822	0.999837	0.999837	3355.47	2733.96	3276.41	3086.52	3048.33	3223.49	2924.17	2956.24
Asic2	1774.77	0.0013189	0.0889505	0.0148274	0.98817	0.999837	0.999837	1920.6	1578.15	1832.76	1764.26	1588.14	1905.54	1757.2	1851.51
Asic3	34.4479	0.259455	0.274771	0.94426	0.345037	0.999837	0.999837	34.6155	29.8737	25.3271	34.7637	33.8704	48.0176	38.1828	30.9322
Asic4	397.133	0.243941	0.146104	1.66964	0.0949897	0.999837	0.999837	439.951	297.707	390.268	325.289	378.219	502.921	427.966	414.744
Asic5	0.236861	1.02663	3.52177	0.291509	0.770662	0.999837	0.999837	0	0	0	0	0	1.26362	0	0.63127
Asip	2.04282	0.157709	1.13861	0.13851	0.889838	0.999837	0.999837	2.23326	2.06025	2.30247	1.24156	2.82253	1.26362	0	4.41889
Asl	539.445	0.0375473	0.0889718	0.422014	0.673015	0.999837	0.999837	518.115	559.359	514.601	535.112	495.824	605.274	539.332	547.942
Asmt	15.2488	0.501557	0.401553	1.24904	0.21165	0.999837	0.999837	16.7494	10.3013	10.3611	13.6572	16.9352	12.6362	19.8869	21.4632
Asmtl	561.187	0.142559	0.157635	0.904366	0.365801	0.999837	0.999837	621.962	504.762	496.182	510.281	420.557	705.1	588.652	642.001
Asns	1417.84	-0.136591	0.0795632	-1.71676	0.0860234	0.999837	0.999837	1456.08	1392.73	1626.69	1465.04	1482.77	1282.57	1321.28	1315.57
Asnsd1	1130.24	-0.018709	0.07098	-0.263582	0.792102	0.999837	0.999837	1083.13	1132.11	1155.84	1177	1096.08	1205.49	1048.44	1143.86
[truncated: 18,881 more rows]
