# Supplementary material for: Analysis of the finasteride treatment and its withdrawal in the rat hypothalamus and hippocampus at whole-transcriptome level
Source: J Endocrinol Invest. 2024 Mar 17;47(10):2565–74. doi: 10.1007/s40618-024-02345-y (PMC11393021; doi:10.1007/s40618-024-02345-y)
Supplement: Supplementary file 3 — Supplementary file3 (XLSX 3931 KB) [file 40618_2024_2345_MOESM3_ESM.xlsx]

## Sheet: Results
Gene	baseMean	log2FoldChange	lfcSE	stat	pvalue	padj	padj_NoNA	Control_T0_1	Control_T0_2	Control_T0_3	Control_T0_4	Finasteride_T0_1	Finasteride_T0_2	Finasteride_T0_3	Finasteride_T0_4
0610030E20Rik	244.871	0.0331281	0.1144	0.289582	0.772136	NA	1	249.988	252.32	231.105	235.179	235.942	229.496	248.71	276.232
0610040J01Rik	234.97	-0.117213	0.117262	-0.999579	0.317514	NA	1	233.387	269.782	228.489	247.155	237.86	205.668	226.709	230.711
1110002E22Rik	10.259	0.356192	0.495234	0.71924	0.471993	NA	1	6.8356	10.477	13.0814	5.44395	10.5503	10.0326	15.3052	10.3458
1110032F04Rik	5.58358	0.546168	0.685373	0.796891	0.425514	NA	1	2.92954	4.3654	3.48838	7.62153	6.7138	2.50815	6.69604	10.3458
1110038F14Rik	301.794	-0.0432176	0.136663	-0.316234	0.751825	NA	1	314.438	254.939	283.43	373.455	311.712	314.773	281.234	280.37
1110065P20Rik	913.084	0.0387453	0.121335	0.319325	0.74948	NA	1	943.313	825.06	791.861	1044.15	1054.07	968.145	812.134	865.941
1500009L16Rik	248.14	0.104138	0.177403	0.587011	0.557196	NA	1	283.189	262.797	204.942	204.693	223.474	295.961	202.794	307.269
1600012H06Rik	282.043	-0.0322317	0.114159	-0.282341	0.777682	NA	1	298.813	286.37	298.256	256.955	253.206	265.864	292.713	304.166
1600014C10Rik	640.243	0.019485	0.096995	0.200886	0.840787	NA	1	584.932	625.998	709.884	621.699	602.324	645.848	624.645	706.616
1700001P01Rik	0.746869	1.12368	1.85246	0.60659	0.544123	NA	1	0.976514	0	0.872094	0	0.959115	1.25407	1.91315	0
1700017N19Rik	1.13477	-0.172675	1.4849	-0.116288	0.907425	NA	1	0	1.74616	0.872094	2.17758	0.959115	1.25407	0	2.06915
1700019D03Rik	89.3717	0.00522468	0.176088	0.0296709	0.97633	NA	1	83.0037	94.2926	88.0815	91.4584	73.8518	87.7852	102.354	94.1465
1700024G13Rik	7.32805	-0.628397	0.733993	-0.856135	0.391923	NA	1	11.7182	5.23848	13.0814	5.44395	5.75469	8.77852	8.60919	0
1700028K03Rik	0.365123	-0.583748	2.74138	-0.212939	0.831375	NA	1	0	0.873079	0	1.08879	0.959115	0	0	0
1700030J22Rik	44.6193	0.274122	0.281584	0.9735	0.330305	NA	1	41.0136	38.4155	43.6047	38.1077	26.8552	57.6874	56.438	54.8326
1700056E22Rik	1.9968	-0.182744	1.10546	-0.165311	0.868699	NA	1	2.92954	1.74616	2.61628	1.08879	1.91823	3.76222	1.91315	0
1700067K01Rik	0.686509	0.136903	2.04521	0.0669383	0.946631	NA	1	0	0.873079	1.74419	0	1.91823	0	0.956577	0
1700092M07Rik	6.38028	0.0861206	0.59563	0.144587	0.885037	NA	1	8.78863	5.23848	5.23256	5.44395	5.75469	7.52444	4.78288	8.27662
1700102P08Rik	24.9344	-0.136218	0.352881	-0.386017	0.699484	NA	1	38.0841	22.7001	19.1861	25.0422	27.8143	16.303	29.6539	20.6915
1700109H08Rik	6.12757	-0.0629318	0.627573	-0.100278	0.920124	NA	1	5.85909	5.23848	10.4651	3.26637	5.75469	7.52444	5.73946	5.17289
1700122O11Rik	2.71951	0.622668	0.933417	0.667085	0.504718	NA	1	3.90606	0.873079	1.74419	2.17758	3.83646	1.25407	3.82631	4.13831
1810010H24Rik	296.166	-0.0928046	0.138468	-0.670222	0.502716	NA	1	329.085	240.097	307.849	346.235	295.407	311.01	284.103	255.541
1810037I17Rik	1315.81	-0.143316	0.0693196	-2.06747	0.0386901	NA	1	1335.87	1368.12	1366.57	1455.71	1332.21	1221.47	1233.98	1212.52
2010003K11Rik	9.98676	-0.750012	0.508427	-1.47516	0.140169	NA	1	13.6712	13.9693	14.8256	7.62153	6.7138	5.0163	6.69604	11.3803
2310039H08Rik	66.4483	-0.100506	0.208343	-0.482409	0.629516	NA	1	63.4734	68.1002	62.7908	80.5705	64.2607	70.2282	49.742	72.4204
2610008E11Rik	333.557	-0.441459	0.199288	-2.21518	0.0267475	NA	1	272.448	450.509	383.721	430.072	209.087	258.339	290.799	373.482
2700049A03Rik	258.603	0.0350244	0.177729	0.197066	0.843776	NA	1	205.068	327.405	240.698	248.244	208.128	247.053	273.581	318.65
2810021J22Rik	154.329	-0.0142884	0.174497	-0.0818835	0.934739	NA	1	121.088	178.981	163.954	156.786	148.663	121.645	164.531	178.982
2810459M11Rik	65.7162	0.226028	0.200289	1.12851	0.259104	NA	1	67.3795	62.8617	63.6628	47.9068	70.0154	70.2282	65.0472	78.6279
3110082J24Rik	1.15148	-0.149867	1.48419	-0.100975	0.91957	NA	1	1.95303	1.74616	0	1.08879	0.959115	2.50815	0.956577	0
4833439L19Rik	3231.77	-0.00910372	0.0655382	-0.138907	0.889524	0.970639	0.970639	3384.6	3259.21	3213.67	3111.76	3453.77	3083.77	3244.71	3102.7
4930402F06Rik	0.358716	2.05598	3.49281	0.588632	0.556108	NA	1	0	0	0	0	0	0	2.86973	0
4930444P10Rik	20.0395	-0.331613	0.352155	-0.941668	0.346363	NA	1	24.4129	22.7001	16.5698	26.131	21.1005	13.7948	20.0881	15.5187
4930503L19Rik	256.312	-0.205803	0.139138	-1.47913	0.139107	NA	1	232.41	330.897	259.012	275.464	218.678	243.29	262.102	228.642
4930523C07Rik	45.9279	0.311181	0.25263	1.23177	0.218035	NA	1	36.131	49.7655	35.7558	42.4628	58.506	50.163	57.3946	37.2448
4930544D05Rik	0.361526	0.827979	2.74688	0.301425	0.76309	NA	1	0.976514	0	0	0	0.959115	0	0.956577	0
4930563E22Rik	578.78	0.0139695	0.118007	0.118379	0.905767	NA	1	613.251	479.321	545.931	667.428	633.975	559.317	568.207	562.81
4931406B18Rik	1.88468	0.00661215	1.19014	0.00555578	0.995567	NA	1	1.95303	0.873079	3.48838	1.08879	2.87734	3.76222	0	1.03458
4933403O08Rik	0.367779	0.896069	3.24325	0.276287	0.782328	NA	1	0	0.873079	0	0	0	0	0	2.06915
4933412E24Rik	0.629439	-0.512084	2.14067	-0.239217	0.810937	NA	1	1.95303	0	0	1.08879	0.959115	0	0	1.03458
6030468B19Rik	0.864399	-0.287066	1.96737	-0.145914	0.883989	NA	1	0.976514	1.74616	0	1.08879	0	0	0	3.10373
6330403K07Rik	1687.89	-0.0965904	0.136052	-0.70995	0.477735	NA	1	1654.22	1468.52	1757.27	2097.01	1503.89	1978.93	1642.44	1400.82
6330411D24Rik	6.67036	0.265774	0.604625	0.439569	0.660249	NA	1	2.92954	6.98463	8.72094	5.44395	4.79557	7.52444	7.65261	9.31119
A130010J15Rik	132.327	-0.120539	0.156301	-0.771196	0.440591	NA	1	132.806	124.85	124.709	169.851	122.767	130.424	130.094	123.115
A1bg	2.2736	0.110151	1.00682	0.109405	0.912882	NA	1	0.976514	0.873079	2.61628	4.35516	2.87734	2.50815	1.91315	2.06915
A2m	399.41	0.214734	0.141828	1.51405	0.130014	NA	1	457.009	343.12	327.035	352.768	504.494	408.828	428.546	373.482
A2ml1	3.64672	-0.502965	0.858399	-0.585933	0.55792	NA	1	4.88257	5.23848	1.74419	5.44395	3.83646	1.25407	5.73946	1.03458
A3galt2	50.1937	0.243606	0.237741	1.02467	0.30552	NA	1	44.9197	37.5424	50.5814	51.1731	58.506	47.6548	44.9591	66.2129
A4galt	0.782004	2.21068	1.95206	1.13249	0.25743	NA	1	0	0.873079	0	0	1.91823	2.50815	0.956577	0
AA986860	1.47555	-0.356139	1.20463	-0.295643	0.767503	NA	1	0.976514	0.873079	2.61628	2.17758	0.959115	1.25407	1.91315	1.03458
Aaas	456.552	-0.0123956	0.102144	-0.121354	0.903411	NA	1	480.445	442.651	448.256	461.647	460.375	492.851	390.283	475.906
AABR07000222.1	11.3319	0.75348	0.457839	1.64573	0.0998194	NA	1	8.78863	8.73079	9.59303	6.53274	18.2232	15.0489	13.3921	10.3458
AABR07000276.1	4.8014	-0.273277	0.713088	-0.383231	0.701549	NA	1	6.8356	4.3654	3.48838	6.53274	7.67292	2.50815	2.86973	4.13831
AABR07000398.1	79.1595	1.49311	0.687191	2.17277	0.0297974	NA	1	19.5303	85.5618	27.907	32.6637	61.3833	252.069	101.397	52.7634
AABR07000583.1	0.467164	0.167384	2.60959	0.0641421	0.948857	NA	1	0	1.74616	0	0	0	0	0.956577	1.03458
AABR07000989.1	4.36415	-0.227584	0.746597	-0.304828	0.760497	NA	1	2.92954	5.23848	4.36047	6.53274	5.75469	1.25407	5.73946	3.10373
AABR07001064.1	21.3482	0.0150563	0.339632	0.0443311	0.96464	NA	1	23.4363	22.7001	24.4186	14.1543	18.2232	20.0652	22.9578	24.8299
AABR07001435.1	0.825757	1.40937	2.0284	0.694818	0.48717	NA	1	0	0.873079	0.872094	0	0	0	3.82631	1.03458
AABR07001512.1	25.0675	-1.36458	1.14971	-1.18689	0.235272	NA	1	51.7553	41.0347	1.74419	50.0844	43.1602	3.76222	3.82631	5.17289
AABR07001519.1	124.207	0.097574	0.150549	0.648122	0.516906	NA	1	130.853	119.612	122.093	106.701	113.176	135.44	128.181	137.599
AABR07001592.2	2.3504	-0.250368	1.01511	-0.24664	0.805187	NA	1	1.95303	2.61924	4.36047	1.08879	0.959115	3.76222	0.956577	3.10373
AABR07001902.1	57.7582	5.10483	1.53137	3.3335	0.000857598	NA	1	4.88257	0.873079	0.872094	6.53274	262.797	1.25407	181.75	3.10373
AABR07001910.1	17.7383	-0.872553	0.448443	-1.94574	0.0516859	NA	1	13.6712	29.6847	20.0582	28.3085	11.5094	11.2867	6.69604	20.6915
AABR07001926.1	1.52718	-1.07432	1.34628	-0.797994	0.424874	NA	1	0.976514	1.74616	3.48838	2.17758	0.959115	0	2.86973	0
AABR07001926.3	139.232	-0.580184	0.288285	-2.01254	0.0441635	NA	1	76.1681	183.347	221.512	186.183	108.38	105.342	87.0485	145.875
AABR07001942.1	16.6887	0.334877	0.424623	0.788645	0.430319	NA	1	12.6947	16.5885	17.4419	11.9767	25.8961	23.8274	9.56577	15.5187
AABR07002025.1	0.571682	0.174203	2.52148	0.0690874	0.94492	NA	1	0.976514	0	0	1.08879	0	2.50815	0	0
AABR07002065.2	298.625	-0.0164417	0.114137	-0.144052	0.885459	NA	1	310.532	284.624	329.651	275.464	296.366	318.535	308.974	264.852
AABR07002093.1	10.3106	-0.0819982	0.475781	-0.172344	0.863167	NA	1	6.8356	11.35	11.3372	13.0655	9.59115	7.52444	12.4355	10.3458
AABR07002093.2	0.358029	0.858732	2.75303	0.311923	0.755099	NA	1	0	0.873079	0	0	0	0	0.956577	1.03458
AABR07002546.1	0.446854	-1.07511	2.57262	-0.417906	0.676016	NA	1	0	1.74616	0.872094	0	0	0	0.956577	0
AABR07002623.1	5.81922	-0.167952	0.701674	-0.239359	0.810827	NA	1	6.8356	8.73079	6.97675	2.17758	8.63203	1.25407	5.73946	6.20746
AABR07002627.1	2.29428	1.12001	1.21513	0.921717	0.356676	NA	1	0	2.61924	0.872094	2.17758	0.959115	8.77852	1.91315	1.03458
AABR07002683.1	1.02781	-0.585504	1.55998	-0.375329	0.707416	NA	1	0.976514	0.873079	0.872094	2.17758	0	1.25407	0	2.06915
AABR07002689.1	1.15761	-0.0996092	1.48369	-0.0671362	0.946473	NA	1	0.976514	1.74616	0.872094	1.08879	0	2.50815	0	2.06915
AABR07002774.1	48.1335	-0.30303	0.25155	-1.20465	0.228338	NA	1	49.8022	60.2425	44.4768	57.7059	31.6508	50.163	38.2631	52.7634
AABR07002774.4	126.896	-0.281623	0.214774	-1.31125	0.189773	NA	1	108.393	172.87	144.768	130.655	81.5248	104.088	130.094	142.772
AABR07002784.1	66.3424	0.0188294	0.359579	0.0523651	0.958238	NA	1	25.3894	95.1656	73.2559	69.6826	45.0784	56.4333	73.6564	92.0774
AABR07002788.1	3.09069	-0.159008	0.880948	-0.180497	0.856763	NA	1	3.90606	5.23848	2.61628	1.08879	2.87734	5.0163	1.91315	2.06915
AABR07002848.1	165.087	0.109998	0.143884	0.764492	0.444574	NA	1	155.266	129.216	171.802	179.65	177.436	169.3	168.358	169.671
AABR07002868.1	138.127	-0.141016	0.195113	-0.72274	0.46984	NA	1	152.336	108.262	123.837	195.982	127.562	132.932	123.398	140.703
AABR07002870.2	66.3615	0.012903	0.201812	0.0639356	0.949022	NA	1	62.4969	62.8617	66.2791	72.949	54.6695	63.9578	79.3959	68.2821
AABR07002938.1	2.44221	-0.68553	1.06073	-0.646281	0.518097	NA	1	2.92954	3.49232	4.36047	1.08879	0	3.76222	2.86973	1.03458
AABR07002945.2	2.55716	-0.810893	1.29917	-0.624164	0.53252	NA	1	0	2.61924	1.74419	8.71032	0	1.25407	0.956577	5.17289
AABR07002945.4	0.228707	0.13904	3.53381	0.0393457	0.968615	NA	1	0	0.873079	0	0	0	0	0.956577	0
AABR07002969.1	960.74	-0.01586	0.0969238	-0.163634	0.870019	NA	1	1004.83	887.922	949.71	1023.46	1091.47	924.253	939.358	864.907
AABR07003049.1	4.11136	-0.512289	0.813719	-0.629566	0.528979	NA	1	1.95303	6.11156	7.84884	3.26637	2.87734	5.0163	4.78288	1.03458
AABR07003173.1	17.0365	-0.107657	0.407223	-0.264368	0.791496	NA	1	21.4833	16.5885	11.3372	21.7758	20.1414	12.5407	21.0447	11.3803
AABR07003176.1	237.316	-0.4714	0.192146	-2.45334	0.0141535	NA	1	198.232	326.532	273.837	304.861	167.845	161.776	217.143	248.299
AABR07003187.1	4.41197	-0.550908	0.804374	-0.68489	0.493413	NA	1	3.90606	6.11156	8.72094	2.17758	0.959115	2.50815	5.73946	5.17289
AABR07003537.1	176.923	-0.0845124	0.167192	-0.505481	0.613221	NA	1	164.054	184.22	231.105	148.075	149.622	169.3	181.75	187.258
AABR07004112.1	3.82473	-0.31537	0.761387	-0.414204	0.678725	NA	1	4.88257	4.3654	4.36047	3.26637	1.91823	3.76222	2.86973	5.17289
AABR07004134.1	0.228584	0.13904	3.53381	0.0393457	0.968615	NA	1	0	0	0.872094	0	0	0	0.956577	0
AABR07004269.3	8.14616	-0.579117	0.664336	-0.871724	0.383359	NA	1	4.88257	18.3347	6.97675	8.71032	1.91823	6.27037	6.69604	11.3803
AABR07004876.1	0.292858	0.139041	3.43215	0.0405114	0.967685	NA	1	0	0	0	1.08879	0	1.25407	0	0
AABR07004881.1	318.237	-0.227686	0.447263	-0.509065	0.610707	NA	1	194.326	451.382	394.186	333.17	130.44	245.799	317.584	479.009
AABR07004992.1	5.30057	-0.0471013	0.675257	-0.0697532	0.94439	NA	1	4.88257	6.11156	6.10466	4.35516	1.91823	5.0163	5.73946	8.27662
AABR07005004.1	9.68015	0.0663679	0.48504	0.13683	0.891165	NA	1	12.6947	7.85771	9.59303	7.62153	8.63203	11.2867	11.4789	8.27662
AABR07005004.3	9.48021	-0.406466	0.516999	-0.786202	0.431749	NA	1	6.8356	9.60387	10.4651	16.3319	9.59115	10.0326	5.73946	7.24204
AABR07005031.1	1.99737	0.515927	1.05752	0.487866	0.625645	NA	1	1.95303	2.61924	0.872094	1.08879	2.87734	2.50815	0.956577	3.10373
AABR07005533.1	2.59309	0.524856	1.01481	0.517197	0.605019	NA	1	1.95303	1.74616	3.48838	1.08879	1.91823	7.52444	0.956577	2.06915
AABR07005572.2	0.890127	-2.20114	1.95149	-1.12793	0.259349	NA	1	3.90606	0	0.872094	1.08879	0	1.25407	0	0
AABR07005775.1	44.2298	-0.462583	0.260979	-1.77249	0.0763128	NA	1	50.7788	39.2886	53.1977	62.061	30.6917	38.8763	46.8723	32.0719
AABR07005779.1	554.618	0.0280213	0.102149	0.274317	0.783841	NA	1	518.529	552.659	529.361	597.746	642.607	537.998	524.204	533.842
AABR07005779.3	77.2209	-0.161191	1.00938	-0.159693	0.873123	NA	1	52.7318	151.043	11.3372	111.057	5.75469	65.2119	161.661	58.9709
AABR07005821.1	0.705334	-1.88992	1.81568	-1.04089	0.297929	NA	1	0.976514	1.74616	0.872094	1.08879	0.959115	0	0	0
AABR07005838.1	0.449346	-2.24034	2.49909	-0.896461	0.370006	NA	1	0.976514	1.74616	0.872094	0	0	0	0	0
AABR07005985.1	49.463	-0.171044	0.250587	-0.682574	0.494876	NA	1	65.4265	40.1617	61.0466	42.4628	42.201	53.9252	44.9591	45.5214
AABR07006025.2	2.0166	-0.949917	1.13187	-0.839243	0.401333	NA	1	1.95303	2.61924	2.61628	3.26637	0.959115	3.76222	0.956577	0
AABR07006030.1	14.0297	0.068779	0.434236	0.158391	0.874149	NA	1	19.5303	11.35	13.9535	9.79911	18.2232	17.557	11.4789	10.3458
AABR07006081.1	0.615022	1.7635	2.33766	0.754386	0.450618	NA	1	0	0	0	1.08879	1.91823	0	1.91315	0
AABR07006111.1	0.643156	-0.548831	2.13545	-0.25701	0.797171	NA	1	0.976514	0	0	2.17758	0	0	0.956577	1.03458
AABR07006142.1	0.348473	0.82781	2.77541	0.298266	0.7655	NA	1	0	0	0.872094	0	0.959115	0	0.956577	0
AABR07006160.1	8.90622	-0.294711	0.531164	-0.55484	0.579004	NA	1	8.78863	8.73079	7.84884	14.1543	9.59115	5.0163	5.73946	11.3803
AABR07006255.1	0.255671	0.13904	3.53381	0.0393457	0.968615	NA	1	0	0	0	1.08879	0	0	0.956577	0
AABR07006275.1	0.507848	0.142098	2.26423	0.0627578	0.949959	NA	1	0.976514	0.873079	0	0	0.959115	1.25407	0	0
AABR07006283.1	10.4794	-0.533616	0.468915	-1.13798	0.255129	NA	1	12.6947	11.35	10.4651	15.2431	10.5503	7.52444	6.69604	9.31119
AABR07006333.1	0.229024	0.13904	3.53381	0.0393457	0.968615	NA	1	0	0.873079	0	0	0.959115	0	0	0
AABR07006451.1	0.245234	-1.30567	3.52777	-0.370112	0.711299	NA	1	0	0.873079	0	1.08879	0	0	0	0
AABR07006576.1	0.245111	-1.30501	3.52781	-0.369922	0.711441	NA	1	0	0	0.872094	1.08879	0	0	0	0
AABR07006627.1	1.52836	-2.24111	1.59752	-1.40286	0.160657	NA	1	1.95303	2.61924	0	5.44395	0	1.25407	0.956577	0
AABR07006673.2	0.962646	0.913336	1.70967	0.534219	0.59319	NA	1	0	1.74616	0.872094	0	0.959115	1.25407	2.86973	0
AABR07006685.1	9.42637	-0.0077781	0.515446	-0.01509	0.98796	NA	1	6.8356	13.9693	10.4651	6.53274	9.59115	6.27037	12.4355	9.31119
AABR07006688.2	2.60602	-1.91777	1.31384	-1.45967	0.144382	NA	1	4.88257	0.873079	0.872094	9.79911	0	2.50815	1.91315	0
AABR07006691.1	1.75165	0.143269	1.12758	0.127059	0.898894	NA	1	2.92954	1.74616	0.872094	1.08879	2.87734	2.50815	0.956577	1.03458
AABR07006724.1	88.3559	-0.180058	0.358601	-0.502111	0.615589	NA	1	57.6144	149.297	108.14	59.8835	46.0375	75.2444	81.309	129.322
AABR07007032.1	2272.73	0.0195777	0.0961399	0.203637	0.838637	NA	1	2055.56	2593.05	2221.22	2159.07	2125.4	2155.75	2462.23	2409.53
AABR07007068.1	282.172	0.125232	0.124548	1.00549	0.31466	NA	1	251.941	284.624	286.047	255.866	245.533	305.994	299.409	327.961
AABR07007088.1	0.238457	0.13904	3.53381	0.0393457	0.968615	NA	1	0	0.873079	0	0	0	0	0	1.03458
AABR07007121.1	1.5461	0.139772	1.18237	0.118214	0.905898	NA	1	1.95303	0.873079	0.872094	2.17758	0.959115	2.50815	0.956577	2.06915
AABR07007146.1	0.370959	0.858726	2.72582	0.315035	0.752735	NA	1	0.976514	0	0	0	0	0	0.956577	1.03458
AABR07007642.1	1542.56	0.279511	0.169252	1.65145	0.0986469	NA	1	1447.19	1610.83	1515.7	999.51	1287.13	1601.45	1827.06	2051.57
AABR07007675.1	114.275	-0.199611	0.210155	-0.949832	0.342198	NA	1	108.393	110.881	95.9303	174.206	117.012	111.613	93.7445	102.423
AABR07007730.1	0.532637	1.45538	2.46709	0.589917	0.555246	NA	1	0	0	0	1.08879	1.91823	1.25407	0	0
AABR07008066.2	89.2657	0.136228	0.177744	0.766426	0.443423	NA	1	74.2151	79.4502	100.291	86.0144	83.443	94.0556	100.441	96.2157
AABR07008309.1	2.95704	1.00407	3.18212	0.315534	0.752356	NA	1	0	7.85771	0	0	9.59115	0	0	6.20746
AABR07008319.1	0.350771	-0.583778	2.77017	-0.210738	0.833092	NA	1	0.976514	0.873079	0	0	0	0	0.956577	0
AABR07008421.1	0.495767	1.34398	2.97347	0.451989	0.651277	NA	1	0	0	0	1.08879	2.87734	0	0	0
AABR07008608.1	5.9755	-0.774163	0.626111	-1.23646	0.216287	NA	1	4.88257	7.85771	8.72094	8.71032	3.83646	3.76222	3.82631	6.20746
AABR07008681.1	1.39429	-0.115784	1.28713	-0.0899552	0.928323	NA	1	0.976514	0.873079	1.74419	2.17758	1.91823	2.50815	0.956577	0
AABR07008904.1	5.11969	0.186875	0.711653	0.262593	0.792865	NA	1	6.8356	5.23848	1.74419	5.44395	4.79557	3.76222	3.82631	9.31119
AABR07008911.1	4.09489	0.200274	1.00938	0.198414	0.842721	NA	1	6.8356	0	6.10466	2.17758	1.91823	7.52444	0.956577	7.24204
AABR07008940.1	0.798058	1.09569	2.02256	0.541735	0.588001	NA	1	0	0	0	2.17758	1.91823	1.25407	0	1.03458
AABR07009105.1	7.34001	-0.896467	0.594773	-1.50724	0.131749	NA	1	8.78863	13.0962	8.72094	7.62153	5.75469	5.0163	7.65261	2.06915
AABR07009572.1	34.4793	0.0861669	0.302021	0.285301	0.775414	NA	1	34.178	42.7809	34.0117	22.8646	40.2828	23.8274	34.4368	43.4522
AABR07009634.2	0.245234	-1.30567	3.52777	-0.370112	0.711299	NA	1	0	0.873079	0	1.08879	0	0	0	0
AABR07009715.1	3.62588	0.202542	0.914382	0.221507	0.824697	NA	1	1.95303	6.11156	5.23256	0	5.75469	5.0163	2.86973	2.06915
AABR07009978.1	2.66851	0.302055	0.931628	0.324222	0.74577	NA	1	2.92954	1.74616	2.61628	2.17758	3.83646	5.0163	0.956577	2.06915
AABR07010085.2	1.4594	1.04881	1.43219	0.732315	0.463977	NA	1	0	0.873079	1.74419	1.08879	1.91823	5.0163	0	1.03458
AABR07010333.1	2.05781	-1.11135	1.08058	-1.02848	0.303726	NA	1	0.976514	3.49232	3.48838	3.26637	0.959115	1.25407	0.956577	2.06915
AABR07010705.1	3.08202	0.0255656	0.865446	0.0295403	0.976434	NA	1	1.95303	2.61924	4.36047	3.26637	2.87734	3.76222	4.78288	1.03458
AABR07010787.1	7.85897	-0.0829052	0.559424	-0.148197	0.882187	NA	1	8.78863	11.35	7.84884	4.35516	6.7138	5.0163	10.5223	8.27662
AABR07011057.1	1.84827	0.289331	1.09188	0.264984	0.791022	NA	1	1.95303	0.873079	1.74419	2.17758	3.83646	1.25407	1.91315	1.03458
AABR07011672.1	0.617197	0.59227	2.14211	0.27649	0.782172	NA	1	0.976514	0	0	1.08879	0.959115	0	1.91315	0
AABR07011697.1	20.8408	0.0652261	0.37323	0.174761	0.861267	NA	1	13.6712	19.2077	28.7791	19.5982	14.3867	22.5733	26.7842	21.7261
AABR07011698.1	18.2224	0.144028	0.459098	0.31372	0.753734	NA	1	24.4129	15.7154	13.0814	16.3319	30.6917	16.303	22.0013	7.24204
AABR07011951.1	4.76133	0.575773	0.781711	0.736556	0.461393	NA	1	0.976514	2.61924	6.10466	5.44395	3.83646	10.0326	2.86973	6.20746
AABR07012054.1	1.26002	0.645553	1.48911	0.433516	0.66464	NA	1	0.976514	0	0.872094	2.17758	0.959115	0	0.956577	4.13831
AABR07012133.1	0.255671	0.13904	3.53381	0.0393457	0.968615	NA	1	0	0	0	1.08879	0	0	0.956577	0
AABR07012594.1	0.350965	-0.583195	2.76964	-0.210567	0.833225	NA	1	0.976514	0	0.872094	0	0.959115	0	0	0
AABR07012795.1	9.66172	-0.226955	0.527866	-0.429948	0.667234	NA	1	7.81212	7.85771	13.9535	11.9767	3.83646	10.0326	11.4789	10.3458
AABR07012868.1	0.21827	-1.26979	3.5295	-0.359765	0.719023	NA	1	0	1.74616	0	0	0	0	0	0
AABR07013086.1	3.99453	-0.0563953	0.798651	-0.0706132	0.943706	NA	1	5.85909	2.61924	3.48838	4.35516	6.7138	5.0163	2.86973	1.03458
AABR07013165.1	2.69321	0.0840225	1.12172	0.0749052	0.94029	NA	1	4.88257	0.873079	2.61628	2.17758	7.67292	1.25407	0	2.06915
AABR07013200.1	0.958165	-0.684016	1.88735	-0.362421	0.717038	NA	1	1.95303	1.74616	0	1.08879	2.87734	0	0	0
AABR07013208.1	11.6622	0.525403	0.46723	1.1245	0.260799	NA	1	7.81212	11.35	10.4651	8.71032	14.3867	7.52444	13.3921	19.657
AABR07013776.1	0.40187	-0.583099	2.66931	-0.218446	0.827082	NA	1	0	0	0.872094	1.08879	0	1.25407	0	0
AABR07013860.4	2.26005	0.787675	1.00135	0.786612	0.431509	NA	1	0.976514	0.873079	2.61628	2.17758	2.87734	2.50815	1.91315	4.13831
AABR07014177.1	0.258163	-1.37912	3.52352	-0.391403	0.695499	NA	1	0.976514	0	0	1.08879	0	0	0	0
AABR07014301.2	0.855193	-0.208496	1.63168	-0.12778	0.898323	NA	1	0.976514	0.873079	1.74419	0	0.959115	1.25407	0	1.03458
AABR07014550.1	250.641	-0.0886587	0.275401	-0.321925	0.747509	NA	1	322.25	240.097	314.826	156.786	305.958	126.661	297.495	241.056
AABR07014676.1	1.01209	-0.79702	2.15286	-0.370214	0.711223	NA	1	1.95303	0	0	3.26637	2.87734	0	0	0
AABR07014804.1	3.95586	-0.127065	0.866571	-0.14663	0.883424	NA	1	0.976514	5.23848	2.61628	7.62153	0.959115	6.27037	3.82631	4.13831
AABR07015007.1	0.218023	-1.26884	3.52955	-0.359492	0.719227	NA	1	0	0	1.74419	0	0	0	0	0
AABR07015180.1	0.713402	0.0637919	2.03619	0.0313291	0.975007	NA	1	0	1.74616	0	1.08879	0.959115	0	1.91315	0
AABR07015346.1	724.567	-0.338301	0.129578	-2.61079	0.00903321	NA	1	876.91	770.056	664.535	926.561	750.028	623.275	589.251	595.916
AABR07015507.1	514.319	-0.0314945	0.142421	-0.221137	0.824986	NA	1	507.788	447.89	520.64	604.279	627.261	519.187	433.329	454.179
AABR07015812.1	195.84	0.0625213	0.216635	0.288602	0.772886	NA	1	180.655	234.858	211.919	138.276	135.235	188.111	244.884	232.78
AABR07015889.1	1.96033	-0.626854	1.15173	-0.544271	0.586255	NA	1	5.85909	0.873079	1.74419	1.08879	0.959115	1.25407	2.86973	1.03458
AABR07015941.1	11.3746	-0.136699	0.464476	-0.294307	0.768523	NA	1	13.6712	11.35	10.4651	11.9767	10.5503	13.7948	5.73946	13.4495
AABR07016612.1	0.48972	0.169721	2.58178	0.0657378	0.947587	NA	1	0.976514	0	0.872094	0	0	0	0	2.06915
AABR07016623.1	0.229024	0.13904	3.53381	0.0393457	0.968615	NA	1	0	0.873079	0	0	0.959115	0	0	0
AABR07016779.1	0.75466	-1.96078	1.97314	-0.993737	0.320351	NA	1	1.95303	0	0.872094	2.17758	0	0	0	1.03458
AABR07017110.1	30.3981	0.169376	0.276242	0.613145	0.539781	NA	1	23.4363	27.9385	30.5233	32.6637	33.569	32.6059	33.4802	28.9682
AABR07017227.1	10.6028	-0.770783	0.485551	-1.58744	0.112413	NA	1	12.6947	13.9693	15.6977	10.8879	10.5503	10.0326	4.78288	6.20746
AABR07017236.1	0.449617	0.989122	3.07572	0.32159	0.747763	NA	1	0	0	0	1.08879	0	2.50815	0	0
AABR07017236.2	1.51544	-0.958512	1.75174	-0.547175	0.584258	NA	1	0	2.61924	0	5.44395	0	0	0.956577	3.10373
AABR07017241.1	3.86076	0.125442	0.831514	0.150859	0.880087	NA	1	3.90606	3.49232	0.872094	6.53274	4.79557	6.27037	1.91315	3.10373
AABR07017250.1	12.3871	0.327727	0.562971	0.582138	0.560474	NA	1	16.6007	5.23848	6.97675	15.2431	20.1414	18.8111	5.73946	10.3458
AABR07017733.1	12.249	0.0562477	0.448328	0.125461	0.900159	NA	1	11.7182	8.73079	12.2093	15.2431	11.5094	17.557	8.60919	12.4149
AABR07017838.1	0.371276	0.85987	2.72535	0.315508	0.752376	NA	1	0.976514	0	0	0	0.959115	0	0	1.03458
AABR07017874.1	0.228901	0.13904	3.53381	0.0393457	0.968615	NA	1	0	0	0.872094	0	0.959115	0	0	0
AABR07017902.1	7.53282	-0.111382	0.631645	-0.176337	0.860029	NA	1	7.81212	2.61924	12.2093	8.71032	11.5094	7.52444	5.73946	4.13831
AABR07017917.1	1.42999	1.08117	1.49769	0.721891	0.470362	NA	1	1.95303	1.74616	0	0	3.83646	0	2.86973	1.03458
AABR07017999.1	1.54446	-0.125843	1.22608	-0.102638	0.91825	NA	1	1.95303	2.61924	0.872094	1.08879	1.91823	0	2.86973	1.03458
AABR07018050.1	0.385343	0.864147	2.70417	0.31956	0.749302	NA	1	0	0	0.872094	0	0	1.25407	0.956577	0
AABR07018167.1	1.10231	-0.850449	1.68719	-0.504064	0.614216	NA	1	3.90606	0.873079	0.872094	0	0	1.25407	1.91315	0
AABR07018244.1	0.700732	-1.86447	1.98637	-0.938634	0.347919	NA	1	1.95303	1.74616	0.872094	0	0	0	0	1.03458
AABR07018244.2	0.494445	0.137444	2.27373	0.0604485	0.951798	NA	1	0	0.873079	0	1.08879	0.959115	0	0	1.03458
AABR07018273.2	0.643156	-0.548831	2.13545	-0.25701	0.797171	NA	1	0.976514	0	0	2.17758	0	0	0.956577	1.03458
AABR07018326.1	0.218147	-1.26932	3.52952	-0.359628	0.719125	NA	1	0	0.873079	0.872094	0	0	0	0	0
AABR07018533.1	0.585198	-2.60903	2.34293	-1.11358	0.265461	NA	1	0.976514	0	2.61628	1.08879	0	0	0	0
AABR07018976.1	0.229024	0.13904	3.53381	0.0393457	0.968615	NA	1	0	0.873079	0	0	0.959115	0	0	0
AABR07019061.1	0.358029	0.858732	2.75303	0.311923	0.755099	NA	1	0	0.873079	0	0	0	0	0.956577	1.03458
AABR07019088.1	7.64634	-0.119182	0.757608	-0.157314	0.874997	NA	1	1.95303	13.0962	11.3372	5.44395	1.91823	3.76222	14.3487	9.31119
AABR07019341.1	1.80307	-0.85001	1.13635	-0.748018	0.454449	NA	1	0.976514	4.3654	1.74419	2.17758	0.959115	1.25407	1.91315	1.03458
AABR07019403.1	185.299	-0.403894	0.149834	-2.6956	0.00702613	NA	1	175.773	228.747	212.791	227.557	150.581	137.948	160.705	188.293
AABR07019442.1	0.510882	-1.1601	2.49211	-0.465507	0.641568	NA	1	0	0	1.74419	1.08879	0	1.25407	0	0
AABR07020879.1	14.3181	0.380132	0.628902	0.604437	0.545553	NA	1	27.3424	6.11156	9.59303	6.53274	15.3458	30.0978	14.3487	5.17289
AABR07020987.1	2.23263	0.403675	1.01857	0.396316	0.691872	NA	1	1.95303	0.873079	1.74419	3.26637	1.91823	1.25407	4.78288	2.06915
AABR07020999.1	3.55807	0.0485221	0.786876	0.0616641	0.95083	NA	1	3.90606	5.23848	2.61628	2.17758	2.87734	3.76222	4.78288	3.10373
AABR07021008.1	0.245234	-1.30567	3.52777	-0.370112	0.711299	NA	1	0	0.873079	0	1.08879	0	0	0	0
AABR07021022.1	0.729682	-0.919655	2.04673	-0.44933	0.653194	NA	1	0	0	1.74419	2.17758	0.959115	0	0.956577	0
AABR07021086.1	1.77295	0.549128	1.10924	0.49505	0.620565	NA	1	0.976514	1.74616	0.872094	2.17758	2.87734	2.50815	0.956577	2.06915
AABR07021384.1	4.3214	-0.0392263	0.742173	-0.0528533	0.957849	NA	1	2.92954	3.49232	3.48838	7.62153	4.79557	6.27037	2.86973	3.10373
AABR07021424.1	0.231199	-1.30567	3.52777	-0.370112	0.711299	NA	1	0.976514	0.873079	0	0	0	0	0	0
AABR07021463.1	0.292858	0.139041	3.43215	0.0405114	0.967685	NA	1	0	0	0	1.08879	0	1.25407	0	0
AABR07021465.1	3.75457	0.141659	0.814441	0.173934	0.861917	NA	1	6.8356	2.61924	2.61628	2.17758	5.75469	5.0163	1.91315	3.10373
AABR07021465.2	2.35382	-0.150037	1.16773	-0.128486	0.897765	NA	1	2.92954	4.3654	2.61628	0	4.79557	1.25407	2.86973	0
AABR07021503.1	3.856	-0.449096	0.866592	-0.518232	0.604296	NA	1	8.78863	5.23848	1.74419	2.17758	3.83646	1.25407	5.73946	2.06915
AABR07021536.1	21.3377	0.798195	0.388648	2.05377	0.0399976	NA	1	15.6242	22.7001	14.8256	8.71032	18.2232	31.3519	34.4368	24.8299
AABR07021573.2	2.08212	0.295431	1.01344	0.291514	0.770658	NA	1	2.92954	1.74616	1.74419	1.08879	2.87734	1.25407	1.91315	3.10373
AABR07021636.1	1.66574	-0.329537	1.3346	-0.246918	0.804971	NA	1	4.88257	1.74616	0.872094	0	2.87734	0	1.91315	1.03458
AABR07021734.1	79.337	-0.277503	0.179819	-1.54323	0.122774	NA	1	83.0037	82.9425	92.4419	89.2808	64.2607	75.2444	81.309	66.2129
AABR07021759.1	5.95777	-0.830922	0.75437	-1.10148	0.270688	NA	1	2.92954	13.0962	6.97675	7.62153	9.59115	2.50815	2.86973	2.06915
AABR07021812.1	1654.32	0.00496618	0.110006	0.0451447	0.963992	NA	1	1499.93	1973.16	1682.27	1449.18	1543.22	1632.8	1794.54	1659.46
AABR07021863.1	10.0229	0.162451	0.506883	0.32049	0.748597	NA	1	10.7417	6.98463	12.2093	7.62153	10.5503	16.303	9.56577	6.20746
AABR07021871.1	14.3041	-0.462584	0.418983	-1.10406	0.269566	NA	1	22.4598	13.9693	13.9535	16.3319	14.3867	7.52444	13.3921	12.4149
AABR07021955.1	308.661	-0.0885907	0.107545	-0.823751	0.410081	NA	1	342.757	330.897	282.558	316.838	285.816	293.453	312.801	304.166
AABR07022022.1	0.631548	0.565157	2.41657	0.233868	0.815087	NA	1	0	0	0	2.17758	1.91823	0	0.956577	0
AABR07022046.1	0.489362	-2.33974	2.45768	-0.952011	0.341091	NA	1	1.95303	0.873079	0	1.08879	0	0	0	0
AABR07022098.1	15.0959	-0.184122	0.398572	-0.461955	0.644114	NA	1	14.6477	15.7154	12.2093	21.7758	14.3867	16.303	14.3487	11.3803
AABR07022144.1	312.571	-0.0955542	0.2401	-0.397976	0.690648	NA	1	379.864	272.401	296.512	342.969	433.52	357.411	242.014	175.878
AABR07022157.1	0.248894	1.58017	3.52742	0.447968	0.654176	NA	1	0	0	0	0	0	0	0.956577	1.03458
AABR07022168.1	2.5259	1.0307	1.00477	1.0258	0.304986	NA	1	2.92954	2.61924	0	1.08879	2.87734	3.76222	3.82631	3.10373
AABR07024439.1	3.89472	-0.222724	0.875825	-0.254301	0.799263	NA	1	3.90606	6.11156	3.48838	3.26637	8.63203	3.76222	0.956577	1.03458
AABR07024442.1	0.662432	1.92286	2.32155	0.828264	0.407521	NA	1	0	0.873079	0	0	1.91823	2.50815	0	0
AABR07024500.1	4.17195	-1.62063	0.783617	-2.06814	0.0386271	NA	1	5.85909	6.98463	6.97675	5.44395	1.91823	1.25407	2.86973	2.06915
AABR07024597.1	0.229024	0.13904	3.53381	0.0393457	0.968615	NA	1	0	0.873079	0	0	0.959115	0	0	0
AABR07024637.1	22.4695	-0.199429	0.458044	-0.435393	0.663277	NA	1	29.2954	20.9539	28.7791	16.3319	7.67292	37.6222	15.3052	23.7953
AABR07024653.1	1.35859	-1.26428	1.32204	-0.956304	0.338919	NA	1	1.95303	1.74616	1.74419	2.17758	0.959115	1.25407	0	1.03458
AABR07024742.1	2.73158	-0.21704	1.01249	-0.214364	0.830263	NA	1	3.90606	0.873079	1.74419	5.44395	2.87734	0	2.86973	4.13831
AABR07024795.1	4.50123	-0.302825	0.814022	-0.372011	0.709884	NA	1	2.92954	4.3654	1.74419	10.8879	4.79557	6.27037	1.91315	3.10373
AABR07024869.1	2.72493	0.16158	1.03387	0.156287	0.875807	NA	1	5.85909	3.49232	0.872094	0	1.91823	3.76222	3.82631	2.06915
AABR07024954.1	0.276331	1.58682	3.50228	0.453083	0.650489	NA	1	0	0	0	0	0	1.25407	0.956577	0
AABR07024964.1	0.367175	-1.924	2.68134	-0.71755	0.473035	NA	1	0.976514	0	0.872094	1.08879	0	0	0	0
AABR07025010.1	2.42452	-0.699998	1.03735	-0.674792	0.499808	NA	1	2.92954	3.49232	4.36047	1.08879	0	2.50815	1.91315	3.10373
AABR07025089.1	1.98195	1.28525	1.24949	1.02862	0.303657	NA	1	0	0	3.48838	1.08879	1.91823	2.50815	4.78288	2.06915
AABR07025140.1	6.27962	0.0828587	0.750749	0.110368	0.912118	NA	1	1.95303	9.60387	5.23256	7.62153	1.91823	3.76222	6.69604	13.4495
AABR07025272.1	3.15985	-0.00600933	0.964091	-0.00623315	0.995027	NA	1	2.92954	2.61924	1.74419	5.44395	0	2.50815	3.82631	6.20746
AABR07025301.1	2.02705	0.13597	1.06138	0.128107	0.898065	NA	1	0.976514	0.873079	2.61628	3.26637	0.959115	2.50815	1.91315	3.10373
AABR07025360.1	0.276649	1.58878	3.50116	0.453787	0.649982	NA	1	0	0	0	0	0.959115	1.25407	0	0
AABR07025743.1	0.69824	-0.81198	1.86923	-0.434392	0.664004	NA	1	0.976514	1.74616	0.872094	0	0	0	0.956577	1.03458
AABR07025819.1	2.4097	-0.518657	1.05541	-0.491429	0.623123	NA	1	3.90606	3.49232	0.872094	3.26637	3.83646	0	2.86973	1.03458
AABR07025896.1	0.457731	0.137504	2.62521	0.0523784	0.958227	NA	1	0	1.74616	0	0	0.959115	0	0.956577	0
AABR07025928.1	0.54207	1.47754	2.17022	0.680824	0.495983	NA	1	0	0	0	1.08879	0.959115	1.25407	0	1.03458
AABR07026002.1	55.4013	-0.337995	0.231768	-1.45833	0.144749	NA	1	52.7318	81.1964	58.4303	54.4395	49.874	55.1793	46.8723	44.4868
AABR07026032.1	360.919	-0.0316813	0.253636	-0.124908	0.900596	NA	1	350.569	471.463	331.396	307.039	466.13	175.57	444.808	340.376
AABR07026048.1	0.21827	-1.26979	3.5295	-0.359765	0.719023	NA	1	0	1.74616	0	0	0	0	0	0
AABR07026240.1	1.14359	-1.00912	1.83707	-0.549311	0.582792	NA	1	2.92954	0	0	3.26637	1.91823	0	0	1.03458
AABR07026291.1	197.829	-0.215371	0.311547	-0.691296	0.489379	NA	1	142.571	343.993	207.558	155.697	98.7888	164.284	215.23	254.506
AABR07026311.1	4.17755	-0.847995	0.836631	-1.01358	0.310782	NA	1	7.81212	5.23848	1.74419	6.53274	1.91823	6.27037	2.86973	1.03458
AABR07026317.1	7.15403	0.0540879	0.678537	0.0797125	0.936466	NA	1	14.6477	5.23848	2.61628	5.44395	5.75469	12.5407	4.78288	6.20746
AABR07026557.1	0.238457	0.13904	3.53381	0.0393457	0.968615	NA	1	0	0.873079	0	0	0	0	0	1.03458
AABR07026565.1	41.5792	0.0695722	0.300791	0.231297	0.817084	NA	1	40.0371	51.5117	44.4768	26.131	37.4055	30.0978	44.0025	58.9709
AABR07026797.1	8.37912	0.725737	0.537326	1.35064	0.176809	NA	1	3.90606	6.98463	8.72094	5.44395	8.63203	11.2867	8.60919	13.4495
AABR07026805.1	89.7823	0.096904	0.21628	0.448049	0.654118	NA	1	77.1446	89.0541	115.988	64.2386	81.5248	90.2933	110.006	90.0082
AABR07026929.1	6.36456	0.18737	0.602044	0.311222	0.755632	NA	1	4.88257	7.85771	3.48838	7.62153	7.67292	7.52444	6.69604	5.17289
AABR07026997.1	1.61854	0.362432	1.44792	0.250313	0.802345	NA	1	3.90606	1.74616	0	0	1.91823	2.50815	2.86973	0
AABR07027015.1	2.15341	-0.173104	1.33607	-0.129562	0.896913	NA	1	0.976514	1.74616	0.872094	5.44395	1.91823	6.27037	0	0
AABR07027258.1	2.02477	0.491759	1.20597	0.407771	0.683441	NA	1	1.95303	2.61924	0	2.17758	3.83646	2.50815	0	3.10373
AABR07027267.1	0.707386	-2.88124	1.91025	-1.5083	0.131477	NA	1	1.95303	0.873079	1.74419	1.08879	0	0	0	0
AABR07027309.1	21.7729	-0.19999	0.411511	-0.48599	0.626974	NA	1	24.4129	18.3347	20.9303	29.3973	23.9779	28.8437	21.0447	7.24204
AABR07027854.1	7.09042	-0.355971	0.634999	-0.560586	0.57508	NA	1	3.90606	8.73079	5.23256	14.1543	7.67292	6.27037	7.65261	3.10373
AABR07027925.1	3.55177	0.210526	0.816562	0.25782	0.796546	NA	1	1.95303	4.3654	2.61628	4.35516	3.83646	1.25407	3.82631	6.20746
AABR07028027.1	77.0392	-0.140352	0.177488	-0.790765	0.429081	NA	1	82.0272	83.8156	79.3605	78.3929	74.8109	65.2119	81.309	71.3858
AABR07028262.1	0.572269	-2.58228	2.35185	-1.09798	0.272215	NA	1	0	0.873079	2.61628	1.08879	0	0	0	0
AABR07028349.1	5.08016	-0.897936	0.783194	-1.14651	0.251586	NA	1	2.92954	6.98463	12.2093	4.35516	1.91823	1.25407	4.78288	6.20746
AABR07028488.1	597.576	0.0804113	0.143237	0.561385	0.574535	NA	1	572.237	737.752	569.477	443.138	622.465	601.956	655.255	578.329
AABR07028748.1	0.528035	1.47779	2.18321	0.676888	0.498477	NA	1	0.976514	0	0	0	0.959115	1.25407	0	1.03458
AABR07028769.1	1513.04	0.00710574	0.0641974	0.110686	0.911865	NA	1	1605.39	1472.88	1491.28	1467.69	1530.75	1532.48	1529.57	1474.27
AABR07028805.1	0.517157	0.181101	2.25929	0.0801582	0.936111	NA	1	0.976514	0	0.872094	0	0	1.25407	0	1.03458
AABR07028859.1	0.218023	-1.26884	3.52955	-0.359492	0.719227	NA	1	0	0	1.74419	0	0	0	0	0
AABR07028902.1	1451.71	-0.301156	0.159723	-1.88549	0.0593631	NA	1	1201.11	2015.07	1689.25	1504.71	1052.15	1249.06	1479.82	1422.54
AABR07029006.1	0.364806	-0.583748	2.74205	-0.212887	0.831415	NA	1	0	0.873079	0	1.08879	0	0	0.956577	0
AABR07029195.1	88.607	-0.0234105	0.244264	-0.0958411	0.923647	NA	1	81.0507	68.1002	75.0001	133.921	93.0341	86.5311	69.8301	101.389
AABR07029262.1	0.591597	-1.55519	2.09509	-0.742299	0.457906	NA	1	1.95303	0.873079	0.872094	0	0	0	0	1.03458
AABR07029269.1	17.4992	-0.00733616	0.464562	-0.0157916	0.987401	NA	1	24.4129	13.0962	23.5465	8.71032	8.63203	22.5733	16.2618	22.7607
AABR07029272.1	78.5463	-0.0544792	0.182382	-0.29871	0.765161	NA	1	82.0272	92.5464	76.7443	68.5938	81.5248	72.7363	75.5696	78.6279
AABR07029581.1	3469.2	0.0906493	0.0887658	1.02122	0.307151	0.715169	0.715169	3298.67	3515.02	3615.7	3009.42	3175.63	3620.51	3725.87	3792.76
AABR07029596.1	107.922	0.0886446	0.21368	0.414848	0.678253	NA	1	108.393	107.389	106.395	95.8135	121.808	132.932	123.398	67.2475
AABR07029605.1	955.88	-0.136341	0.162063	-0.841284	0.400189	NA	1	748.01	1101.83	1094.48	1059.39	690.563	877.852	982.404	1092.51
AABR07029613.1	147.44	-0.579867	0.294986	-1.96574	0.0493283	NA	1	187.491	191.204	245.058	81.6593	103.584	168.046	105.223	97.2503
AABR07029732.1	0.834689	-1.12354	1.77995	-0.631222	0.527896	NA	1	0.976514	1.74616	1.74419	0	0	1.25407	0.956577	0
AABR07029741.3	235.748	-0.195544	0.133342	-1.46648	0.142516	NA	1	251.941	226.128	231.977	298.329	241.697	205.668	204.707	225.538
AABR07029742.2	47.9561	-0.7481	0.291435	-2.56695	0.0102596	NA	1	75.1916	52.3848	50.5814	63.1498	54.6695	26.3356	34.4368	26.899
AABR07029847.1	1.02577	-1.59312	1.98006	-0.804581	0.421062	NA	1	0.976514	5.23848	0	0	0	0	0.956577	1.03458
AABR07029890.1	0.375029	-0.549368	3.21792	-0.170721	0.864443	NA	1	0	1.74616	0	0	0	1.25407	0	0
AABR07029955.1	0.228707	0.13904	3.53381	0.0393457	0.968615	NA	1	0	0.873079	0	0	0	0	0.956577	0
AABR07030019.1	45.4116	0.211605	0.26522	0.797845	0.42496	NA	1	43.9432	40.1617	39.2442	44.6404	29.7326	60.1956	52.6117	52.7634
AABR07030085.1	0.494005	0.136938	2.27397	0.06022	0.95198	NA	1	0	0	0.872094	1.08879	0	0	0.956577	1.03458
AABR07030122.1	0.515476	2.56369	2.8813	0.889769	0.37359	NA	1	0	0	0	0	0	1.25407	2.86973	0
AABR07030156.1	1.58087	-0.464466	1.22914	-0.377879	0.705521	NA	1	1.95303	2.61924	2.61628	0	0.959115	2.50815	0.956577	1.03458
AABR07030162.1	8.40903	-0.440056	0.560788	-0.784711	0.432623	NA	1	13.6712	6.11156	10.4651	8.71032	10.5503	5.0163	8.60919	4.13831
AABR07030335.1	0.484572	0.110055	2.28537	0.0481561	0.961592	NA	1	0	0	0.872094	1.08879	0.959115	0	0.956577	0
AABR07030375.1	1.07294	0.877602	1.66812	0.526101	0.598818	NA	1	0	0	0.872094	2.17758	0	2.50815	0.956577	2.06915
AABR07030435.1	0.781687	2.21014	1.95212	1.13217	0.257562	NA	1	0	0.873079	0	0	0.959115	2.50815	1.91315	0
AABR07030494.1	0.971442	-0.685671	1.56912	-0.436979	0.662127	NA	1	0.976514	0.873079	0.872094	2.17758	0.959115	0	1.91315	0
AABR07030524.1	5.28467	0.0885201	0.660603	0.133999	0.893403	NA	1	2.92954	5.23848	7.84884	4.35516	6.7138	6.27037	4.78288	4.13831
AABR07030630.1	0.375243	0.824701	3.21716	0.256344	0.797685	NA	1	0	0	0	1.08879	0	0	1.91315	0
AABR07030729.1	3.43033	-0.489173	0.917834	-0.532964	0.594058	NA	1	2.92954	6.11156	2.61628	4.35516	5.75469	3.76222	1.91315	0
AABR07030773.1	0.457925	0.138905	2.62499	0.0529162	0.957799	NA	1	0	0.873079	0.872094	0	1.91823	0	0	0
AABR07030781.1	5.15382	-0.0490444	0.674869	-0.0726725	0.942067	NA	1	4.88257	5.23848	5.23256	5.44395	1.91823	7.52444	4.78288	6.20746
AABR07030791.1	0.888556	0.580563	1.74979	0.331789	0.740049	NA	1	1.95303	0.873079	0	0	0.959115	1.25407	0	2.06915
AABR07030796.1	0.766369	1.1598	1.84898	0.627266	0.530485	NA	1	0.976514	0	0.872094	0	0.959115	1.25407	0	2.06915
AABR07030823.1	12.1252	-0.14065	0.48886	-0.287711	0.773568	NA	1	11.7182	10.477	18.314	9.79911	7.67292	20.0652	8.60919	10.3458
AABR07030861.1	136.153	0.00693555	0.155365	0.0446405	0.964394	NA	1	135.736	147.55	118.605	142.632	144.826	110.359	141.573	147.945
AABR07030911.1	4.33986	-1.75241	1.18136	-1.48339	0.137971	NA	1	11.7182	3.49232	0.872094	10.8879	6.7138	0	0	1.03458
AABR07031278.1	0.761918	-0.895129	2.03332	-0.440231	0.65977	NA	1	0.976514	0	0.872094	2.17758	0	0	0	2.06915
AABR07031480.1	488.11	-0.183594	0.123025	-1.49233	0.135614	NA	1	440.408	522.975	549.419	562.905	378.85	492.851	488.811	468.663
AABR07031491.2	5504.01	0.0225023	0.0868338	0.259142	0.795526	0.943602	0.943602	5424.54	5867.97	5735.76	4814.63	5176.34	5479.05	6085.74	5448.08
AABR07031505.1	0.359034	2.06022	3.1959	0.644645	0.519157	NA	1	0	0	0	0	0.959115	0	1.91315	0
AABR07031521.1	14.6656	-1.64449	0.718571	-2.28855	0.0221055	NA	1	12.6947	59.3694	12.2093	4.35516	7.67292	10.0326	4.78288	6.20746
AABR07031666.1	24.5784	-0.297194	0.333175	-0.892004	0.372391	NA	1	25.3894	20.0808	25.2907	38.1077	24.937	21.3193	23.9144	17.5878
AABR07031724.1	4.44257	0.193866	0.814399	0.238048	0.811844	NA	1	0.976514	4.3654	2.61628	8.71032	3.83646	6.27037	6.69604	2.06915
AABR07031963.1	0.385466	0.864147	2.70394	0.319589	0.74928	NA	1	0	0.873079	0	0	0	1.25407	0.956577	0
AABR07032097.1	101.022	-0.0300166	0.210654	-0.142492	0.886691	NA	1	73.2386	110.008	112.5	113.234	122.767	75.2444	95.6577	105.527
AABR07032255.1	12.979	0.0487665	0.471183	0.103498	0.917568	NA	1	13.6712	11.35	7.84884	18.5094	20.1414	11.2867	8.60919	12.4149
AABR07032255.2	289.531	-0.118498	0.16939	-0.699555	0.484206	NA	1	365.216	254.939	254.651	332.081	342.404	252.069	232.448	282.44
AABR07032277.1	1.43758	-0.823191	1.34339	-0.612773	0.540027	NA	1	0.976514	0.873079	4.36047	1.08879	0	1.25407	1.91315	1.03458
AABR07032328.1	4.57428	-0.191512	0.815046	-0.23497	0.814232	NA	1	6.8356	5.23848	6.10466	1.08879	0.959115	7.52444	5.73946	3.10373
AABR07032392.1	4.3389	0.683333	0.741949	0.920997	0.357052	NA	1	2.92954	4.3654	2.61628	3.26637	2.87734	8.77852	5.73946	4.13831
AABR07032520.1	418.002	0.0523135	0.0954192	0.548249	0.583521	NA	1	414.042	433.047	416.861	377.81	455.579	403.812	435.242	407.623
AABR07032520.4	2.28521	-0.292371	1.25805	-0.2324	0.816227	NA	1	1.95303	6.98463	0	1.08879	2.87734	2.50815	2.86973	0
AABR07032532.1	8.93525	0.117672	0.54022	0.217822	0.827567	NA	1	8.78863	12.2231	4.36047	8.71032	8.63203	13.7948	6.69604	8.27662
AABR07032856.1	7.26915	0.34777	0.549646	0.632716	0.526919	NA	1	5.85909	6.11156	6.97675	6.53274	5.75469	10.0326	8.60919	8.27662
AABR07033020.1	0.241636	0.13904	3.53381	0.0393457	0.968615	NA	1	0.976514	0	0	0	0	0	0.956577	0
AABR07033047.1	0.599983	0.671535	1.95756	0.343048	0.731562	NA	1	0.976514	0.873079	0	0	0.959115	0	0.956577	1.03458
AABR07033162.1	1.01273	0.846335	1.47342	0.574401	0.565697	NA	1	0.976514	0.873079	0	1.08879	1.91823	1.25407	0.956577	1.03458
AABR07033271.1	0.347469	-0.550859	2.7779	-0.1983	0.84281	NA	1	0	0.873079	0.872094	0	0	0	0	1.03458
AABR07033287.1	8.64979	0.374259	0.584186	0.640651	0.521749	NA	1	8.78863	12.2231	3.48838	5.44395	10.5503	12.5407	4.78288	11.3803
AABR07033324.1	17.4039	0.409424	0.361814	1.13159	0.257808	NA	1	12.6947	13.9693	15.6977	17.4206	20.1414	21.3193	16.2618	21.7261
AABR07033590.1	0.251386	0.13904	3.53381	0.0393457	0.968615	NA	1	0.976514	0	0	0	0	0	0	1.03458
AABR07033987.1	3.5137	0.000287266	0.924354	0.000310775	0.999752	NA	1	0	5.23848	3.48838	5.44395	5.75469	1.25407	3.82631	3.10373
AABR07034315.1	1.45801	0.0822184	1.25524	0.0655	0.947776	NA	1	2.92954	0.873079	0.872094	1.08879	1.91823	0	1.91315	2.06915
AABR07034328.1	0.374783	-0.548447	3.21857	-0.170401	0.864695	NA	1	0	0	1.74419	0	0	1.25407	0	0
AABR07034362.1	1.79943	0.569734	1.21573	0.468637	0.639329	NA	1	0.976514	1.74616	0.872094	2.17758	0	3.76222	3.82631	1.03458
AABR07034438.1	251.998	0.030096	0.212693	0.141499	0.887475	NA	1	205.068	326.532	272.093	192.716	170.722	268.372	290.799	289.682
AABR07034445.1	5.98142	1.3941	0.747843	1.86416	0.0622986	NA	1	0.976514	6.11156	2.61628	3.26637	4.79557	16.303	8.60919	5.17289
AABR07034632.1	0.664134	0.710907	1.93665	0.367081	0.713559	NA	1	0.976514	0	0	1.08879	0.959115	1.25407	0	1.03458
AABR07034639.1	1126.39	-0.130793	0.129205	-1.01229	0.311399	NA	1	1187.44	1069.52	994.187	1460.07	1204.65	1082.27	968.056	1044.92
AABR07034641.1	1.20085	-1.86467	1.55229	-1.20124	0.229657	NA	1	3.90606	1.74616	0.872094	1.08879	0.959115	0	0	1.03458
AABR07034648.1	2.01063	-1.10549	1.39107	-0.794708	0.426783	NA	1	4.88257	2.61924	3.48838	0	0	0	0.956577	4.13831
AABR07034657.1	1.69637	0.146974	1.19815	0.122667	0.902371	NA	1	2.92954	0.873079	2.61628	0	0.959115	1.25407	2.86973	2.06915
AABR07034706.1	5.39878	-0.292669	0.737055	-0.397079	0.691309	NA	1	9.76514	1.74616	6.97675	5.44395	7.67292	2.50815	2.86973	6.20746
AABR07035091.1	0.721901	-0.808561	2.04276	-0.395818	0.692239	NA	1	0	0.873079	1.74419	1.08879	0	0	0	2.06915
AABR07035218.1	1764.77	-0.122111	0.0723666	-1.6874	0.0915265	NA	1	1670.82	1897.2	1963.08	1824.81	1667.9	1725.61	1673.05	1695.67
AABR07035338.1	623.104	-0.0464084	0.0949976	-0.488521	0.625181	NA	1	692.349	617.267	632.268	590.124	550.532	619.513	660.995	621.781
AABR07035383.1	0.364806	-0.583748	2.74205	-0.212887	0.831415	NA	1	0	0.873079	0	1.08879	0	0	0.956577	0
AABR07035428.2	531.277	0.125979	0.0858622	1.46722	0.142316	NA	1	548.801	493.29	478.779	511.731	562.041	570.604	536.64	548.326
AABR07035541.3	0.943113	0.684821	1.94973	0.351239	0.725409	NA	1	1.95303	0.873079	0	0	0	3.76222	0.956577	0
AABR07035787.1	2313.68	0.0105959	0.0736037	0.143958	0.885533	NA	1	2517.45	2256.91	2207.27	2240.73	2485.07	2222.22	2287.18	2292.62
AABR07035832.1	0.467041	0.165077	2.30145	0.0717274	0.942819	NA	1	0	0.873079	0.872094	0	0	0	0.956577	1.03458
AABR07035839.1	101.002	0.0815347	0.220609	0.369589	0.711689	NA	1	125.97	103.896	99.4187	63.1498	101.666	86.5311	104.267	123.115
AABR07036011.1	0.839004	1.39167	1.80508	0.770974	0.440722	NA	1	0.976514	0	0.872094	0	0.959115	0	2.86973	1.03458
AABR07036375.1	0.61289	-0.412061	2.14696	-0.191928	0.847799	NA	1	0	0.873079	0.872094	1.08879	0	0	0	2.06915
AABR07036463.1	5.17811	1.00937	0.818847	1.23267	0.217699	NA	1	2.92954	6.11156	3.48838	1.08879	14.3867	7.52444	3.82631	2.06915
AABR07036550.1	13.7629	-0.208576	0.421442	-0.494912	0.620662	NA	1	15.6242	14.8423	15.6977	13.0655	15.3458	10.0326	17.2184	8.27662
AABR07036567.1	0.337719	-0.550734	2.80033	-0.196668	0.844088	NA	1	0	0.873079	0.872094	0	0	0	0.956577	0
AABR07036855.1	186.838	-0.166471	0.130663	-1.27405	0.202646	NA	1	201.162	179.854	197.093	213.403	182.232	170.554	194.185	156.221
AABR07036974.1	0.241954	0.13904	3.53381	0.0393457	0.968615	NA	1	0.976514	0	0	0	0.959115	0	0	0
AABR07037203.1	52.6394	0.0569159	0.225514	0.252383	0.800745	NA	1	53.7083	49.7655	47.9652	55.5283	60.4242	50.163	62.1775	41.3831
AABR07037243.1	0.255988	0.13904	3.53381	0.0393457	0.968615	NA	1	0	0	0	1.08879	0.959115	0	0	0
AABR07037343.1	3.40243	0.554215	0.843119	0.657338	0.510964	NA	1	2.92954	1.74616	5.23256	1.08879	3.83646	2.50815	5.73946	4.13831
AABR07037406.1	1.16741	-0.903657	1.52831	-0.591279	0.554334	NA	1	1.95303	0	0.872094	3.26637	0.959115	1.25407	0	1.03458
AABR07037412.1	0.364806	-0.583748	2.74205	-0.212887	0.831415	NA	1	0	0.873079	0	1.08879	0	0	0.956577	0
AABR07037489.1	350.096	0.0983817	0.108395	0.907624	0.364077	NA	1	320.297	338.755	363.663	328.815	313.631	374.968	377.848	382.794
AABR07037520.1	2631.99	0.0180509	0.0677768	0.266329	0.789986	0.943602	0.943602	2786.97	2434.15	2531.69	2710	2621.26	2718.83	2582.76	2670.24
AABR07037800.1	0.251386	0.13904	3.53381	0.0393457	0.968615	NA	1	0.976514	0	0	0	0	0	0	1.03458
AABR07037995.1	121.015	0.293537	0.204523	1.43523	0.151221	NA	1	115.229	117.866	117.733	83.8369	98.7888	116.629	159.748	158.29
AABR07037998.1	0.272198	-1.41704	3.52089	-0.402466	0.687341	NA	1	0	0	0	2.17758	0	0	0	0
AABR07038019.1	4.43767	-0.383439	0.788601	-0.486227	0.626806	NA	1	9.76514	2.61924	3.48838	4.35516	6.7138	2.50815	1.91315	4.13831
AABR07038029.1	14.4546	0.238583	0.629889	0.37877	0.704859	NA	1	14.6477	7.85771	20.9303	9.79911	15.3458	7.52444	35.3933	4.13831
AABR07038250.1	0.231199	-1.30567	3.52777	-0.370112	0.711299	NA	1	0.976514	0.873079	0	0	0	0	0	0
AABR07038269.1	0.627737	0.730897	2.13563	0.342239	0.732171	NA	1	0.976514	0.873079	0	0	1.91823	1.25407	0	0
AABR07038355.1	9.65502	-0.207436	0.535481	-0.387383	0.698472	NA	1	11.7182	10.477	11.3372	7.62153	4.79557	10.0326	5.73946	15.5187
AABR07038849.1	2.47445	-0.0112596	1.0388	-0.0108391	0.991352	NA	1	0.976514	1.74616	1.74419	5.44395	2.87734	5.0163	0.956577	1.03458
AABR07038863.2	0.358346	0.859882	2.75253	0.312397	0.754739	NA	1	0	0.873079	0	0	0.959115	0	0	1.03458
AABR07038871.1	4.83393	-0.319395	0.970764	-0.329014	0.742145	NA	1	1.95303	0	4.36047	15.2431	3.83646	6.27037	2.86973	4.13831
AABR07038881.1	0.786679	2.2004	1.98254	1.10989	0.267045	NA	1	0.976514	0	0	0	0.959115	1.25407	0	3.10373
AABR07038930.1	3.35212	-0.460818	0.897702	-0.513331	0.60772	NA	1	5.85909	5.23848	4.36047	0	2.87734	2.50815	2.86973	3.10373
AABR07038983.1	2.63376	0.317945	0.96212	0.330463	0.74105	NA	1	0.976514	3.49232	2.61628	2.17758	0.959115	3.76222	1.91315	5.17289
AABR07039058.1	174.448	0.133214	0.196325	0.678539	0.49743	NA	1	217.763	131.835	135.175	181.828	209.087	163.03	153.052	203.812
AABR07039133.2	3.67084	-0.37081	0.867728	-0.427334	0.669136	NA	1	7.81212	3.49232	0.872094	4.35516	3.83646	5.0163	1.91315	2.06915
AABR07039210.1	79.1803	0.339636	0.352058	0.964717	0.334687	NA	1	58.5909	116.12	61.9187	42.4628	43.1602	89.0393	117.659	104.492
AABR07039210.2	1130.9	0.137362	0.07424	1.85025	0.0642782	NA	1	1081.98	1086.11	1078.78	1059.39	1099.15	1252.82	1140.24	1248.73
AABR07039218.1	23.3303	-0.69782	0.421686	-1.65483	0.0979582	NA	1	20.5068	40.1617	20.9303	33.7525	19.1823	17.557	7.65261	26.899
AABR07039218.2	2.74649	-0.807316	0.937641	-0.861008	0.389234	NA	1	3.90606	3.49232	3.48838	3.26637	3.83646	0	1.91315	2.06915
AABR07039304.1	2.49472	0.142525	0.967852	0.147259	0.882928	NA	1	0.976514	1.74616	3.48838	3.26637	2.87734	2.50815	0.956577	4.13831
AABR07039316.1	234.529	-0.185234	0.1588	-1.16646	0.243428	NA	1	228.504	268.035	288.663	212.314	188.946	224.479	269.755	195.535
AABR07039325.1	8.2674	0.0481116	0.58827	0.081785	0.934818	NA	1	4.88257	6.11156	13.9535	7.62153	12.4685	5.0163	5.73946	10.3458
AABR07039328.2	554.257	-0.170539	0.161999	-1.05272	0.292471	NA	1	432.596	606.79	601.745	706.625	430.643	534.236	495.507	625.919
AABR07039334.1	587.119	0.0373152	0.126483	0.295022	0.767977	NA	1	570.284	573.613	638.373	534.596	468.048	611.988	614.122	685.925
AABR07039336.2	1638.55	-0.110574	0.0966884	-1.14361	0.252786	NA	1	1519.46	1534.87	1892.44	1858.57	1489.51	1605.21	1609.92	1598.42
AABR07039336.3	0.733149	1.06924	2.06347	0.518175	0.604336	NA	1	0	0	0.872094	1.08879	0	0	2.86973	1.03458
AABR07039356.1	3.74602	-0.207727	0.844104	-0.246091	0.805612	NA	1	7.81212	3.49232	3.48838	1.08879	2.87734	6.27037	2.86973	2.06915
AABR07039446.2	37.3513	0.0769386	0.294956	0.260848	0.79421	NA	1	33.2015	44.527	30.5233	37.0189	31.6508	36.3681	29.6539	55.8672
AABR07039447.1	0.523934	-1.19697	2.18635	-0.547473	0.584054	NA	1	0.976514	0	0.872094	1.08879	0	1.25407	0	0
AABR07039648.1	7.90607	0.566764	0.558215	1.01531	0.309956	NA	1	5.85909	7.85771	4.36047	7.62153	11.5094	5.0163	8.60919	12.4149
AABR07040412.1	75.0562	-0.0299962	0.323171	-0.0928183	0.926048	NA	1	47.8492	114.373	86.3373	54.4395	46.9966	61.4496	92.788	96.2157
AABR07040622.1	0.428957	-0.680375	3.1128	-0.218573	0.826982	NA	1	0	0	0	2.17758	0	1.25407	0	0
AABR07040624.1	2.43112	-1.47444	1.07255	-1.37472	0.16922	NA	1	5.85909	2.61924	2.61628	3.26637	2.87734	1.25407	0.956577	0
AABR07040855.1	503.9	-0.144002	0.10157	-1.41776	0.15626	NA	1	546.848	480.194	534.593	555.283	526.554	489.089	474.462	424.177
AABR07040864.1	247.243	-0.159962	0.108349	-1.47635	0.139849	NA	1	252.917	250.574	269.477	271.109	240.738	235.766	240.101	217.261
AABR07040887.1	5.73952	-0.0141731	0.824985	-0.0171798	0.986293	NA	1	4.88257	4.3654	10.4651	3.26637	0	5.0163	8.60919	9.31119
AABR07040892.1	3.852	-0.539102	0.800955	-0.673074	0.5009	NA	1	7.81212	3.49232	2.61628	4.35516	4.79557	3.76222	1.91315	2.06915
AABR07040938.1	5.46902	-0.114458	0.633591	-0.18065	0.856642	NA	1	3.90606	6.11156	6.10466	6.53274	3.83646	6.27037	4.78288	6.20746
AABR07040944.1	0.530361	-2.44446	2.88467	-0.847397	0.396774	NA	1	0.976514	0	0	3.26637	0	0	0	0
AABR07040947.1	7.36243	0.323517	0.618034	0.523461	0.600653	NA	1	5.85909	4.3654	11.3372	4.35516	4.79557	10.0326	5.73946	12.4149
AABR07041089.1	11.9917	-0.735547	0.471219	-1.56095	0.118537	NA	1	12.6947	22.7001	10.4651	14.1543	11.5094	7.52444	8.60919	8.27662
AABR07041109.1	7.41653	-0.236341	0.638275	-0.370281	0.711173	NA	1	6.8356	11.35	4.36047	9.79911	12.4685	3.76222	7.65261	3.10373
AABR07041140.1	1.65713	-0.569822	1.33661	-0.426318	0.669876	NA	1	2.92954	0	1.74419	3.26637	0.959115	1.25407	0	3.10373
AABR07041403.1	0.643506	-0.469652	1.94284	-0.241735	0.808986	NA	1	0.976514	0	0.872094	1.08879	0	1.25407	0.956577	0
AABR07041600.1	6.07438	0.385582	0.614185	0.627795	0.530138	NA	1	4.88257	5.23848	4.36047	6.53274	6.7138	10.0326	6.69604	4.13831
AABR07041778.1	0.469533	-1.12229	2.23202	-0.502814	0.615095	NA	1	0.976514	0.873079	0.872094	0	0	0	0	1.03458
AABR07042471.1	0.231076	-1.30501	3.52781	-0.369922	0.711441	NA	1	0.976514	0	0.872094	0	0	0	0	0
AABR07042733.2	4.55205	0.338534	0.748752	0.452131	0.651174	NA	1	3.90606	6.11156	2.61628	3.26637	3.83646	7.52444	1.91315	7.24204
AABR07042903.1	2.59258	-1.53631	1.09756	-1.39975	0.161589	NA	1	2.92954	4.3654	2.61628	5.44395	2.87734	2.50815	0	0
AABR07042915.1	0.865464	-1.27574	2.22559	-0.573217	0.566498	NA	1	0	0	1.74419	3.26637	0	0	1.91315	0
AABR07042936.1	7.18155	1.13747	0.643563	1.76746	0.0771512	NA	1	4.88257	4.3654	4.36047	4.35516	10.5503	7.52444	3.82631	17.5878
AABR07043141.1	0.218147	-1.26932	3.52952	-0.359628	0.719125	NA	1	0	0.873079	0.872094	0	0	0	0	0
AABR07043167.1	3.95268	0.196358	0.917663	0.213976	0.830566	NA	1	5.85909	0.873079	3.48838	4.35516	1.91823	10.0326	0.956577	4.13831
AABR07043389.1	30.0501	-0.0953966	0.333618	-0.285946	0.77492	NA	1	33.2015	23.5731	39.2442	28.3085	41.2419	27.5896	29.6539	17.5878
AABR07043557.1	1.3612	0.9183	1.25767	0.73016	0.465293	NA	1	0.976514	0.873079	0.872094	1.08879	2.87734	1.25407	1.91315	1.03458
AABR07043659.1	0.241954	0.13904	3.53381	0.0393457	0.968615	NA	1	0.976514	0	0	0	0.959115	0	0	0
AABR07043711.1	22.4773	-0.172887	0.444247	-0.389169	0.697151	NA	1	36.131	18.3347	27.0349	14.1543	28.7734	7.52444	22.0013	25.8644
AABR07043813.1	1.6112	-1.02365	1.27657	-0.801876	0.422625	NA	1	0.976514	3.49232	0.872094	3.26637	0.959115	1.25407	0	2.06915
AABR07043818.1	1.16255	0.459496	1.62846	0.282167	0.777816	NA	1	1.95303	0.873079	0	1.08879	2.87734	2.50815	0	0
AABR07043887.1	0.241636	0.13904	3.53381	0.0393457	0.968615	NA	1	0.976514	0	0	0	0	0	0.956577	0
AABR07044001.2	0.248894	1.58017	3.52742	0.447968	0.654176	NA	1	0	0	0	0	0	0	0.956577	1.03458
AABR07044301.1	1.63367	1.4416	1.93992	0.743125	0.457406	NA	1	0	0	3.48838	0	5.75469	0	3.82631	0
AABR07044375.1	1.83725	-1.43511	1.23628	-1.16083	0.245712	NA	1	0.976514	4.3654	4.36047	1.08879	0.959115	0	1.91315	1.03458
AABR07044383.1	13.7327	-0.231993	0.439513	-0.527842	0.597609	NA	1	11.7182	13.0962	20.0582	14.1543	8.63203	15.0489	9.56577	17.5878
AABR07044388.2	221.573	0.231089	0.170175	1.35795	0.17448	NA	1	221.669	217.397	170.058	207.959	279.102	173.062	272.624	230.711
AABR07044408.3	1.99109	1.28975	1.18814	1.08552	0.277693	NA	1	1.95303	2.61924	0	0	1.91823	2.50815	3.82631	3.10373
AABR07044416.1	0.544245	0.130949	2.2445	0.0583419	0.953476	NA	1	0.976514	0	0	1.08879	0	1.25407	0	1.03458
AABR07044570.2	6.44079	-1.0601	0.969352	-1.09361	0.274125	NA	1	23.4363	9.60387	1.74419	0	4.79557	5.0163	3.82631	3.10373
AABR07044593.1	1.91895	0.36198	1.08561	0.333435	0.738806	NA	1	0.976514	2.61924	0.872094	2.17758	1.91823	3.76222	0.956577	2.06915
AABR07044631.2	32.3591	-0.362426	0.329932	-1.09849	0.271993	NA	1	46.8727	20.9539	40.1163	38.1077	33.569	25.0815	33.4802	20.6915
AABR07044759.1	41.058	-0.216724	0.245908	-0.881324	0.378142	NA	1	41.9901	42.7809	41.8605	50.0844	40.2828	36.3681	30.6105	44.4868
AABR07044805.2	0.359034	2.06022	3.1959	0.644645	0.519157	NA	1	0	0	0	0	0.959115	0	1.91315	0
AABR07044900.1	15.7386	-0.0801278	0.413452	-0.193802	0.846331	NA	1	18.5538	19.2077	14.8256	11.9767	9.59115	16.303	22.0013	13.4495
AABR07044940.1	0.868755	-0.338122	1.93201	-0.175011	0.861071	NA	1	0	0	1.74419	2.17758	0.959115	0	0	2.06915
AABR07044959.1	14.8466	0.368942	0.425844	0.866378	0.386283	NA	1	8.78863	10.477	13.9535	18.5094	13.4276	23.8274	15.3052	14.4841
AABR07044977.1	0.255988	0.13904	3.53381	0.0393457	0.968615	NA	1	0	0	0	1.08879	0.959115	0	0	0
AABR07045032.1	14.8562	0.104817	0.414603	0.252812	0.800413	NA	1	8.78863	14.8423	13.0814	20.687	14.3867	15.0489	13.3921	18.6224
AABR07045058.1	4.77934	-0.171718	0.722369	-0.237715	0.812102	NA	1	7.81212	5.23848	1.74419	5.44395	4.79557	6.27037	3.82631	3.10373
AABR07045321.1	0.350965	-0.583195	2.76964	-0.210567	0.833225	NA	1	0.976514	0	0.872094	0	0.959115	0	0	0
AABR07045370.1	1.93065	-1.4944	1.15434	-1.29459	0.19546	NA	1	3.90606	2.61924	1.74419	3.26637	1.91823	0	0.956577	1.03458
AABR07045373.2	4.83251	0.012444	0.76413	0.0162851	0.987007	NA	1	1.95303	6.11156	7.84884	3.26637	8.63203	3.76222	1.91315	5.17289
AABR07045431.1	286.226	-0.21257	0.116659	-1.82216	0.0684314	NA	1	304.673	292.482	293.024	339.703	293.489	273.388	259.232	233.814
AABR07045454.1	0.231199	-1.30567	3.52777	-0.370112	0.711299	NA	1	0.976514	0.873079	0	0	0	0	0	0
AABR07045462.1	9.47729	0.269728	0.528925	0.509956	0.610083	NA	1	5.85909	11.35	10.4651	6.53274	6.7138	8.77852	9.56577	16.5532
AABR07045621.1	119.956	-0.258933	0.202573	-1.27822	0.201171	NA	1	98.628	133.581	137.791	153.519	118.93	84.023	96.6143	136.564
AABR07046657.1	4.28359	0.71638	0.729653	0.98181	0.326194	NA	1	2.92954	4.3654	3.48838	2.17758	5.75469	3.76222	7.65261	4.13831
AABR07046707.1	3966.78	-0.0200409	0.0607421	-0.329934	0.74145	0.927991	0.927991	3825.98	4087.76	4231.4	3831.45	4001.43	3824.93	3955.45	3975.88
AABR07046763.1	0.626416	-0.362183	2.13784	-0.169415	0.86547	NA	1	0.976514	1.74616	0	0	0	1.25407	0	1.03458
AABR07047219.1	3.88126	-0.0252417	0.971911	-0.0259712	0.97928	NA	1	2.92954	0.873079	5.23256	6.53274	2.87734	8.77852	3.82631	0
AABR07047462.1	1.06952	-0.187964	1.48763	-0.126351	0.899454	NA	1	1.95303	1.74616	0.872094	0	0.959115	0	0.956577	2.06915
AABR07047531.1	0.265894	0.13904	3.53381	0.0393457	0.968615	NA	1	0	0.873079	0	0	0	1.25407	0	0
AABR07047593.1	0.756742	1.14065	1.72963	0.659473	0.509592	NA	1	0.976514	0.873079	0	0	0.959115	1.25407	0.956577	1.03458
AABR07047835.1	6.02701	0.061391	0.94068	0.0652623	0.947965	NA	1	0.976514	7.85771	6.10466	8.71032	0	2.50815	8.60919	13.4495
AABR07048031.1	1.40936	-0.726988	1.426	-0.509809	0.610186	NA	1	2.92954	0	0.872094	3.26637	1.91823	1.25407	0	1.03458
AABR07048253.1	0.486747	-1.19755	2.22371	-0.538537	0.590207	NA	1	0.976514	0	0.872094	1.08879	0	0	0.956577	0
AABR07048280.1	1.07598	-0.89611	1.50525	-0.595325	0.551626	NA	1	1.95303	1.74616	0.872094	1.08879	0	0	1.91315	1.03458
AABR07048387.1	1.69011	0.697279	1.34442	0.518645	0.604008	NA	1	0.976514	0	0	4.35516	1.91823	1.25407	1.91315	3.10373
AABR07048397.1	0.251386	0.13904	3.53381	0.0393457	0.968615	NA	1	0.976514	0	0	0	0	0	0	1.03458
AABR07048600.1	0.621864	-1.6491	2.39802	-0.687692	0.491647	NA	1	2.92954	0	0	1.08879	0	0	0.956577	0
AABR07048653.1	4.19611	-0.620197	0.761111	-0.814858	0.415153	NA	1	4.88257	7.85771	4.36047	3.26637	5.75469	2.50815	2.86973	2.06915
AABR07048992.1	0.359351	2.06132	3.19513	0.645143	0.518835	NA	1	0	0	0	0	1.91823	0	0.956577	0
AABR07049043.1	1.22975	-0.410608	1.34667	-0.304906	0.760438	NA	1	0.976514	1.74616	1.74419	1.08879	0.959115	1.25407	0	2.06915
AABR07049060.1	100.041	-0.295111	0.194951	-1.51377	0.130084	NA	1	87.8863	118.739	116.861	117.589	70.0154	81.5148	104.267	103.458
AABR07049134.1	2.05147	0.986801	1.24226	0.794357	0.426988	NA	1	0.976514	1.74616	2.61628	0	1.91823	5.0163	0	4.13831
AABR07049134.4	2.31719	0.339546	1.04475	0.325002	0.745179	NA	1	1.95303	1.74616	4.36047	0	1.91823	2.50815	1.91315	4.13831
AABR07049149.1	6.63617	-0.593631	0.657145	-0.903348	0.366341	NA	1	4.88257	7.85771	11.3372	7.62153	7.67292	8.77852	2.86973	2.06915
AABR07049329.1	14.1535	0.0726334	0.468395	0.155069	0.876767	NA	1	18.5538	13.9693	7.84884	15.2431	15.3458	6.27037	15.3052	20.6915
AABR07049348.1	2.04206	-0.52318	1.19717	-0.437012	0.662103	NA	1	2.92954	2.61924	1.74419	2.17758	0	3.76222	0	3.10373
AABR07049499.1	4.44917	0.153839	0.754258	0.20396	0.838385	NA	1	1.95303	3.49232	6.97675	4.35516	6.7138	5.0163	1.91315	5.17289
AABR07049503.1	0.852157	0.512605	1.92962	0.265651	0.790508	NA	1	0	1.74616	0	1.08879	0	0	1.91315	2.06915
AABR07049516.1	1.23088	0.138571	1.28192	0.108096	0.91392	NA	1	0.976514	1.74616	0.872094	1.08879	1.91823	1.25407	0.956577	1.03458
AABR07049554.2	0.239461	1.54615	3.52936	0.438081	0.661328	NA	1	0	0	0	0	0.959115	0	0.956577	0
AABR07049728.1	0.255988	0.13904	3.53381	0.0393457	0.968615	NA	1	0	0	0	1.08879	0.959115	0	0	0
AABR07049821.2	24.2451	-0.148384	0.317993	-0.466625	0.640768	NA	1	32.225	23.5731	20.0582	26.131	19.1823	25.0815	23.9144	23.7953
AABR07049918.1	0.604461	0.64138	2.14378	0.299181	0.764802	NA	1	0	0	0.872094	1.08879	1.91823	0	0.956577	0
AABR07049918.2	0.231199	-1.30567	3.52777	-0.370112	0.711299	NA	1	0.976514	0.873079	0	0	0	0	0	0
AABR07050084.1	53.6696	-0.313592	1.35858	-0.230824	NA	NA	1	8.78863	205.174	13.0814	10.8879	9.59115	17.557	154.965	9.31119
AABR07050222.1	8.27025	0.565512	0.600742	0.941357	0.346522	NA	1	9.76514	5.23848	5.23256	6.53274	3.83646	7.52444	11.4789	16.5532
AABR07051240.1	0.904161	-2.22102	1.90065	-1.16856	0.242582	NA	1	2.92954	0	0.872094	2.17758	0	1.25407	0	0
AABR07051376.1	693.426	0.0335227	0.0915812	0.366043	0.714333	NA	1	627.899	703.702	754.361	654.363	654.116	694.757	729.868	728.342
AABR07051395.1	3.0532	0.58562	0.89756	0.652458	0.514105	NA	1	2.92954	0.873079	1.74419	4.35516	1.91823	3.76222	5.73946	3.10373
AABR07051399.1	5.12566	0.260923	0.666122	0.391704	0.695277	NA	1	3.90606	6.11156	4.36047	4.35516	8.63203	3.76222	5.73946	4.13831
AABR07051450.1	1823.62	-0.00155791	0.103894	-0.0149952	0.988036	NA	1	1791.9	1634.4	1909.89	1960.91	1557.6	2070.48	1797.41	1866.38
AABR07051787.1	128.42	-0.0578399	0.1543	-0.374854	0.707769	NA	1	127.923	109.135	150	137.188	125.644	121.645	123.398	132.426
AABR07051796.1	0.496847	-1.11785	2.50455	-0.446327	0.655361	NA	1	0.976514	0	1.74419	0	0	1.25407	0	0
AABR07051831.1	0.789705	-0.799011	2.03121	-0.393368	0.694048	NA	1	0.976514	0	1.74419	1.08879	0	2.50815	0	0
AABR07052084.1	2.60047	-0.283984	0.961664	-0.295305	0.767761	NA	1	2.92954	4.3654	0.872094	3.26637	3.83646	2.50815	0.956577	2.06915
AABR07052085.2	3.1211	-0.431485	0.910122	-0.474096	0.635431	NA	1	2.92954	4.3654	2.61628	4.35516	3.83646	3.76222	0	3.10373
AABR07052130.1	0.641454	0.728476	1.94066	0.375376	0.707381	NA	1	0	0.873079	0	1.08879	0.959115	1.25407	0.956577	0
AABR07052327.1	0.776929	2.18303	1.78637	1.22205	0.22169	NA	1	0.976514	0	0	0	0.959115	1.25407	0.956577	2.06915
AABR07052430.1	3.20807	-0.0267352	0.881722	-0.0303216	0.975811	NA	1	0.976514	6.11156	3.48838	2.17758	2.87734	5.0163	1.91315	3.10373
AABR07052486.1	98.4501	-0.486476	0.179191	-2.71485	0.00663055	NA	1	128.9	116.12	113.372	101.257	93.0341	82.7689	88.0051	64.1438
AABR07052519.1	1.50689	0.637683	1.20192	0.530555	0.595727	NA	1	0.976514	1.74616	0.872094	1.08879	0.959115	2.50815	2.86973	1.03458
AABR07052523.1	13.0209	-0.0119547	0.427466	-0.0279665	0.977689	NA	1	15.6242	8.73079	13.9535	14.1543	10.5503	11.2867	14.3487	15.5187
AABR07052859.1	0.228707	0.13904	3.53381	0.0393457	0.968615	NA	1	0	0.873079	0	0	0	0	0.956577	0
AABR07053065.1	0.378216	2.12425	3.1512	0.674107	0.500244	NA	1	0	0	0	0	0	0	0.956577	2.06915
AABR07053166.1	18.5681	-1.33862	0.610583	-2.19236	0.0283534	NA	1	33.2015	34.0501	26.1628	13.0655	23.0188	8.77852	0.956577	9.31119
AABR07053185.1	326.435	-0.0660639	0.107555	-0.614231	0.539063	NA	1	323.226	309.943	348.838	354.946	348.159	303.486	329.062	293.82
AABR07053188.1	0.480288	0.137922	2.28648	0.0603208	0.9519	NA	1	0.976514	0	0.872094	0	0.959115	0	0	1.03458
AABR07053472.1	251.665	-0.103306	0.128803	-0.80205	0.422524	NA	1	210.927	275.893	292.151	263.487	245.533	233.258	245.84	246.229
AABR07053500.2	0.726332	0.0406779	1.84756	0.0220172	0.982434	NA	1	0.976514	0.873079	0	1.08879	0.959115	0	1.91315	0
AABR07053509.1	0.238457	0.13904	3.53381	0.0393457	0.968615	NA	1	0	0.873079	0	0	0	0	0	1.03458
AABR07053516.1	263.752	-0.123709	0.134838	-0.917465	0.358899	NA	1	283.189	304.705	256.396	255.866	217.719	232.004	261.145	298.993
AABR07053635.2	0.517157	0.181101	2.25929	0.0801582	0.936111	NA	1	0.976514	0	0.872094	0	0	1.25407	0	1.03458
AABR07053716.1	1.22892	-1.89146	1.51675	-1.24705	0.21238	NA	1	1.95303	1.74616	0.872094	3.26637	0.959115	0	0	1.03458
AABR07053734.1	0.726118	-0.80146	2.07228	-0.386754	0.698939	NA	1	0.976514	2.61924	0	0	0.959115	1.25407	0	0
AABR07053734.2	7.05359	0.306073	0.626239	0.488748	0.62502	NA	1	9.76514	5.23848	1.74419	8.71032	7.67292	7.52444	9.56577	6.20746
AABR07053741.1	174.732	-0.0080205	0.144343	-0.0555654	0.955688	NA	1	175.773	153.662	189.244	181.828	142.908	186.857	186.532	181.051
AABR07053749.1	3.33545	0.133306	0.859747	0.155053	0.87678	NA	1	2.92954	1.74616	2.61628	5.44395	3.83646	5.0163	0.956577	4.13831
AABR07053749.2	27.334	-0.593658	0.323204	-1.83679	0.0662405	NA	1	28.3189	35.7963	39.2442	28.3085	18.2232	17.557	31.567	19.657
AABR07053828.1	0.286081	1.64501	3.46882	0.474227	0.635338	NA	1	0	0	0	0	0	1.25407	0	1.03458
AABR07053837.1	2.20318	-0.22498	1.09906	-0.204702	0.837805	NA	1	0	1.74616	3.48838	4.35516	2.87734	1.25407	2.86973	1.03458
AABR07054000.1	252.108	-0.0885123	0.110364	-0.802005	0.42255	NA	1	252.917	259.305	258.14	268.931	218.678	245.799	254.449	258.644
AABR07054189.1	71.7565	0.103861	0.231832	0.448001	0.654152	NA	1	85.9333	57.6232	53.1977	80.5705	91.1159	76.4985	66.0038	63.1092
AABR07054262.1	3.73013	-0.0380797	0.772162	-0.0493157	0.960668	NA	1	5.85909	3.49232	3.48838	2.17758	2.87734	5.0163	3.82631	3.10373
AABR07054266.1	2.35382	0.573594	1.015	0.565116	0.571995	NA	1	1.95303	0.873079	2.61628	2.17758	5.75469	2.50815	1.91315	1.03458
AABR07054286.1	4.87136	0.299675	0.921783	0.325103	0.745103	NA	1	3.90606	7.85771	3.48838	2.17758	0	2.50815	7.65261	11.3803
AABR07054341.1	0.740243	-0.0064464	2.02862	-0.00317772	0.997465	NA	1	0	0	0.872094	2.17758	0.959115	0	1.91315	0
AABR07054341.2	0.265771	0.13904	3.53381	0.0393457	0.968615	NA	1	0	0	0.872094	0	0	1.25407	0	0
AABR07054361.1	25.6875	-0.376104	0.310432	-1.21155	0.225685	NA	1	25.3894	31.4309	31.3954	27.2198	21.1005	30.0978	18.175	20.6915
AABR07054362.1	12.9208	0.235102	0.480505	0.489281	0.624643	NA	1	8.78863	11.35	8.72094	18.5094	10.5503	21.3193	8.60919	15.5187
AABR07054367.1	448.151	0.114377	0.0901043	1.26938	0.204306	NA	1	468.727	428.682	404.652	420.273	477.639	453.975	467.766	463.491
AABR07054368.1	55.9387	0.201664	0.242671	0.831018	0.405963	NA	1	61.5204	44.527	40.9884	62.061	66.1789	46.4007	55.4815	70.3513
AABR07054456.2	41.3941	-0.292022	0.249493	-1.17046	0.241816	NA	1	45.8962	49.7655	36.6279	50.0844	43.1602	38.8763	31.567	35.1756
AABR07054578.1	343.554	0.0403098	0.159068	0.253412	0.79995	NA	1	337.874	350.978	395.931	270.02	295.407	300.978	423.764	373.482
AABR07054614.1	20.3014	0.577396	0.43042	1.34147	0.179767	NA	1	23.4363	16.5885	11.3372	14.1543	39.3237	16.303	26.7842	14.4841
AABR07055492.1	0.696065	0.158214	1.85544	0.0852702	0.932047	NA	1	0	1.74616	0.872094	0	0.959115	0	0.956577	1.03458
AABR07055527.1	0.729806	-0.913584	1.86759	-0.489177	0.624717	NA	1	0	0.873079	0.872094	2.17758	0.959115	0	0.956577	0
AABR07055919.1	48.4218	-0.422434	0.370417	-1.14043	0.254108	NA	1	34.178	78.5771	57.5582	51.1731	24.937	38.8763	29.6539	72.4204
AABR07055943.1	4.08368	0.393034	0.747533	0.525775	0.599045	NA	1	1.95303	3.49232	4.36047	4.35516	2.87734	3.76222	6.69604	5.17289
AABR07056013.1	3.69018	-0.0422346	0.787962	-0.0535998	0.957254	NA	1	2.92954	2.61924	6.10466	3.26637	1.91823	3.76222	4.78288	4.13831
AABR07056369.1	0.637047	0.751411	1.94402	0.386525	0.699108	NA	1	0.976514	0	0.872094	0	0.959115	1.25407	0	1.03458
AABR07056503.1	0.848013	1.21724	2.03893	0.596999	0.550508	NA	1	0.976514	0	0	1.08879	0	3.76222	0.956577	0
AABR07056556.1	0.415404	2.23809	3.07415	0.728034	0.466593	NA	1	0	0	0	0	0	1.25407	0	2.06915
AABR07056633.1	114.645	-0.10331	0.198313	-0.520945	0.602405	NA	1	103.511	123.104	130.814	116.501	76.7292	136.694	125.312	104.492
AABR07056668.1	0.251386	0.13904	3.53381	0.0393457	0.968615	NA	1	0.976514	0	0	0	0	0	0	1.03458
AABR07056686.1	24.5703	-0.167237	0.367033	-0.455646	0.648644	NA	1	24.4129	17.4616	27.0349	34.8413	23.0188	32.6059	13.3921	23.7953
AABR07056845.1	0.489844	0.169165	2.58169	0.065525	0.947756	NA	1	0.976514	0.873079	0	0	0	0	0	2.06915
AABR07057196.1	34.1557	0.122831	0.322842	0.380468	0.703598	NA	1	27.3424	27.0655	34.8838	41.374	19.1823	42.6385	37.3065	43.4522
AABR07057423.1	414.249	0.269678	0.130953	2.05935	0.0394612	NA	1	373.029	320.42	345.349	464.913	455.579	476.548	408.458	469.698
AABR07057436.1	0.480411	0.137431	2.28641	0.0601078	0.95207	NA	1	0.976514	0.873079	0	0	0.959115	0	0	1.03458
AABR07057460.1	15.47	0.524236	0.464032	1.12974	0.258585	NA	1	22.4598	7.85771	13.9535	6.53274	19.1823	13.7948	17.2184	22.7607
AABR07057617.1	0.89205	0.409925	1.9235	0.213114	0.831238	NA	1	0.976514	0	0	2.17758	0	0	1.91315	2.06915
AABR07057946.1	15.4791	0.807995	0.550691	1.46724	0.142311	NA	1	3.90606	6.11156	16.5698	18.5094	23.9779	21.3193	8.60919	24.8299
AABR07057997.1	10.1334	0.00259661	0.560217	0.00463502	0.996302	NA	1	5.85909	12.2231	9.59303	13.0655	5.75469	5.0163	18.175	11.3803
AABR07058017.2	3.72098	0.331236	0.817236	0.405313	0.685247	NA	1	2.92954	4.3654	2.61628	3.26637	0.959115	3.76222	6.69604	5.17289
AABR07058254.1	1.51883	-0.0368544	1.47546	-0.0249783	0.980072	NA	1	0	3.49232	2.61628	0	1.91823	1.25407	2.86973	0
AABR07058366.1	20.7751	0.236889	0.490521	0.482934	0.629143	NA	1	28.3189	10.477	14.8256	22.8646	8.63203	18.8111	22.9578	39.3139
AABR07058412.1	84.5462	0.0111385	0.196495	0.0566859	0.954795	NA	1	106.44	80.3233	77.6163	72.949	78.6474	72.7363	96.6143	91.0428
AABR07058413.1	0.21827	-1.26979	3.5295	-0.359765	0.719023	NA	1	0	1.74616	0	0	0	0	0	0
AABR07058464.1	32.7768	0.240442	0.31216	0.770253	0.44115	NA	1	28.3189	27.9385	33.1396	30.4861	26.8552	38.8763	24.871	51.7289
AABR07058479.1	1.01296	0.936639	1.67314	0.55981	0.575609	NA	1	0.976514	0	1.74419	0	1.91823	2.50815	0.956577	0
AABR07058519.1	21.6478	-0.182341	0.353935	-0.515182	0.606426	NA	1	28.3189	17.4616	18.314	28.3085	24.937	18.8111	15.3052	21.7261
AABR07058578.1	1.11118	-0.169773	1.40253	-0.121047	0.903654	NA	1	0.976514	0.873079	1.74419	1.08879	1.91823	1.25407	0	1.03458
AABR07058578.2	0.231199	-1.30567	3.52777	-0.370112	0.711299	NA	1	0.976514	0.873079	0	0	0	0	0	0
AABR07058615.1	1.25493	-1.89069	1.55062	-1.21932	0.222724	NA	1	3.90606	0.873079	0.872094	2.17758	0	1.25407	0.956577	0
AABR07058706.1	0.494355	0.173139	2.57736	0.0671769	0.946441	NA	1	0	0	1.74419	0	0	1.25407	0.956577	0
AABR07058831.1	9.39412	-0.413591	0.535975	-0.771661	0.440315	NA	1	8.78863	11.35	8.72094	14.1543	4.79557	8.77852	13.3921	5.17289
AABR07058899.1	1.01654	0.783133	1.91926	0.408038	0.683246	NA	1	1.95303	0	0	1.08879	3.83646	1.25407	0	0
AABR07058914.1	3.77901	0.0532934	0.822159	0.0648213	0.948316	NA	1	1.95303	2.61924	6.97675	3.26637	1.91823	2.50815	4.78288	6.20746
AABR07058934.1	2.9225	0.207793	0.98275	0.21144	0.832544	NA	1	4.88257	1.74616	0	4.35516	3.83646	2.50815	1.91315	4.13831
AABR07059002.1	9.7474	0.167537	0.501991	0.333744	0.738573	NA	1	7.81212	7.85771	11.3372	9.79911	12.4685	7.52444	6.69604	14.4841
AABR07059168.1	0.255988	0.13904	3.53381	0.0393457	0.968615	NA	1	0	0	0	1.08879	0.959115	0	0	0
AABR07059232.1	538.635	0.0459345	0.0915928	0.501508	0.616014	NA	1	562.472	538.69	525	493.222	496.821	555.555	579.686	557.637
AABR07059632.3	12.7372	0.498528	0.430904	1.15694	0.247299	NA	1	8.78863	10.477	13.9535	8.71032	11.5094	17.557	14.3487	16.5532
AABR07059663.1	73.5302	-0.639862	0.315864	-2.02576	0.0427899	NA	1	46.8727	131.835	83.721	95.8135	41.2419	48.9089	61.2209	78.6279
AABR07059882.1	1.21366	0.191084	1.44762	0.131999	0.894985	NA	1	0.976514	2.61924	0.872094	0	1.91823	1.25407	0	2.06915
AABR07060145.1	3.22558	0.0790627	1.32056	0.0598707	0.952259	NA	1	0.976514	0.873079	0	10.8879	2.87734	0	1.91315	8.27662
AABR07060293.1	0.278824	0.139041	3.48935	0.0398471	0.968215	NA	1	0.976514	0	0	0	0	1.25407	0	0
AABR07060593.1	0.892214	-2.20147	1.90177	-1.15759	0.247031	NA	1	0	0.873079	1.74419	3.26637	0	1.25407	0	0
AABR07060610.1	3.23134	-2.03186	1.02185	-1.98842	0.0467653	NA	1	3.90606	6.98463	3.48838	6.53274	0	0	2.86973	2.06915
AABR07060628.1	0.231199	-1.30567	3.52777	-0.370112	0.711299	NA	1	0.976514	0.873079	0	0	0	0	0	0
AABR07060778.1	22.2376	-0.229922	0.327538	-0.701969	0.482699	NA	1	27.3424	21.827	22.6744	23.9534	22.0596	25.0815	15.3052	19.657
AABR07060872.1	3.88499	1.64691	0.936792	1.75804	0.0787415	NA	1	0	0.873079	4.36047	2.17758	3.83646	10.0326	6.69604	3.10373
AABR07060915.1	0.47631	-2.30665	2.15956	-1.06811	0.28547	NA	1	0.976514	0.873079	0.872094	1.08879	0	0	0	0
AABR07061310.1	4.77938	-0.714649	0.722351	-0.989338	0.322498	NA	1	4.88257	3.49232	7.84884	7.62153	4.79557	2.50815	1.91315	5.17289
AABR07061335.1	0.674997	-1.79968	2.77737	-0.647981	0.516997	NA	1	0	4.3654	0	0	0	0	0	1.03458
AABR07061532.1	0.596199	-1.58428	1.90606	-0.831178	0.405873	NA	1	0.976514	0.873079	0.872094	1.08879	0.959115	0	0	0
AABR07061614.3	42.0456	-0.286416	0.264502	-1.08285	0.278876	NA	1	36.131	51.5117	36.6279	60.9723	39.3237	36.3681	39.2197	36.2102
AABR07061707.1	6.97643	-0.0477007	0.609379	-0.0782776	0.937607	NA	1	4.88257	10.477	5.23256	7.62153	7.67292	8.77852	2.86973	8.27662
AABR07061825.1	3.91953	-0.0782892	0.877413	-0.0892273	0.928901	NA	1	2.92954	1.74616	6.10466	5.44395	6.7138	1.25407	0.956577	6.20746
AABR07061825.2	127.467	0.10222	0.18967	0.538936	0.589931	NA	1	130.853	103.896	96.8024	161.141	138.113	142.964	130.094	115.873
AABR07061869.1	0.477795	1.38567	2.22092	0.623918	0.532682	NA	1	0	0	0.872094	0	0.959115	0	0.956577	1.03458
AABR07061902.1	1.77619	-0.266804	1.18056	-0.225998	0.821203	NA	1	4.88257	0.873079	0.872094	1.08879	0.959115	2.50815	0.956577	2.06915
AABR07061964.1	0.265771	0.13904	3.53381	0.0393457	0.968615	NA	1	0	0	0.872094	0	0	1.25407	0	0
AABR07062138.1	0.238457	0.13904	3.53381	0.0393457	0.968615	NA	1	0	0.873079	0	0	0	0	0	1.03458
AABR07062138.2	1.37635	-0.469049	1.6286	-0.288007	0.773342	NA	1	0.976514	4.3654	0.872094	0	0	3.76222	0	1.03458
AABR07062154.1	10.2928	-0.17603	0.527994	-0.333393	0.738838	NA	1	6.8356	14.8423	7.84884	14.1543	5.75469	8.77852	8.60919	15.5187
AABR07062350.1	0.360521	-0.583756	2.74891	-0.212359	0.831827	NA	1	0.976514	0.873079	0	0	0	0	0	1.03458
AABR07062466.1	0.541752	1.4767	2.17039	0.680385	0.496261	NA	1	0	0	0	1.08879	0	1.25407	0.956577	1.03458
AABR07062570.1	994.569	-0.00998455	0.0864961	-0.115433	0.908102	NA	1	964.796	1078.25	1023.84	924.383	920.75	953.096	1058.93	1032.51
AABR07062753.1	1.41492	-0.820706	1.42314	-0.576686	0.564151	NA	1	1.95303	4.3654	0.872094	0	1.91823	1.25407	0.956577	0
AABR07063082.1	8.00945	0.893655	0.769665	1.1611	0.245603	NA	1	4.88257	4.3654	7.84884	5.44395	28.7734	3.76222	3.82631	5.17289
AABR07063276.1	0.621111	-0.549458	2.42617	-0.226471	0.820835	NA	1	0	0.873079	0	2.17758	1.91823	0	0	0
AABR07063279.1	2505.99	0.014832	0.084093	0.176376	0.859999	0.963683	0.963683	2548.7	2295.33	2529.07	2602.21	2744.99	2330.07	2657.37	2340.21
AABR07063281.1	806.997	0.0829649	0.0765974	1.08313	0.278751	NA	1	775.352	828.552	766.57	765.42	851.694	796.337	873.355	798.694
AABR07063632.1	1.70977	-0.252195	1.33667	-0.188673	0.850349	NA	1	1.95303	4.3654	0	1.08879	0	1.25407	1.91315	3.10373
AABR07063703.1	0.351089	-0.583777	2.76946	-0.210791	0.83305	NA	1	0.976514	0.873079	0	0	0.959115	0	0	0
AABR07063704.1	0.760022	0.171531	1.83768	0.0933408	0.925633	NA	1	0	1.74616	0	1.08879	0	1.25407	0.956577	1.03458
AABR07064000.1	5.59608	-0.970514	0.761288	-1.27483	0.202369	NA	1	6.8356	3.49232	8.72094	10.8879	5.75469	0	2.86973	6.20746
AABR07064048.1	0.228584	0.13904	3.53381	0.0393457	0.968615	NA	1	0	0	0.872094	0	0	0	0.956577	0
AABR07064305.1	1.85497	-0.206055	1.34146	-0.153605	0.877921	NA	1	3.90606	1.74616	0	2.17758	0.959115	5.0163	0	1.03458
AABR07064502.1	0.401993	-0.583666	2.6692	-0.218667	0.826909	NA	1	0	0.873079	0	1.08879	0	1.25407	0	0
AABR07064702.1	0.238334	0.13904	3.53381	0.0393457	0.968615	NA	1	0	0	0.872094	0	0	0	0	1.03458
AABR07064716.1	0.360521	-0.583756	2.74891	-0.212359	0.831827	NA	1	0.976514	0.873079	0	0	0	0	0	1.03458
AABR07064719.2	374.107	-0.473098	0.230481	-2.05266	0.0401058	NA	1	270.495	516.863	451.745	500.844	252.247	242.036	313.757	444.868
AABR07064753.1	0.433091	2.28783	3.04115	0.75229	0.451876	NA	1	0	0	0	0	0	2.50815	0.956577	0
AABR07064804.1	2256.98	0.00818868	0.0743765	0.110098	0.912332	NA	1	2171.77	2194.05	2407.85	2228.75	2103.34	2185.85	2410.57	2353.66
AABR07064810.1	0.752608	-0.916354	1.85891	-0.492953	0.622046	NA	1	0.976514	0.873079	0	2.17758	0.959115	0	0	1.03458
AABR07064867.2	0.892718	0.536853	1.53714	0.349254	0.726899	NA	1	0.976514	0	0.872094	1.08879	0.959115	1.25407	0.956577	1.03458
AABR07064980.1	144.284	-0.12367	0.210162	-0.588451	0.55623	NA	1	163.078	139.693	107.268	192.716	163.05	129.17	106.18	153.117
AABR07064983.1	0.348279	0.824423	3.29508	0.250198	0.802434	NA	1	0	0.873079	0	0	0	0	1.91315	0
AABR07065010.1	1.15086	-0.848269	1.63978	-0.517308	0.604941	NA	1	0	0.873079	1.74419	3.26637	0	1.25407	0	2.06915
AABR07065031.1	8.53119	0.295128	0.541939	0.544578	0.586044	NA	1	7.81212	6.11156	11.3372	5.44395	9.59115	5.0163	10.5223	12.4149
AABR07065113.1	2.62118	-0.628929	0.972804	-0.646512	0.517948	NA	1	1.95303	3.49232	6.10466	1.08879	1.91823	2.50815	2.86973	1.03458
AABR07065139.1	0.350965	-0.583195	2.76964	-0.210567	0.833225	NA	1	0.976514	0	0.872094	0	0.959115	0	0	0
AABR07065139.2	2.44412	1.28997	1.17045	1.10211	0.270412	NA	1	2.92954	0	1.74419	1.08879	8.63203	1.25407	2.86973	1.03458
AABR07065362.1	0.604267	0.640058	2.14392	0.298546	0.765287	NA	1	0	0.873079	0	1.08879	0.959115	0	1.91315	0
AABR07065438.2	14.3724	0.815305	0.679701	1.19951	0.230331	NA	1	4.88257	18.3347	6.10466	11.9767	10.5503	46.4007	10.5223	6.20746
AABR07065531.24	4.40497	-2.33047	1.43851	-1.62006	0.10522	NA	1	0	2.61924	2.61628	23.9534	0	5.0163	0	1.03458
AABR07065531.6	0.245111	-1.30501	3.52781	-0.369922	0.711441	NA	1	0	0	0.872094	1.08879	0	0	0	0
AABR07065590.1	3.6418	0.130238	0.817331	0.159345	0.873397	NA	1	3.90606	3.49232	4.36047	2.17758	7.67292	2.50815	1.91315	3.10373
AABR07065593.1	18.4272	-0.0366027	0.364898	-0.100309	0.920099	NA	1	17.5773	21.827	20.0582	15.2431	15.3458	13.7948	23.9144	19.657
AABR07065776.1	0.238457	0.13904	3.53381	0.0393457	0.968615	NA	1	0	0.873079	0	0	0	0	0	1.03458
AABR07066379.1	790.899	0.370035	0.192185	1.9254	0.0541788	NA	1	923.783	681.875	582.559	571.615	905.404	1024.58	1032.15	605.228
AABR07066529.1	54.4317	-0.067047	0.243267	-0.275611	0.782847	NA	1	61.5204	58.4963	45.3489	57.7059	43.1602	45.1467	51.6552	72.4204
AABR07066700.1	471.527	0.181507	0.194483	0.933282	0.350675	NA	1	538.059	381.536	494.477	353.857	602.324	461.499	595.947	344.514
AABR07066800.1	21.7923	-0.244706	0.356262	-0.686871	0.492164	NA	1	20.5068	28.8116	26.1628	18.5094	17.2641	23.8274	13.3921	25.8644
AABR07066818.1	4.31365	0.800596	0.789217	1.01442	0.310383	NA	1	2.92954	1.74616	2.61628	5.44395	4.79557	3.76222	2.86973	10.3458
AABR07067267.1	208.627	0.0255374	0.129309	0.197491	0.843443	NA	1	187.491	220.016	231.105	187.272	192.782	214.447	211.403	224.503
AABR07067339.1	0.408146	0.912552	2.6678	0.342061	0.732305	NA	1	0.976514	0	0	0	0	1.25407	0	1.03458
AABR07067388.1	0.278824	0.139041	3.48935	0.0398471	0.968215	NA	1	0.976514	0	0	0	0	1.25407	0	0
AABR07067600.1	9.92578	-0.364354	0.57227	-0.636681	0.524333	NA	1	8.78863	6.98463	19.1861	9.79911	4.79557	6.27037	15.3052	8.27662
AABR07067749.1	3.81864	1.06563	0.898815	1.18559	0.235784	NA	1	0.976514	1.74616	0.872094	6.53274	2.87734	3.76222	8.60919	5.17289
AABR07067762.1	4.64675	-0.159919	0.896375	-0.178406	0.858404	NA	1	1.95303	7.85771	4.36047	5.44395	0	2.50815	5.73946	9.31119
AABR07067814.1	0.567183	-0.380478	2.90725	-0.130872	0.895876	NA	1	0	2.61924	0	0	1.91823	0	0	0
AABR07068042.1	0.387835	-0.583123	2.69344	-0.216497	0.8286	NA	1	0.976514	0	0.872094	0	0	1.25407	0	0
AABR07068084.1	0.485012	0.107345	2.58675	0.041498	0.966899	NA	1	0	0.873079	0	1.08879	1.91823	0	0	0
AABR07068154.1	7.77418	-0.740739	0.558707	-1.32581	0.184903	NA	1	6.8356	8.73079	12.2093	10.8879	4.79557	8.77852	4.78288	5.17289
AABR07068253.1	1.84914	-0.0963812	1.15158	-0.0836944	0.933299	NA	1	4.88257	0.873079	0.872094	1.08879	1.91823	1.25407	2.86973	1.03458
AABR07068536.1	3.28568	-1.01726	1.19592	-0.850604	0.39499	NA	1	3.90606	10.477	0.872094	2.17758	3.83646	5.0163	0	0
AABR07068587.1	8.41089	-0.247619	0.577768	-0.428578	0.66823	NA	1	3.90606	9.60387	12.2093	10.8879	4.79557	5.0163	10.5223	10.3458
AABR07068694.1	308.188	-0.0379385	0.114902	-0.330182	0.741263	NA	1	312.485	313.435	286.919	337.525	346.24	283.421	280.277	305.2
AABR07068728.1	23.6331	0.174459	0.366147	0.476474	0.633737	NA	1	26.3659	16.5885	21.8023	23.9534	23.9779	28.8437	13.3921	34.141
AABR07068799.1	1.11067	-0.170904	1.40257	-0.121851	0.903017	NA	1	0.976514	1.74616	0.872094	1.08879	0	1.25407	1.91315	1.03458
AABR07069454.1	111.637	0.091304	0.170609	0.535165	0.592536	NA	1	123.041	105.643	109.012	94.7248	106.462	114.121	138.704	101.389
AABR07069466.1	369.951	-0.0396502	0.114646	-0.34585	0.729456	NA	1	376.935	329.151	402.907	390.876	334.731	393.779	396.023	335.203
AABR07069490.1	0.245111	-1.30501	3.52781	-0.369922	0.711441	NA	1	0	0	0.872094	1.08879	0	0	0	0
AABR07069821.1	3.56646	-0.359632	0.824785	-0.436032	0.662814	NA	1	4.88257	3.49232	4.36047	3.26637	0.959115	3.76222	5.73946	2.06915
AABR07069837.1	0.231076	-1.30501	3.52781	-0.369922	0.711441	NA	1	0.976514	0	0.872094	0	0	0	0	0
AABR07070043.1	19.2511	0.306226	0.391325	0.782536	0.433899	NA	1	14.6477	13.9693	20.0582	20.687	26.8552	12.5407	28.6973	16.5532
AABR07070225.1	2.0181	-0.762077	1.18026	-0.645686	0.518483	NA	1	1.95303	3.49232	2.61628	2.17758	3.83646	0	0	2.06915
AABR07070238.1	2.15237	-0.857245	1.06573	-0.804375	0.421181	NA	1	3.90606	1.74616	4.36047	1.08879	0.959115	1.25407	2.86973	1.03458
AABR07070307.1	57.2249	0.553283	0.345868	1.5997	0.109666	NA	1	23.4363	75.0848	34.8838	52.2619	57.5469	48.9089	87.0485	78.6279
AABR07070518.1	43.7111	0.403367	0.264142	1.52708	0.12674	NA	1	44.9197	28.8116	31.3954	45.7292	51.7922	58.9415	48.7854	39.3139
AABR07070609.1	0.53021	0.134726	2.54409	0.0529566	0.957767	NA	1	1.95303	0	0	0	0	1.25407	0	1.03458
AABR07070679.1	1.0663	-0.921268	1.64666	-0.559475	0.575838	NA	1	1.95303	0	2.61628	1.08879	0.959115	0	1.91315	0
AABR07070892.1	0.76733	-0.102527	2.31857	-0.0442199	0.964729	NA	1	0	0	0	3.26637	0.959115	0	1.91315	0
AABR07070957.1	0.487064	-1.19754	2.22337	-0.538616	0.590152	NA	1	0.976514	0	0.872094	1.08879	0.959115	0	0	0
AABR07071000.1	15.3454	-0.0828887	0.397376	-0.20859	0.834768	NA	1	16.6007	14.8423	12.2093	19.5982	10.5503	16.303	18.175	14.4841
AABR07071101.1	1.83913	-0.0881001	1.30969	-0.0672678	0.946368	NA	1	0	1.74616	2.61628	3.26637	4.79557	1.25407	0	1.03458
AABR07071195.1	0.797426	1.14983	2.26467	0.507724	0.611647	NA	1	1.95303	0	0	0	1.91823	2.50815	0	0
AABR07071198.1	1.38586	0.367352	1.30907	0.280621	0.779001	NA	1	2.92954	0.873079	0	1.08879	0.959115	1.25407	1.91315	2.06915
AABR07071244.1	3100.85	-0.0794665	0.0687153	-1.15646	0.247493	0.664632	0.664632	3161.95	2996.41	3281.69	3305.57	3170.83	3078.75	3015.13	2796.46
AABR07071287.1	12.0409	0.0864727	0.686667	0.125931	0.899786	NA	1	11.7182	8.73079	19.1861	6.53274	8.63203	32.6059	4.78288	4.13831
AABR07071294.1	0.900293	1.46253	1.76473	0.828757	0.407242	NA	1	0	0	0.872094	1.08879	1.91823	1.25407	0	2.06915
AABR07071482.1	0.276331	1.58682	3.50228	0.453083	0.650489	NA	1	0	0	0	0	0	1.25407	0.956577	0
AABR07071482.2	4.74125	-0.411328	0.752419	-0.546674	0.584603	NA	1	5.85909	8.73079	1.74419	5.44395	6.7138	2.50815	3.82631	3.10373
AABR07071500.1	0.473153	-1.15964	2.54481	-0.455686	0.648616	NA	1	1.95303	0.873079	0	0	0.959115	0	0	0
AABR07071747.1	0.708262	1.96252	2.28863	0.857509	0.391164	NA	1	0	0	0	1.08879	0	2.50815	0	2.06915
AABR07071765.1	52.5017	-0.112907	0.217688	-0.518667	0.603993	NA	1	45.8962	53.2578	60.1745	58.7947	46.9966	50.163	47.8288	56.9017
AABR07071779.1	1.07717	-0.264852	1.60311	-0.165211	0.868778	NA	1	1.95303	0	1.74419	1.08879	1.91823	0	1.91315	0
AABR07071848.1	0.473818	-1.16037	2.2325	-0.51976	0.603231	NA	1	0	0.873079	0.872094	1.08879	0	0	0.956577	0
AABR07071864.1	0.5052	1.38103	2.49114	0.554374	0.579323	NA	1	0	0	0	1.08879	1.91823	0	0	1.03458
AABR07071891.2	13.177	-0.245157	0.497903	-0.492379	0.622451	NA	1	9.76514	21.827	15.6977	9.79911	8.63203	7.52444	11.4789	20.6915
AABR07071891.3	6.29095	0.512381	0.791624	0.647254	0.517468	NA	1	4.88257	6.11156	9.59303	0	5.75469	3.76222	5.73946	14.4841
AABR07071935.1	2.55815	-0.891475	0.985259	-0.904813	0.365565	NA	1	4.88257	1.74616	3.48838	3.26637	3.83646	1.25407	0.956577	1.03458
AABR07071986.1	84.0706	0.0475659	0.232858	0.20427	0.838143	NA	1	88.8628	71.5925	57.5582	113.234	88.2386	95.3096	69.8301	87.9391
AABR07072025.1	7.44619	0.53334	0.656061	0.812943	0.416251	NA	1	5.85909	6.11156	3.48838	8.71032	5.75469	18.8111	6.69604	4.13831
AABR07072078.1	1.98248	1.28362	1.17497	1.09247	0.274628	NA	1	1.95303	1.74616	0.872094	0	5.75469	2.50815	0.956577	2.06915
AABR07072078.2	0.470855	0.107751	2.60513	0.0413613	0.967008	NA	1	0.976514	0	0.872094	0	1.91823	0	0	0
AABR07072096.1	5.07318	0.60187	0.810052	0.743001	0.457481	NA	1	0.976514	3.49232	5.23256	6.53274	12.4685	3.76222	1.91315	6.20746
AABR07072108.1	179.547	-0.1831	0.143009	-1.28033	0.200428	NA	1	167.96	191.204	186.628	217.758	166.886	188.111	175.054	142.772
AABR07072207.1	9.27124	-0.269112	0.548888	-0.490285	0.623932	NA	1	10.7417	6.11156	9.59303	14.1543	12.4685	10.0326	3.82631	7.24204
AABR07072261.1	0.586807	0.692975	2.16028	0.32078	0.748377	NA	1	0	0	1.74419	0	0.959115	0	0.956577	1.03458
AABR07072283.2	1.45934	0.138376	1.19922	0.115388	0.908138	NA	1	0.976514	0.873079	2.61628	1.08879	1.91823	1.25407	1.91315	1.03458
AABR07072356.1	208.62	0.106951	0.149519	0.715302	0.474422	NA	1	237.293	171.124	175.291	221.024	243.615	211.939	202.794	205.881
AABR07072371.1	0.625122	1.84481	2.07115	0.890719	0.37308	NA	1	0	0	0.872094	0	1.91823	1.25407	0.956577	0
AABR07072400.1	8.3153	-0.51084	0.60764	-0.840696	0.400518	NA	1	5.85909	13.0962	6.97675	13.0655	9.59115	8.77852	1.91315	7.24204
AABR07072440.1	0.238457	0.13904	3.53381	0.0393457	0.968615	NA	1	0	0.873079	0	0	0	0	0	1.03458
AABR07072463.1	1.41619	-0.407813	1.51049	-0.269988	0.78717	NA	1	0	0.873079	3.48838	2.17758	2.87734	0	1.91315	0
AABR07072539.4	1.72339	0.941161	1.20852	0.778771	0.436114	NA	1	0	0.873079	1.74419	2.17758	2.87734	1.25407	3.82631	1.03458
AABR07072539.5	0.348596	0.827811	2.77513	0.298296	0.765477	NA	1	0	0.873079	0	0	0.959115	0	0.956577	0
AABR07072639.2	13.9982	-0.414686	0.457023	-0.907364	0.364214	NA	1	11.7182	20.9539	18.314	13.0655	7.67292	7.52444	17.2184	15.5187
AABR07072676.2	1.58728	0.879169	1.33609	0.658018	0.510526	NA	1	0	1.74616	2.61628	0	3.83646	2.50815	0.956577	1.03458
AABR07072761.1	0.381332	-1.97369	3.16306	-0.623981	0.53264	NA	1	0	0.873079	0	2.17758	0	0	0	0
AABR07072818.1	0.249211	1.58145	3.52733	0.448342	0.653907	NA	1	0	0	0	0	0.959115	0	0	1.03458
AABR07072933.1	5.83536	-1.35679	0.790883	-1.71554	0.086247	NA	1	3.90606	5.23848	14.8256	9.79911	3.83646	0	2.86973	6.20746
AABR07073038.3	2.8425	0.78845	0.899967	0.876087	0.380982	NA	1	1.95303	2.61924	2.61628	1.08879	2.87734	2.50815	2.86973	6.20746
AABR07073146.1	0.592342	1.66642	2.86768	0.581103	0.561171	NA	1	0.976514	0	0	0	0	3.76222	0	0
AABR07073181.1	89.7208	0.375197	0.217853	1.72225	0.0850245	NA	1	93.7454	89.0541	54.0698	75.1265	89.1977	124.153	88.9616	103.458
AABR07073186.2	1.18641	-1.10687	1.47181	-0.752046	0.452023	NA	1	0	2.61924	1.74419	2.17758	0.959115	0	0.956577	1.03458
AABR07073270.1	3.57996	0.0225543	0.806683	0.0279593	0.977695	NA	1	2.92954	2.61924	4.36047	4.35516	4.79557	3.76222	4.78288	1.03458
AABR07073466.1	0.367175	-1.924	2.68134	-0.71755	0.473035	NA	1	0.976514	0	0.872094	1.08879	0	0	0	0
Aacs	838.112	0.0836469	0.0673435	1.24209	0.214202	NA	1	801.718	816.329	805.815	831.836	867.04	865.311	869.528	847.319
Aadat	183.471	-0.155757	0.195711	-0.795853	0.426118	NA	1	163.078	193.824	184.884	233.001	203.332	144.219	217.143	128.288
Aagab	1693.47	-0.0329633	0.0713828	-0.461781	0.644238	NA	1	1652.26	1740.05	1668.32	1789.97	1712.02	1734.38	1533.39	1717.4
Aak1	7664.19	0.168833	0.100383	1.6819	0.0925888	0.521066	0.521066	7150.04	7523.32	7812.22	6378.13	7001.54	7830.44	8690.5	8927.37
Aamdc	108.359	-0.132205	0.159933	-0.826629	0.408447	NA	1	108.393	104.77	107.268	133.921	105.503	95.3096	106.18	105.527
Aamp	3051.66	0.0889	0.0988058	0.899744	0.368256	0.752228	0.752228	2902.2	2573.84	2997.39	3357.83	3335.8	3364.68	2867.82	3013.72
Aanat	4.01716	0.142631	0.72936	0.195556	0.844958	NA	1	3.90606	3.49232	3.48838	4.35516	3.83646	5.0163	2.86973	5.17289
Aar2	1037.78	0.0980373	0.0790938	1.23951	0.215158	NA	1	991.162	920.226	1012.5	1086.61	1073.25	1127.41	1037.89	1053.2
Aard	55.9257	-0.174563	0.271667	-0.642562	0.520508	NA	1	66.403	44.527	67.1512	58.7947	31.6508	58.9415	51.6552	68.2821
Aars1	4215.91	0.122501	0.078044	1.56964	0.116499	0.539032	0.539032	4393.34	3752.5	3880.82	4122.16	4644.03	4571.1	4277.81	4085.55
Aars2	273.435	0.10258	0.12124	0.846094	0.3975	NA	1	273.424	240.097	244.186	297.24	273.348	312.264	258.276	288.647
Aarsd1	1409.71	-0.0599542	0.104707	-0.57259	0.566922	NA	1	1524.34	1265.97	1459.01	1507.97	1613.23	1346.88	1259.81	1300.46
Aasdh	298.163	-0.109278	0.121581	-0.898807	0.368755	NA	1	286.119	332.643	300.872	317.927	240.738	288.437	318.54	300.027
Aasdhppt	573.459	-0.109276	0.0912371	-1.19771	0.231028	NA	1	579.073	587.582	590.407	624.966	525.595	507.9	558.641	613.504
Aass	194.52	-0.193102	0.130687	-1.47759	0.139517	NA	1	211.904	211.285	207.558	200.337	206.21	154.251	172.184	192.431
Aatf	253.712	-0.0143679	0.130844	-0.10981	0.91256	NA	1	252.917	232.239	282.558	252.599	294.448	247.053	250.623	217.261
Pcdh1	6977.75	0.336375	0.0667189	5.04167	4.61477e-07	0.000817277	0.000817277	6363.94	5795.5	6450.01	6061.3	7623.04	7921.99	7351.29	8254.89
AB124611	7.38458	-0.759227	0.64758	-1.17241	0.241034	NA	1	14.6477	6.98463	7.84884	7.62153	8.63203	7.52444	4.78288	1.03458
Abat	1392.67	0.000104997	0.134424	0.000781094	0.999377	NA	1	1235.29	1699.01	1490.41	1144.32	1224.79	1394.53	1569.74	1383.23
Abca1	279.544	0.0745928	0.217792	0.342496	0.731978	NA	1	231.434	384.155	293.024	179.65	224.433	283.421	331.932	308.304
Abca12	10.5668	-0.474359	0.511996	-0.92649	0.354191	NA	1	12.6947	17.4616	12.2093	6.53274	11.5094	10.0326	4.78288	9.31119
Abca13	16.1988	-0.706597	0.399992	-1.76653	0.0773071	NA	1	23.4363	19.2077	14.8256	22.8646	9.59115	15.0489	15.3052	9.31119
Abca14	2.86865	0.632669	1.24108	0.509771	0.610212	NA	1	0	1.74616	1.74419	5.44395	0	10.0326	1.91315	2.06915
Abca16	0.436047	-2.19423	3.46561	-0.633143	0.52664	NA	1	0	0	3.48838	0	0	0	0	0
Abca17	22.6672	0.372523	0.313849	1.18695	0.235247	NA	1	21.4833	18.3347	21.8023	17.4206	26.8552	23.8274	26.7842	24.8299
Abca2	5218.3	0.174142	0.0789532	2.20564	0.0274091	0.339768	0.339768	5364.97	5076.08	4750.29	4421.58	5207.03	5787.55	5625.63	5513.26
Abca3	2563.47	0.188196	0.0892728	2.1081	0.0350227	0.383262	0.383262	2653.19	2204.53	2503.78	2223.31	2859.12	2913.21	2595.19	2555.41
Abca4	11.0524	0.522957	0.506017	1.03348	0.301381	NA	1	4.88257	11.35	11.3372	8.71032	8.63203	8.77852	18.175	16.5532
Abca6	7.76647	-0.345875	0.658824	-0.524989	0.599591	NA	1	2.92954	16.5885	8.72094	6.53274	11.5094	5.0163	6.69604	4.13831
Abca7	628.1	0.204851	0.0973762	2.10371	0.0354038	NA	1	663.053	556.152	539.826	575.97	703.031	664.659	622.732	699.374
Abca8	265.102	-0.0963561	0.123837	-0.778091	0.436515	NA	1	249.988	297.72	305.233	241.711	236.901	254.577	268.798	265.886
Abca8a	1199.51	-0.0252387	0.120101	-0.210146	0.833553	NA	1	1176.7	1433.6	1138.95	1089.88	1003.23	1183.85	1344.95	1224.94
Abca9	41.7129	0.339175	0.2644	1.28281	0.199559	NA	1	41.9901	36.6693	40.9884	27.2198	34.5281	47.6548	48.7854	55.8672
Abcb10	528.526	0.106828	0.0810518	1.31802	0.187498	NA	1	513.647	502.894	498.838	520.442	517.922	560.571	562.467	551.43
Abcb11	1.4479	-0.812282	1.28867	-0.630325	0.528482	NA	1	0.976514	2.61924	2.61628	1.08879	0.959115	1.25407	0	2.06915
Abcb4	207.537	0.0108815	0.152357	0.0714206	0.943063	NA	1	211.904	257.558	180.523	176.384	189.905	208.176	224.796	211.054
Abcb5	0.7258	-0.802726	2.07236	-0.387349	0.698498	NA	1	0.976514	2.61924	0	0	0	1.25407	0.956577	0
Abcb6	1005.45	0.0321602	0.0806375	0.398824	0.690023	NA	1	1062.45	949.037	959.303	1008.22	1103.94	974.416	1016.84	969.399
Abcb7	169.388	-0.146466	0.312697	-0.468396	0.639501	NA	1	105.464	251.447	215.407	139.365	95.9115	120.391	192.272	234.849
Abcb8	963.346	0.097808	0.085828	1.13958	0.254461	NA	1	948.196	921.972	931.396	921.117	1096.27	996.989	880.051	1010.78
Abcb9	832.714	0.16474	0.106681	1.54424	0.122531	NA	1	790.977	681.002	787.501	883.009	939.932	841.484	790.132	947.673
Abcc1	263.184	0.347698	0.247675	1.40385	0.160364	NA	1	207.998	323.039	238.954	155.697	181.273	282.167	350.107	366.24
Abcc10	214.235	0.21323	0.122397	1.74212	0.0814874	NA	1	174.796	213.904	203.198	201.426	238.82	228.241	211.403	242.091
Abcc12	4.37575	-0.7141	0.808077	-0.883703	0.376857	NA	1	6.8356	6.98463	2.61628	5.44395	0.959115	1.25407	5.73946	5.17289
Abcc2	46.3748	-0.0377688	0.246148	-0.15344	0.878052	NA	1	33.2015	55.004	51.4535	47.9068	39.3237	47.6548	47.8288	48.6251
Abcc3	32.2824	-0.154983	0.297143	-0.521576	0.601965	NA	1	46.8727	34.0501	23.5465	31.5749	29.7326	33.86	29.6539	28.9682
Abcc4	139.145	0.0515061	0.186997	0.275438	0.78298	NA	1	129.876	176.362	140.407	99.0799	148.663	145.473	150.183	123.115
Abcc5	2281.6	0.125499	0.0918844	1.36584	0.171989	NA	1	2253.8	2387	2223.84	1864.01	2288.45	2254.83	2493.8	2487.12
Abcc6	53.6028	0.0837687	0.226966	0.36908	0.712068	NA	1	49.8022	61.9886	44.4768	52.2619	49.874	46.4007	65.0472	58.9709
Abcc8	602.417	0.199645	0.10788	1.85062	0.0642248	NA	1	639.617	562.263	562.5	479.068	690.563	588.161	649.516	647.645
Abcc9	140.848	0.194986	0.207498	0.939701	0.347371	NA	1	129.876	178.981	119.477	96.9023	145.785	124.153	183.663	147.945
Abcd1	238.833	0.12609	0.112715	1.11866	0.263286	NA	1	243.152	220.016	232.849	216.669	242.656	270.88	250.623	233.814
Abcd2	725.714	-0.094005	0.0882935	-1.06469	0.287017	NA	1	673.795	797.121	757.85	769.775	726.05	645.848	719.346	715.927
Abcd3	2269.68	-0.00266906	0.0563555	-0.0473611	0.962225	NA	1	2236.22	2339.85	2320.64	2188.47	2228.02	2286.18	2287.18	2270.9
Abcd4	178.963	0.0400899	0.131651	0.304516	0.760735	NA	1	198.232	161.52	174.419	172.029	198.537	180.587	167.401	178.982
Abce1	1662.86	-0.123047	0.0718563	-1.71241	0.086821	NA	1	1600.51	1758.38	1789.54	1786.7	1512.52	1553.8	1635.75	1665.67
Abcf1	2158.9	0.0326069	0.0752289	0.433435	0.664699	NA	1	2280.16	2014.19	2106.98	2137.3	2363.26	2204.66	2049.94	2114.68
Abcf2	1985.3	0.040623	0.0662142	0.613508	0.53954	NA	1	2018.46	1813.39	1989.25	2009.91	2081.28	2000.25	2027.94	1941.9
Abcf3	1494.36	0.00668311	0.0921656	0.072512	0.942194	NA	1	1538.99	1335.81	1422.38	1668.03	1582.54	1543.77	1488.43	1374.95
Abcg1	1279.44	0.101943	0.0621258	1.64091	0.100816	NA	1	1246.03	1243.26	1226.16	1221.62	1326.46	1330.57	1368.86	1272.53
Abcg2	253.25	-0.523633	0.247783	-2.11327	0.0345778	NA	1	264.635	303.832	310.465	316.838	241.697	166.792	308.974	112.769
Abcg3l1	40.4544	0.493901	0.295537	1.6712	0.0946824	NA	1	38.0841	34.0501	29.6512	32.6637	41.2419	40.1304	35.3933	72.4204
Abcg3l2	21.7328	0.0515211	0.340929	0.15112	0.879881	NA	1	14.6477	20.9539	27.0349	22.8646	22.0596	17.557	23.9144	24.8299
Abcg3l3	18.7719	0.110007	0.482565	0.227963	0.819675	NA	1	13.6712	31.4309	13.0814	14.1543	21.1005	7.52444	18.175	31.0373
Abcg3l4	22.6058	-0.348688	0.327598	-1.06438	0.287158	NA	1	27.3424	31.4309	21.8023	20.687	23.0188	18.8111	19.1315	18.6224
Abcg4	1278.64	0.187949	0.0794497	2.36564	0.017999	NA	1	1275.33	1085.24	1220.06	1200.94	1278.5	1427.14	1391.82	1350.12
Abcg5	8.88789	-0.24367	0.567995	-0.429001	0.667922	NA	1	17.5773	8.73079	6.97675	5.44395	10.5503	5.0163	9.56577	7.24204
Abcg8	0.598374	-2.63465	2.02191	-1.30305	0.192558	NA	1	1.95303	0.873079	0.872094	1.08879	0	0	0	0
Abhd1	397.963	0.0133029	0.119469	0.11135	0.911339	NA	1	462.868	357.089	369.768	395.231	442.152	411.336	363.499	381.759
Abhd10	208.558	-0.126915	0.117129	-1.08355	0.278566	NA	1	200.185	233.112	221.512	215.58	207.169	201.906	190.359	198.639
Abhd11	266.845	0.0715818	0.135325	0.528961	0.596833	NA	1	289.048	251.447	214.535	287.441	270.47	258.339	308.974	254.506
Abhd12	4443.6	-0.0380811	0.0866331	-0.439567	0.660251	0.894996	0.894996	4657.97	4291.18	4197.39	4864.72	4950.95	4271.38	4195.55	4119.69
Abhd12b	0.228901	0.13904	3.53381	0.0393457	0.968615	NA	1	0	0	0.872094	0	0.959115	0	0	0
Abhd13	932.035	-0.0896335	0.0879353	-1.01931	0.308054	NA	1	874.957	963.007	1055.23	950.514	850.735	871.582	963.273	926.981
Abhd14a	262.703	0.0775121	0.203149	0.381553	0.702793	NA	1	308.579	172.87	258.14	283.085	207.169	288.437	242.971	340.376
Abhd14b	351.729	-0.0615934	0.121571	-0.506645	0.612404	NA	1	376.935	323.912	335.756	401.764	394.196	341.108	332.889	307.269
Abhd15	15.8863	-0.082147	0.423526	-0.19396	0.846207	NA	1	13.6712	23.5731	13.9535	14.1543	10.5503	11.2867	18.175	21.7261
Abhd16a	1416.75	0.076509	0.113225	0.675723	0.499217	NA	1	1477.47	1205.72	1251.45	1583.1	1557.6	1532.48	1268.42	1457.72
Abhd16b	935.919	0.000431191	0.0731557	0.00589415	0.995297	NA	1	950.149	910.622	939.245	942.892	990.766	965.637	897.269	890.771
Abhd17a	1688.23	0.10761	0.102887	1.04591	0.295605	NA	1	1718.67	1493.84	1438.95	1852.03	1937.41	1698.02	1644.36	1722.57
Abhd17b	610.299	-0.0731225	0.112185	-0.651803	0.514528	NA	1	582.003	585.836	700.291	633.676	505.453	649.61	639.95	585.571
Abhd17c	942.959	-0.069248	0.082095	-0.843511	0.398943	NA	1	958.937	942.053	906.978	1056.13	960.074	925.507	938.402	855.595
Abhd18	126.694	-0.118567	0.224769	-0.527506	0.597842	NA	1	121.088	154.535	153.489	97.9911	88.2386	117.883	165.488	114.838
Abhd2	611.186	0.143256	0.208755	0.686237	0.492563	NA	1	495.093	777.041	645.349	405.03	461.334	600.702	740.39	764.553
Abhd3	2926.63	-0.0692901	0.0767875	-0.902362	0.366865	0.75158	0.75158	2976.42	3278.41	2863.96	2867.87	2906.12	2927.01	2977.82	2615.41
Abhd4	1812.83	-0.0730105	0.0845077	-0.863951	0.387615	NA	1	1971.58	1924.27	1809.59	1729	1959.47	1779.53	1700.79	1628.42
Abhd5	444.414	-0.0242208	0.094717	-0.255718	0.798168	NA	1	464.821	450.509	442.152	434.427	477.639	462.753	412.285	410.727
Abhd6	1629.91	0.00640522	0.0816778	0.0784206	0.937493	NA	1	1684.49	1524.4	1546.22	1751.86	1737.92	1654.12	1645.31	1494.96
Abhd8	4476.83	0.170132	0.108674	1.56553	0.117458	0.539032	0.539032	4572.04	3526.37	3935.76	4820.07	4884.77	4778.02	4290.25	5007.35
Abi1	4204.61	-0.119314	0.0660639	-1.80604	0.0709125	0.481173	0.481173	4129.68	4571.44	4544.48	4266.97	3823.99	3947.83	4157.28	4195.21
Abi2	8526.16	-0.0380492	0.0780351	-0.48759	0.62584	0.876176	0.876176	7819.93	9216.23	9033.15	8483.85	7769.79	8319.53	8720.15	8846.67
Abi3	89.7022	-0.0757465	0.210439	-0.359945	0.718889	NA	1	125.97	77.7041	85.4652	79.4817	100.707	82.7689	88.9616	76.5587
Abi3bp	13.6532	-0.541688	0.573657	-0.94427	0.345031	NA	1	4.88257	26.1924	18.314	15.2431	6.7138	12.5407	19.1315	6.20746
Abitram	159.306	-0.0978434	0.148059	-0.660842	0.508714	NA	1	154.289	198.189	160.465	144.809	140.99	159.267	154.009	162.429
Abl1	1090.64	0.0583299	0.0763996	0.763484	0.445175	NA	1	1018.5	1162.94	1072.68	1019.11	1069.41	1099.82	1149.81	1132.86
Abl2	354.948	0.257137	0.24995	1.02875	0.303596	NA	1	299.79	456.62	329.651	206.87	242.656	352.395	497.42	454.179
Ablim2	1338.61	0.0419892	0.0762752	0.550496	0.581979	NA	1	1369.07	1217.07	1360.47	1330.5	1390.72	1381.99	1406.17	1252.87
Ablim3	405.513	-0.190427	0.155162	-1.22728	0.219717	NA	1	382.794	540.436	466.57	338.614	369.259	344.87	434.286	367.275
Abo	89.3074	0.0323855	0.176179	0.183821	0.854154	NA	1	98.628	96.0387	84.5931	74.0377	94.9524	82.7689	97.5708	85.8699
Abr	12353	0.0822436	0.058757	1.39972	0.161596	0.578321	0.578321	12071.7	12583.7	11857.9	11490	12151	12595.9	13375.8	12698.4
Abra	4.30219	0.910038	0.845767	1.07599	0.281931	NA	1	4.88257	3.49232	3.48838	0	2.87734	5.0163	10.5223	4.13831
Abracl	573.887	-0.133002	0.115147	-1.15506	0.248065	NA	1	598.603	556.152	559.012	689.204	633.975	526.711	493.594	533.842
Abraxas1	41.6524	-0.124653	0.252713	-0.493258	0.62183	NA	1	41.9901	50.6386	32.2675	48.9956	42.201	41.3844	35.3933	40.3485
Abraxas2	627.855	-0.0693906	0.0818527	-0.84775	0.396577	NA	1	598.603	665.286	637.501	669.606	618.629	643.34	594.991	594.882
Abt1	448.165	0.0526066	0.125377	0.419588	0.674787	NA	1	477.516	381.536	419.477	482.334	528.472	470.278	404.632	421.073
Abtb1	394.448	0.0869104	0.10391	0.836401	0.402929	NA	1	389.629	342.247	365.407	434.427	406.665	406.32	396.023	414.865
Abtb2	171.208	0.110224	0.141654	0.77812	0.436498	NA	1	159.172	176.362	164.826	156.786	181.273	211.939	156.879	162.429
AC080157.1	0.927705	-0.58864	1.9392	-0.303548	0.761472	NA	1	0.976514	3.49232	0	0	1.91823	0	0	1.03458
AC093960.1	0.729028	-1.86435	2.00441	-0.930124	0.352307	NA	1	0	0.873079	2.61628	1.08879	0	1.25407	0	0
AC093995.1	0.398396	0.864088	2.67941	0.322492	0.74708	NA	1	0.976514	0	0	0	0	1.25407	0.956577	0
AC093995.3	1.4215	-0.147898	1.39219	-0.106234	0.915396	NA	1	0.976514	1.74616	0	3.26637	1.91823	2.50815	0.956577	0
AC094055.1	213.585	0.295325	0.168667	1.75093	0.0799573	NA	1	195.303	151.916	241.57	177.473	234.024	277.15	230.535	200.708
AC094212.1	47.0224	-0.116213	0.262476	-0.442755	0.657943	NA	1	52.7318	54.1309	53.1977	35.9301	49.874	28.8437	49.742	51.7289
AC094643.2	323.887	0.352149	0.122471	2.87537	0.00403554	NA	1	333.968	273.274	256.396	275.464	409.542	348.633	347.237	346.583
AC095078.1	8.96895	-0.0146904	0.541068	-0.0271506	0.97834	NA	1	13.6712	7.85771	6.10466	8.71032	13.4276	5.0163	7.65261	9.31119
AC095278.1	0.511659	0.0346922	2.57517	0.0134718	0.989251	NA	1	0	0	0	2.17758	0.959115	0	0.956577	0
AC095390.1	0.646122	-1.61397	2.06402	-0.781955	0.434241	NA	1	1.95303	0.873079	0	1.08879	0	1.25407	0	0
AC095693.1	3420.5	0.268611	0.0963408	2.78813	0.00530128	0.189222	0.189222	3534.01	2827.03	2791.57	3259.84	3786.58	4028.09	3497.24	3639.64
AC095845.1	0.327282	-1.7854	3.29702	-0.541519	0.58815	NA	1	0	1.74616	0.872094	0	0	0	0	0
AC095947.1	6.12069	0.303278	0.667486	0.454359	0.64957	NA	1	11.7182	3.49232	3.48838	3.26637	6.7138	6.27037	5.73946	8.27662
AC096404.1	10.4625	-0.459907	0.542022	-0.848501	0.396159	NA	1	19.5303	8.73079	5.23256	15.2431	11.5094	7.52444	7.65261	8.27662
AC096601.2	0.374556	-0.583726	2.72195	-0.214452	0.830195	NA	1	0	0.873079	0	1.08879	0	0	0	1.03458
AC097037.2	2.79976	0.2233	0.934762	0.238885	0.811195	NA	1	1.95303	0.873079	4.36047	3.26637	4.79557	1.25407	3.82631	2.06915
AC097129.1	32.368	0.00947174	0.343288	0.0275912	0.977988	NA	1	42.9666	33.177	23.5465	29.3973	42.201	37.6222	33.4802	16.5532
AC097153.2	0.337842	-0.549012	3.32768	-0.164984	0.868957	NA	1	0	1.74616	0	0	0	0	0.956577	0
AC097183.1	34.9438	-0.300723	0.292686	-1.02746	0.304205	NA	1	48.8257	34.9232	41.8605	28.3085	24.937	32.6059	27.7407	40.3485
AC097784.1	136.43	-0.286774	0.246232	-1.16465	0.244161	NA	1	94.7219	208.666	171.802	124.122	99.7479	110.359	132.008	150.014
AC097845.1	0.618684	-1.61428	2.08448	-0.774427	0.438679	NA	1	1.95303	0.873079	0	1.08879	0	0	0	1.03458
AC098008.1	1.53707	-0.0771883	1.42949	-0.053997	0.956938	NA	1	1.95303	1.74616	2.61628	0	2.87734	0	0	3.10373
AC098125.3	4.71262	-0.167046	0.668993	-0.249697	0.802822	NA	1	4.88257	4.3654	5.23256	5.44395	4.79557	5.0163	3.82631	4.13831
AC098459.1	74.1792	0.115277	0.238701	0.482935	0.629142	NA	1	95.6984	61.1156	55.814	72.949	100.707	70.2282	71.7433	65.1784
AC098547.2	0.753777	2.12436	1.95011	1.08936	0.275996	NA	1	0	0	0	1.08879	0.959115	0	1.91315	2.06915
AC098622.1	2.54564	0.659393	1.04718	0.629683	0.528902	NA	1	3.90606	0	0.872094	3.26637	4.79557	2.50815	1.91315	3.10373
AC099108.1	0.53232	1.45234	2.17532	0.667646	0.50436	NA	1	0	0	0	1.08879	0.959115	1.25407	0.956577	0
AC099294.1	3.3772	0.506574	0.870629	0.581848	0.560669	NA	1	0.976514	2.61924	5.23256	2.17758	1.91823	5.0163	2.86973	6.20746
AC099384.2	0.473941	-1.16092	2.54393	-0.456349	0.648139	NA	1	0	1.74616	0	1.08879	0	0	0.956577	0
AC099450.1	7760.88	-0.073913	0.123737	-0.597339	0.550281	0.850161	0.850161	8253.5	7507.61	6876.46	9202.46	9131.73	7588.4	6701.78	6825.11
AC099453.1	15.3448	-0.0826536	0.449024	-0.184074	0.853956	NA	1	6.8356	21.827	13.9535	20.687	18.2232	11.2867	13.3921	16.5532
AC103024.1	74.7948	0.148999	0.317005	0.470019	0.638341	NA	1	53.7083	62.8617	47.9652	119.767	100.707	84.023	50.6986	78.6279
AC103090.1	0.840205	-2.18029	1.92215	-1.1343	0.256669	NA	1	2.92954	0	1.74419	1.08879	0.959115	0	0	0
AC103221.1	3.03259	-1.01156	0.936024	-1.08069	0.279833	NA	1	2.92954	2.61924	4.36047	6.53274	3.83646	0	1.91315	2.06915
AC103574.1	1.11678	-0.869958	1.52865	-0.569104	0.569286	NA	1	2.92954	1.74616	0	1.08879	0.959115	1.25407	0.956577	0
AC105515.1	33.2677	-0.562567	0.336185	-1.67339	0.0942513	NA	1	55.6613	34.0501	26.1628	43.5516	36.4464	18.8111	28.6973	22.7607
AC105531.1	1156.81	0.11648	0.0806014	1.44514	0.148419	NA	1	1135.69	1149.85	1152.91	1000.6	1128.88	1198.89	1275.12	1212.52
AC105645.5	1.92154	-0.595714	1.0882	-0.547431	0.584083	NA	1	2.92954	3.49232	1.74419	1.08879	0.959115	1.25407	2.86973	1.03458
AC105648.4	2.07809	-0.634548	1.17785	-0.538736	0.590069	NA	1	2.92954	5.23848	1.74419	0	0.959115	3.76222	0.956577	1.03458
AC105648.5	1.50178	-0.0542113	1.67632	-0.0323394	0.974201	NA	1	0	3.49232	2.61628	0	3.83646	0	0	2.06915
AC105648.6	0.258163	-1.37912	3.52352	-0.391403	0.695499	NA	1	0.976514	0	0	1.08879	0	0	0	0
AC105648.7	7.02703	0.857194	0.584295	1.46706	0.142361	NA	1	4.88257	6.11156	2.61628	6.53274	10.5503	7.52444	7.65261	10.3458
AC105662.1	290.418	0.169533	0.118845	1.4265	0.153725	NA	1	274.401	261.924	276.454	281.997	363.504	280.913	296.539	287.612
AC106648.1	0.736308	0.182221	1.84365	0.0988372	0.921268	NA	1	0.976514	0	1.74419	0	0.959115	1.25407	0.956577	0
AC106663.1	0.265771	0.13904	3.53381	0.0393457	0.968615	NA	1	0	0	0.872094	0	0	1.25407	0	0
AC106663.3	0.863918	-2.2009	1.87994	-1.17073	0.241706	NA	1	1.95303	1.74616	0	2.17758	0	0	0	1.03458
AC106932.1	0.374906	-0.551201	2.71939	-0.202693	0.839375	NA	1	0	0.873079	0.872094	0	0	1.25407	0	0
AC107280.1	2.49262	0.506384	1.0699	0.4733	0.635999	NA	1	0	1.74616	5.23256	1.08879	1.91823	5.0163	2.86973	2.06915
AC107580.1	11.8117	0.260447	0.471911	0.551897	0.581019	NA	1	10.7417	6.11156	13.0814	13.0655	8.63203	13.7948	11.4789	17.5878
AC108595.1	1.30448	0.697154	1.44848	0.4813	0.630303	NA	1	2.92954	0	0	1.08879	1.91823	2.50815	0.956577	1.03458
AC108631.1	2.96315	0.100014	0.938831	0.10653	0.915162	NA	1	1.95303	4.3654	0.872094	4.35516	2.87734	2.50815	5.73946	1.03458
AC109048.1	1126.52	0.0454595	0.0863365	0.526539	0.598514	NA	1	1114.2	1024.12	1122.38	1174.8	1234.38	1172.56	1025.45	1144.24
AC109427.1	0.265421	0.13904	3.53381	0.0393457	0.968615	NA	1	0	0	0	1.08879	0	0	0	1.03458
AC109542.1	708.756	0.107507	0.118021	0.910916	0.36234	NA	1	757.775	582.344	653.198	737.111	833.471	749.936	648.559	707.651
AC109707.1	4.67115	-0.784535	0.785446	-0.99884	0.317872	NA	1	5.85909	2.61924	4.36047	10.8879	0.959115	3.76222	4.78288	4.13831
AC109737.1	1.32207	1.56905	1.74929	0.896964	0.369738	NA	1	0	0	2.61628	0	3.83646	1.25407	2.86973	0
AC109741.1	0.495132	1.35108	2.50044	0.540338	0.588964	NA	1	0	0	0	1.08879	0.959115	0	1.91315	0
AC109942.1	217.704	0.0541655	0.138297	0.39166	0.695309	NA	1	192.373	214.778	233.721	213.403	184.15	211.939	242.971	248.299
AC110315.1	0.365	-0.583169	2.74152	-0.212717	0.831548	NA	1	0	0	0.872094	1.08879	0.959115	0	0	0
AC110474.1	2.00076	-1.0278	1.1185	-0.918902	0.358147	NA	1	4.88257	1.74616	0.872094	3.26637	0.959115	1.25407	0.956577	2.06915
AC110824.1	1.16875	-3.59207	2.31867	-1.54919	0.121335	NA	1	3.90606	0	0	5.44395	0	0	0	0
AC110837.1	2.20548	-0.345212	1.49237	-0.231318	0.817068	NA	1	2.92954	6.11156	0.872094	0	0	0	6.69604	1.03458
AC110846.1	2.26975	-0.537685	1.02714	-0.52348	0.60064	NA	1	0.976514	2.61924	1.74419	5.44395	1.91823	2.50815	1.91315	1.03458
AC110981.1	0.773956	1.08575	1.84737	0.587727	0.556716	NA	1	0.976514	0	0	1.08879	0.959115	1.25407	1.91315	0
AC111292.2	0.614017	0.671798	1.95062	0.344403	0.730543	NA	1	0	0.873079	0	1.08879	0.959115	0	0.956577	1.03458
AC111369.1	0.456357	-1.06603	3.05058	-0.349453	0.72675	NA	1	0	0	2.61628	0	0	0	0	1.03458
AC111647.1	0.375243	0.824701	3.21716	0.256344	0.797685	NA	1	0	0	0	1.08879	0	0	1.91315	0
AC111867.2	0.239779	1.54725	3.52931	0.438401	0.661096	NA	1	0	0	0	0	1.91823	0	0	0
AC112557.1	13.2833	-0.0109667	0.471428	-0.0232628	0.981441	NA	1	12.6947	14.8423	19.1861	6.53274	11.5094	10.0326	20.0881	11.3803
AC112568.1	2.67929	0.132371	0.942144	0.140499	0.888265	NA	1	3.90606	3.49232	1.74419	1.08879	2.87734	2.50815	4.78288	1.03458
AC112866.1	9.15968	-0.667875	0.502873	-1.32812	0.184139	NA	1	12.6947	9.60387	9.59303	13.0655	7.67292	8.77852	6.69604	5.17289
AC113621.2	0.358346	0.859882	2.75253	0.312397	0.754739	NA	1	0	0.873079	0	0	0.959115	0	0	1.03458
AC113710.3	0.449099	-2.23498	3.00149	-0.744625	0.456499	NA	1	0.976514	0	2.61628	0	0	0	0	0
AC113837.4	16.8261	0.244801	0.389585	0.628365	0.529765	NA	1	12.6947	12.2231	17.4419	19.5982	16.305	12.5407	21.0447	22.7607
AC113837.6	83.0424	-0.0416511	0.181984	-0.228873	0.818968	NA	1	94.7219	89.9272	78.4884	74.0377	92.075	76.4985	85.1353	73.455
AC113837.7	15.1236	0.297757	0.425084	0.700466	0.483636	NA	1	11.7182	16.5885	14.8256	10.8879	8.63203	17.557	20.0881	20.6915
AC113910.1	47.0063	-0.313882	0.257531	-1.21882	0.222914	NA	1	39.0606	53.2578	61.0466	54.4395	46.9966	52.6711	34.4368	34.141
AC114363.1	0.699879	0.100892	2.07589	0.0486018	0.961237	NA	1	0.976514	0.873079	0.872094	0	2.87734	0	0	0
AC114446.1	0.739895	-0.0226845	2.32808	-0.00974386	0.992226	NA	1	1.95303	0	0	1.08879	2.87734	0	0	0
AC114512.2	1.87106	3.58748	1.73649	2.06594	0.0388338	NA	1	0	0.873079	0	0	0.959115	10.0326	0	3.10373
AC115277.1	0.845838	2.26904	1.96598	1.15415	0.248437	NA	1	0	0	0	1.08879	0.959115	3.76222	0.956577	0
AC115322.1	0.814827	-0.223305	1.94078	-0.115059	0.908398	NA	1	0	1.74616	1.74419	0	0.959115	0	0	2.06915
AC115420.4	12.683	0.148885	0.422061	0.352756	0.724271	NA	1	9.76514	11.35	14.8256	11.9767	13.4276	16.303	12.4355	11.3803
AC115670.2	0.218147	-1.26932	3.52952	-0.359628	0.719125	NA	1	0	0.873079	0.872094	0	0	0	0	0
AC117869.1	16.7086	0.215654	0.379832	0.567763	0.570196	NA	1	12.6947	16.5885	17.4419	15.2431	23.9779	13.7948	15.3052	18.6224
AC118094.1	5.41362	2.23514	0.892544	2.50423	0.0122718	NA	1	2.92954	1.74616	0.872094	2.17758	7.67292	3.76222	21.0447	3.10373
AC118165.1	270.482	-0.0799536	0.110401	-0.72421	0.468937	NA	1	273.424	265.416	306.105	265.665	263.757	284.675	254.449	250.368
AC118414.2	1.85831	-0.392421	1.42838	-0.274731	0.783523	NA	1	4.88257	0	3.48838	0	1.91823	2.50815	0	2.06915
AC118490.1	1.30442	-1.20427	1.44716	-0.832164	0.405316	NA	1	1.95303	1.74616	3.48838	0	0.959115	1.25407	0	1.03458
AC118772.1	1.24901	1.34599	1.45938	0.922305	0.35637	NA	1	0	1.74616	0	1.08879	2.87734	1.25407	0.956577	2.06915
AC118772.2	4.86847	-0.544207	0.733506	-0.741926	0.458132	NA	1	3.90606	2.61924	7.84884	8.71032	4.79557	5.0163	1.91315	4.13831
AC118772.4	16.7891	0.106822	0.41987	0.254417	0.799173	NA	1	22.4598	15.7154	11.3372	15.2431	25.8961	18.8111	12.4355	12.4149
AC118833.1	1.11152	0.428668	1.87891	0.228147	0.819532	NA	1	2.92954	0	0.872094	0	3.83646	1.25407	0	0
AC118841.1	21.274	-0.355736	0.35867	-0.99182	0.321285	NA	1	17.5773	31.4309	18.314	28.3085	15.3458	17.557	22.0013	19.657
AC119007.4	8.72202	-0.423516	0.56215	-0.753387	0.451218	NA	1	4.88257	13.0962	6.97675	15.2431	8.63203	5.0163	7.65261	8.27662
AC119007.5	2.84308	-0.0576181	1.02178	-0.0563902	0.955031	NA	1	3.90606	3.49232	0	4.35516	5.75469	1.25407	1.91315	2.06915
AC119015.1	112.61	-0.216534	0.179997	-1.20298	0.228983	NA	1	108.393	111.754	132.558	131.744	130.44	105.342	93.7445	86.9045
AC119332.1	44.7644	0.0388264	0.271646	0.14293	0.886345	NA	1	59.5674	49.7655	36.6279	30.4861	52.7513	46.4007	41.1328	41.3831
AC119459.2	0.593042	-0.46825	2.44311	-0.191662	0.848007	NA	1	1.95303	0.873079	0	0	1.91823	0	0	0
AC119603.1	1.63331	-0.0642468	1.34573	-0.0477412	0.961922	NA	1	0.976514	3.49232	0	2.17758	2.87734	2.50815	0	1.03458
AC119635.1	7.68397	0.504583	0.555387	0.908525	0.363601	NA	1	7.81212	6.11156	6.10466	5.44395	6.7138	6.27037	9.56577	13.4495
AC119762.2	0.480093	0.136433	2.28662	0.0596655	0.952422	NA	1	0.976514	0.873079	0	0	0	0	0.956577	1.03458
AC120066.1	0.218147	-1.26932	3.52952	-0.359628	0.719125	NA	1	0	0.873079	0.872094	0	0	0	0	0
AC120246.2	2.55258	-0.466552	1.06954	-0.436218	0.662679	NA	1	4.88257	1.74616	0.872094	4.35516	1.91823	2.50815	0	4.13831
AC120310.1	4.74074	0.564857	0.724258	0.779911	0.435443	NA	1	4.88257	4.3654	2.61628	3.26637	5.75469	10.0326	2.86973	4.13831
AC120448.1	0.653256	-0.437167	1.93993	-0.225352	0.821706	NA	1	0.976514	0	0.872094	1.08879	0	1.25407	0	1.03458
AC120568.1	6.37934	0.416909	0.610501	0.682896	0.494673	NA	1	2.92954	5.23848	6.10466	7.62153	9.59115	7.52444	4.78288	7.24204
AC120594.1	90.5944	0.173408	0.188123	0.921778	0.356644	NA	1	83.9802	102.15	65.407	89.2808	100.707	92.8015	88.0051	102.423
AC120949.4	22.0097	-0.0351276	0.457365	-0.0768043	0.938779	NA	1	24.4129	23.5731	21.8023	18.5094	12.4685	46.4007	13.3921	15.5187
AC121415.1	719.832	-0.166538	0.116298	-1.43199	0.152146	NA	1	687.466	753.467	732.559	872.121	769.21	714.822	584.468	644.542
AC121615.4	0.623644	0.691256	2.13503	0.323769	0.746113	NA	1	0	0	0.872094	1.08879	0.959115	0	0	2.06915
AC121639.1	3.66519	-0.247176	0.818369	-0.302035	0.762626	NA	1	3.90606	6.11156	2.61628	3.26637	5.75469	3.76222	2.86973	1.03458
AC123185.1	0.228707	0.13904	3.53381	0.0393457	0.968615	NA	1	0	0.873079	0	0	0	0	0.956577	0
AC123358.1	0.231076	-1.30501	3.52781	-0.369922	0.711441	NA	1	0.976514	0	0.872094	0	0	0	0	0
AC124205.1	27.6704	-0.0491145	0.347585	-0.141302	0.887631	NA	1	26.3659	27.0655	34.0117	25.0422	15.3458	22.5733	30.6105	40.3485
AC125757.1	75.6355	0.265457	0.227296	1.16789	0.24285	NA	1	52.7318	89.9272	74.128	57.7059	77.6883	73.9904	102.354	76.5587
AC125920.1	0.364018	-0.644352	3.25845	-0.197748	0.843242	NA	1	1.95303	0	0	0	0.959115	0	0	0
AC126156.1	0.358223	0.859882	2.7528	0.312367	0.754762	NA	1	0	0	0.872094	0	0.959115	0	0	1.03458
AC126292.3	0.255671	0.13904	3.53381	0.0393457	0.968615	NA	1	0	0	0	1.08879	0	0	0.956577	0
AC126482.2	0.231199	-1.30567	3.52777	-0.370112	0.711299	NA	1	0.976514	0.873079	0	0	0	0	0	0
AC126572.1	470.831	0.0780482	0.0928224	0.840834	0.400441	NA	1	478.492	435.667	473.547	444.226	468.048	504.138	515.595	446.937
AC126581.1	10.7501	-0.586049	0.510993	-1.14688	0.25143	NA	1	12.6947	10.477	6.97675	21.7758	8.63203	7.52444	8.60919	9.31119
AC126897.1	85.6318	-0.137352	0.199339	-0.689036	0.490801	NA	1	95.6984	72.4656	95.9303	94.7248	97.8297	90.2933	69.8301	68.2821
AC127887.1	2.62962	0.589876	0.958252	0.615575	0.538175	NA	1	1.95303	2.61924	2.61628	1.08879	4.79557	5.0163	1.91315	1.03458
AC127920.1	33.4012	-0.210786	0.301499	-0.699128	0.484472	NA	1	30.2719	38.4155	29.6512	44.6404	23.0188	40.1304	24.871	36.2102
AC127920.2	0.258163	-1.37912	3.52352	-0.391403	0.695499	NA	1	0.976514	0	0	1.08879	0	0	0	0
AC128207.1	831.785	0.000986258	0.0936247	0.0105342	0.991595	NA	1	885.699	835.537	747.384	859.056	930.341	800.099	801.611	794.555
AC128207.2	4.10618	-0.233393	0.804266	-0.290193	0.771668	NA	1	6.8356	1.74616	2.61628	6.53274	1.91823	6.27037	3.82631	3.10373
AC128212.1	37.3502	-0.055312	0.261491	-0.211525	0.832477	NA	1	32.225	40.1617	41.8605	38.1077	37.4055	35.1141	44.9591	28.9682
AC128303.1	0.348596	0.827811	2.77513	0.298296	0.765477	NA	1	0	0.873079	0	0	0.959115	0	0.956577	0
AC128476.2	0.255671	0.13904	3.53381	0.0393457	0.968615	NA	1	0	0	0	1.08879	0	0	0.956577	0
AC128500.1	0.401993	-0.583666	2.6692	-0.218667	0.826909	NA	1	0	0.873079	0	1.08879	0	1.25407	0	0
AC128637.1	0.231199	-1.30567	3.52777	-0.370112	0.711299	NA	1	0.976514	0.873079	0	0	0	0	0	0
AC128848.1	130.692	-0.0720498	0.180711	-0.398701	0.690114	NA	1	143.548	112.627	127.326	153.519	160.172	116.629	127.225	104.492
AC128859.3	7.43164	-0.217302	0.595082	-0.365162	0.71499	NA	1	7.81212	7.85771	4.36047	11.9767	3.83646	7.52444	5.73946	10.3458
AC128901.1	0.484889	0.107899	2.58681	0.0417114	0.966729	NA	1	0	0	0.872094	1.08879	1.91823	0	0	0
AC128960.1	116.689	0.0098768	0.149737	0.0659608	0.947409	NA	1	110.346	114.373	114.244	126.3	122.767	119.137	104.267	122.08
AC128967.1	0.728301	0.177142	2.33165	0.0759729	0.939441	NA	1	0.976514	1.74616	0	0	0	0	0	3.10373
AC129049.1	1.46308	0.113113	1.25451	0.0901653	0.928156	NA	1	1.95303	1.74616	0.872094	1.08879	2.87734	1.25407	1.91315	0
AC129234.1	0.265421	0.13904	3.53381	0.0393457	0.968615	NA	1	0	0	0	1.08879	0	0	0	1.03458
AC129365.1	1.36746	0.954	1.31361	0.726243	0.46769	NA	1	0	1.74616	0.872094	1.08879	1.91823	1.25407	0.956577	3.10373
AC129753.3	0.292858	0.139041	3.43215	0.0405114	0.967685	NA	1	0	0	0	1.08879	0	1.25407	0	0
AC130053.4	7.38012	0.318645	0.59387	0.536557	0.591574	NA	1	5.85909	10.477	3.48838	6.53274	9.59115	5.0163	6.69604	11.3803
AC130232.2	147.173	-0.369322	0.15535	-2.37735	0.0174376	NA	1	152.336	154.535	186.628	169.851	105.503	132.932	147.313	128.288
AC130391.1	0.239144	1.54504	3.52942	0.43776	0.66156	NA	1	0	0	0	0	0	0	1.91315	0
AC130391.3	14.8988	0.481359	0.458243	1.05045	0.293513	NA	1	18.5538	8.73079	10.4651	11.9767	20.1414	23.8274	17.2184	8.27662
AC130970.1	28.0541	0.325254	0.308412	1.05461	0.291604	NA	1	23.4363	27.0655	24.4186	25.0422	38.3646	25.0815	38.2631	22.7607
AC131360.1	167.071	-0.0936472	0.157645	-0.59404	0.552485	NA	1	185.538	199.062	170.058	135.01	171.682	144.219	153.052	177.947
AC131360.2	33.6231	-0.239804	0.342266	-0.700636	0.48353	NA	1	25.3894	51.5117	40.1163	28.3085	25.8961	26.3356	24.871	46.556
AC131360.3	2.53367	-0.153618	1.02045	-0.150539	0.880339	NA	1	1.95303	3.49232	0.872094	4.35516	0.959115	2.50815	0.956577	5.17289
AC131411.2	7.19169	-0.0667655	0.63903	-0.10448	0.916789	NA	1	6.8356	13.0962	5.23256	4.35516	9.59115	3.76222	10.5223	4.13831
AC131483.1	0.900766	1.52307	1.77185	0.859591	0.390014	NA	1	0	0.873079	0.872094	0	1.91823	2.50815	0	1.03458
AC131806.3	0.712715	-0.835646	2.08044	-0.401667	0.687929	NA	1	0	2.61924	0	1.08879	0.959115	0	0	1.03458
AC132020.1	35.8713	-0.297672	0.260813	-1.14132	0.253735	NA	1	38.0841	31.4309	45.3489	43.5516	31.6508	31.3519	33.4802	32.0719
AC132539.2	0.228584	0.13904	3.53381	0.0393457	0.968615	NA	1	0	0	0.872094	0	0	0	0.956577	0
AC132539.3	0.49662	-1.19775	2.21345	-0.541126	0.588421	NA	1	0.976514	0.873079	0	1.08879	0	0	0	1.03458
AC133055.1	2.57922	0.0117883	0.924905	0.0127455	0.989831	NA	1	3.90606	3.49232	1.74419	1.08879	2.87734	2.50815	1.91315	3.10373
AC133270.1	34.3721	0.330865	0.343094	0.964356	0.334868	NA	1	27.3424	48.0194	26.1628	19.5982	24.937	46.4007	41.1328	41.3831
AC133403.1	2.02203	0.152356	1.11897	0.136158	0.891697	NA	1	1.95303	1.74616	1.74419	2.17758	3.83646	3.76222	0.956577	0
AC134087.1	0.77459	1.07715	2.05535	0.524071	0.600229	NA	1	0.976514	0	0	1.08879	2.87734	1.25407	0	0
AC134160.1	0.732656	0.114287	2.02964	0.056309	0.955096	NA	1	0	0	1.74419	1.08879	0.959115	0	0	2.06915
AC134651.1	0.507725	0.142583	2.26429	0.0629705	0.94979	NA	1	0.976514	0	0.872094	0	0.959115	1.25407	0	0
AC135142.1	4.38909	0.414656	0.767097	0.540553	0.588816	NA	1	6.8356	4.3654	2.61628	1.08879	4.79557	7.52444	4.78288	3.10373
AC135389.1	1.35267	-0.634747	1.43468	-0.442432	0.658177	NA	1	0	0.873079	3.48838	2.17758	0.959115	1.25407	0	2.06915
AC135409.1	3.89898	-0.357161	0.835334	-0.427566	0.668967	NA	1	2.92954	9.60387	2.61628	2.17758	1.91823	5.0163	3.82631	3.10373
AC135826.1	17.0671	-0.368596	0.440145	-0.837441	0.402345	NA	1	26.3659	9.60387	20.0582	20.687	15.3458	22.5733	10.5223	11.3803
AC136482.1	0.952053	0.107026	1.55484	0.0688338	0.945122	NA	1	0	1.74616	0.872094	1.08879	1.91823	0	0.956577	1.03458
AC136584.1	0.577497	0.667785	2.16498	0.308449	0.757741	NA	1	0	0.873079	0.872094	0	1.91823	0	0.956577	0
AC136588.1	0.278824	0.139041	3.48935	0.0398471	0.968215	NA	1	0.976514	0	0	0	0	1.25407	0	0
AC136588.2	4.0271	0.0332372	0.780641	0.0425768	0.966039	NA	1	6.8356	1.74616	5.23256	2.17758	4.79557	2.50815	4.78288	4.13831
AC136588.3	0.367779	0.896069	3.24325	0.276287	0.782328	NA	1	0	0.873079	0	0	0	0	0	2.06915
AC136661.1	18.1578	-0.255573	0.393572	-0.649368	0.5161	NA	1	24.4129	12.2231	15.6977	27.2198	17.2641	13.7948	19.1315	15.5187
AC139642.2	1.06213	-0.87906	1.53264	-0.573559	0.566266	NA	1	2.92954	0.873079	1.74419	0	0.959115	0	0.956577	1.03458
AC140988.1	3.78482	-0.974374	0.819867	-1.18845	0.234655	NA	1	5.85909	5.23848	2.61628	6.53274	4.79557	1.25407	1.91315	2.06915
AC141102.1	42.3233	-0.60034	0.2589	-2.31881	0.0204053	NA	1	38.0841	61.1156	51.4535	53.3507	33.569	33.86	39.2197	27.9336
AC141169.3	4.25647	0.337247	0.77686	0.434116	0.664204	NA	1	3.90606	3.49232	3.48838	4.35516	9.59115	1.25407	3.82631	4.13831
AC141344.2	1.07294	0.877602	1.66812	0.526101	0.598818	NA	1	0	0	0.872094	2.17758	0	2.50815	0.956577	2.06915
AC141489.1	13.4702	-0.0971488	0.434403	-0.223638	0.823039	NA	1	13.6712	12.2231	12.2093	17.4206	11.5094	17.557	7.65261	15.5187
AC141966.1	0.514315	1.40773	2.48305	0.566934	0.570759	NA	1	0	0	0	1.08879	0	0	0.956577	2.06915
AC142154.1	4.97205	0.561492	0.756004	0.742711	0.457657	NA	1	3.90606	1.74616	6.10466	4.35516	1.91823	5.0163	10.5223	6.20746
AC142458.1	4.70307	-0.549659	0.709223	-0.775015	0.438331	NA	1	3.90606	6.98463	6.10466	5.44395	2.87734	2.50815	6.69604	3.10373
Ac1576	2.296	-0.343832	1.02268	-0.336207	0.736715	NA	1	4.88257	2.61924	1.74419	1.08879	1.91823	1.25407	3.82631	1.03458
AC239701.1	162.282	0.163404	0.17	0.9612	0.336452	NA	1	163.078	165.885	168.314	114.323	146.745	170.554	202.794	166.567
AC242953.1	1.05996	-0.202664	1.48832	-0.13617	0.891687	NA	1	1.95303	0.873079	1.74419	0	1.91823	0	0.956577	1.03458
Acaa1a	385.185	-0.0455849	0.124252	-0.366874	0.713713	NA	1	402.324	333.516	375	455.114	413.378	400.05	347.237	354.86
Acaa1b	32.3189	0.213272	0.278876	0.764755	0.444418	NA	1	27.3424	34.9232	27.0349	30.4861	39.3237	31.3519	27.7407	40.3485
Acaa2	409.3	-0.0134236	0.160485	-0.083644	0.933339	NA	1	459.938	446.144	407.268	330.992	517.922	405.066	324.28	382.794
Acaca	1835.06	0.141591	0.0837808	1.69002	0.0910247	NA	1	1761.63	1936.49	1751.16	1528.66	1888.5	1955.1	1903.59	1955.35
Acacb	98.7446	0.233368	0.216356	1.07863	0.280752	NA	1	65.4265	123.104	91.5698	82.7481	96.8706	92.8015	120.529	116.907
Acad10	1278.6	0.0156111	0.0889014	0.1756	0.860608	NA	1	1326.11	1322.72	1152.04	1285.86	1408.94	1333.08	1182.33	1217.7
Acad11	259.828	0.0335459	0.124105	0.270303	0.786927	NA	1	262.682	281.132	213.663	270.02	249.37	270.88	277.407	253.471
Acad8	773.734	0.000209698	0.0875044	0.00239643	0.998088	NA	1	820.272	716.798	770.931	787.195	827.716	800.099	763.348	703.513
Acad9	1156.34	-0.0621044	0.0821995	-0.755532	0.44993	NA	1	1236.27	1131.51	1118.9	1237.95	1168.2	1222.72	1080.93	1054.23
Acadl	572.443	-0.209907	0.0908719	-2.30993	0.0208923	NA	1	644.5	651.317	562.5	596.657	538.063	566.842	512.725	506.943
Acadm	519.664	-0.0875435	0.0918906	-0.952692	0.340746	NA	1	550.754	550.913	474.419	566.171	511.208	516.679	492.637	494.528
Acads	338.299	-0.0631545	0.13037	-0.484426	0.628083	NA	1	379.864	323.039	308.721	372.366	393.237	319.789	291.756	317.615
Acadsb	1413.27	-0.153679	0.1234	-1.24537	0.212995	NA	1	1258.73	1691.15	1570.64	1432.85	1124.08	1272.89	1483.65	1472.2
Acadvl	988.932	-0.0104461	0.0805834	-0.129631	0.896858	NA	1	1033.15	992.691	968.896	975.556	1086.68	991.973	935.532	926.981
Acan	91.7122	0.171626	0.17623	0.973872	0.33012	NA	1	81.0507	99.531	89.8257	74.0377	88.2386	97.8178	109.05	94.1465
Acap1	2.79011	0.568856	0.987207	0.576228	0.564461	NA	1	0.976514	3.49232	4.36047	0	2.87734	3.76222	4.78288	2.06915
Acap2	2079.7	0.0177185	0.156647	0.113111	0.909943	NA	1	1872.95	2476.05	2118.32	1799.77	1535.54	1967.64	2490.93	2376.42
Acap3	2141.34	0.184937	0.06805	2.71766	0.00657445	NA	1	2174.7	1927.76	1909.01	2007.73	2290.37	2202.15	2326.39	2292.62
Acat1	2093.67	0.0858415	0.096295	0.891443	0.372692	NA	1	2220.59	1778.46	1977.04	2151.45	2387.24	2116.88	2142.73	1975.01
Acat2	931.537	0.0485377	0.0944793	0.513739	0.607435	NA	1	943.313	879.191	903.489	937.448	1066.54	990.719	840.831	890.771
Acat2l1	19.2923	-0.401625	0.512671	-0.783397	0.433394	NA	1	5.85909	30.5578	29.6512	21.7758	11.5094	13.7948	27.7407	13.4495
Acbd3	491.683	-0.0156214	0.126386	-0.123601	0.901631	NA	1	482.398	530.832	548.547	414.829	431.602	467.77	569.163	488.32
Acbd4	1690.69	0.245559	0.109268	2.2473	0.0246206	NA	1	1741.13	1451.06	1302.91	1695.25	1951.8	1787.06	1673.05	1923.28
Acbd5	1085.02	-0.223168	0.10693	-2.08705	0.036884	NA	1	960.89	1298.27	1239.25	1175.89	925.546	994.481	1038.84	1046.99
Acbd6	799.205	-0.0383537	0.123298	-0.311064	0.755752	NA	1	774.376	704.575	811.047	950.514	921.709	797.591	711.693	722.135
Accs	59.0877	0.108564	0.223656	0.485407	0.627388	NA	1	68.356	56.7502	44.4768	57.7059	64.2607	71.4822	50.6986	58.9709
Accsl	2.53385	-0.765481	1.07648	-0.711094	0.477026	NA	1	0.976514	3.49232	1.74419	6.53274	0	2.50815	1.91315	3.10373
Acd	882.189	0.0264084	0.0897596	0.294213	0.768596	NA	1	968.702	862.602	882.559	781.751	943.769	899.171	843.701	875.252
Ace	202.273	0.0761056	0.135021	0.563658	0.572987	NA	1	180.655	211.285	217.151	177.473	215.801	224.479	212.36	178.982
Ace2	46.5125	-0.0963277	0.316451	-0.3044	0.760823	NA	1	62.4969	63.7348	37.5	28.3085	42.201	46.4007	58.3512	33.1065
Acer1	3.45865	-0.275914	0.812544	-0.339568	0.734182	NA	1	4.88257	5.23848	1.74419	3.26637	3.83646	3.76222	2.86973	2.06915
Acer2	142.388	-0.211455	0.202175	-1.0459	0.295608	NA	1	192.373	143.185	129.942	146.987	174.559	97.8178	130.094	124.149
Acer3	379.87	-0.0264324	0.0996063	-0.265369	0.790726	NA	1	346.663	401.617	411.628	372.366	366.382	378.73	366.369	395.208
Ache	1250.68	0.0324159	0.0792137	0.409221	0.682377	NA	1	1177.68	1264.22	1204.36	1298.93	1213.28	1345.62	1169.89	1331.5
Acin1	2560.95	-0.0222877	0.0781494	-0.285193	0.775496	0.93685	0.93685	2735.22	2593.92	2714.83	2276.66	2580.98	2628.54	2489.97	2467.47
Ackr1	373.54	0.0489935	0.181336	0.270181	0.787021	NA	1	428.69	234.858	402.035	403.941	439.275	374.968	342.455	362.102
Ackr2	99.8028	-0.418346	0.194586	-2.14993	0.0315609	NA	1	123.041	110.008	112.5	112.145	114.135	70.2282	87.0485	69.3167
Ackr3	333.598	0.0305706	0.186294	0.164099	0.869653	NA	1	272.448	266.289	415.989	365.834	270.47	323.551	431.416	322.788
Ackr4	16.6439	0.360442	0.445595	0.8089	0.418573	NA	1	16.6007	17.4616	6.97675	17.4206	22.0596	21.3193	22.0013	9.31119
Acly	4345.97	0.0885534	0.0681724	1.29896	0.193957	0.613389	0.613389	4349.4	4038.87	4341.28	4118.89	4166.39	4692.75	4346.69	4713.53
Aco1	725.175	0.00462365	0.0840794	0.0549914	0.956145	NA	1	766.564	746.483	695.931	685.938	731.805	768.747	736.564	669.371
Aco2	11210.8	0.0079641	0.0701455	0.113537	0.909605	0.979398	0.979398	11937.9	10828.8	10936.1	11017.5	12161.6	11323	11055.2	10426.5
Acod1	0.627037	2.82239	3.35659	0.84085	0.400432	NA	1	0	0	0	0	0	5.0163	0	0
Acot1	29.5213	-0.146303	0.304175	-0.480982	0.630529	NA	1	33.2015	25.3193	31.3954	33.7525	27.8143	37.6222	19.1315	27.9336
Acot11	68.6303	-0.0307436	0.254313	-0.120889	0.903779	NA	1	54.6848	103.023	59.3024	59.8835	53.7104	71.4822	75.5696	71.3858
Acot12	1.13634	-2.61348	1.60869	-1.62461	0.104247	NA	1	1.95303	0.873079	1.74419	3.26637	0	1.25407	0	0
Acot13	400.898	-0.164742	0.118374	-1.39171	0.164009	NA	1	479.469	357.963	432.559	425.717	415.297	381.239	367.326	347.618
Acot2	203.391	-0.0573358	0.12881	-0.44512	0.656233	NA	1	239.246	185.966	204.07	200.337	200.455	211.939	199.925	185.189
Acot3	3.60332	0.13826	0.922449	0.149884	0.880856	NA	1	3.90606	0.873079	7.84884	1.08879	3.83646	2.50815	6.69604	2.06915
Acot4	118.184	0.221858	0.193874	1.14434	0.252482	NA	1	117.182	110.008	85.4652	124.122	154.417	136.694	97.5708	120.011
Acot5	16.0713	0.242981	0.403298	0.602486	0.546851	NA	1	11.7182	12.2231	12.2093	22.8646	14.3867	21.3193	16.2618	17.5878
Acot6	9.07936	0.387651	0.653231	0.593437	0.552889	NA	1	5.85909	5.23848	14.8256	5.44395	5.75469	11.2867	20.0881	4.13831
Acot7	3980.09	0.00444084	0.094046	0.0472199	0.962338	0.994477	0.994477	4244.91	3356.12	3969.77	4325.76	4097.34	4222.47	3825.35	3798.97
Acot8	324.727	-0.00315439	0.141939	-0.0222236	0.98227	NA	1	361.31	289.862	267.733	382.165	340.486	347.379	285.06	323.823
Acot9	1016.15	-0.0785502	0.0951909	-0.825186	0.409266	NA	1	1064.4	914.114	1029.07	1169.36	1063.66	988.21	953.707	946.638
Acox1	2503.72	-0.0169043	0.0668291	-0.252947	0.800309	0.945775	0.945775	2471.56	2708.29	2552.62	2339.81	2524.39	2434.16	2501.45	2497.47
Acox2	6.3232	0.178112	0.698391	0.255033	0.798698	NA	1	5.85909	10.477	6.10466	1.08879	3.83646	7.52444	10.5223	5.17289
Acox3	739.159	0.112722	0.106866	1.0548	0.291516	NA	1	776.329	604.171	770.931	690.293	753.864	759.969	841.788	715.927
Acoxl	1.10465	0.510412	1.63002	0.313133	0.75418	NA	1	0.976514	2.61924	0	0	1.91823	1.25407	0	2.06915
Acp1	497.203	-0.0559242	0.0917593	-0.609467	0.542215	NA	1	483.375	476.701	518.024	550.928	482.435	457.737	498.377	510.047
Acp2	939.93	-0.0549615	0.084378	-0.651373	0.514806	NA	1	1036.08	864.349	973.257	959.224	968.706	875.344	902.052	940.431
Acp3	1.53666	0.130532	1.18211	0.110423	0.912074	NA	1	1.95303	0.873079	0.872094	2.17758	1.91823	2.50815	0.956577	1.03458
Acp4	4.80123	-0.105202	0.689136	-0.152658	0.878668	NA	1	3.90606	5.23848	4.36047	6.53274	4.79557	2.50815	3.82631	7.24204
Acp5	38.948	-0.077058	0.286339	-0.269114	0.787842	NA	1	30.2719	31.4309	41.8605	56.6171	33.569	42.6385	42.0894	33.1065
Acp6	277.284	0.10717	0.105598	1.01489	0.310159	NA	1	270.495	261.051	257.268	278.73	267.593	311.01	291.756	280.37
Acp7	1.26542	0.689859	1.44768	0.476527	0.633699	NA	1	0	0.873079	0.872094	2.17758	2.87734	1.25407	0	2.06915
Acr	4.2777	0.494787	0.79738	0.620516	0.534918	NA	1	3.90606	2.61924	4.36047	3.26637	0.959115	5.0163	4.78288	9.31119
Acrbp	221.714	0.0875128	0.170677	0.51274	0.608133	NA	1	241.199	171.124	197.965	250.422	276.225	242.036	196.098	198.639
Acsbg1	4645.73	-0.0382075	0.0817214	-0.467533	0.640118	0.88705	0.88705	4974.36	4951.23	4534.89	4369.32	5104.41	4301.47	4444.26	4485.93
Acsbg3	2.70553	0.0795841	1.00679	0.0790477	0.936995	NA	1	3.90606	0	3.48838	3.26637	2.87734	1.25407	4.78288	2.06915
Acsf2	1048.61	-0.0401973	0.0764213	-0.525997	0.598891	NA	1	1093.7	1069.52	1112.79	976.645	1090.51	999.497	1042.67	1003.54
Acsf3	339.745	-0.123304	0.122366	-1.00767	0.313615	NA	1	372.052	371.932	298.256	375.633	369.259	321.043	299.409	310.373
Acsl1	1055.76	0.163365	0.0872677	1.872	0.0612067	NA	1	1103.46	954.276	996.803	929.827	1037.76	1079.76	1182.33	1161.83
Acsl3	5086.11	-0.172615	0.0730214	-2.36389	0.0180839	0.293823	0.293823	4989.99	5859.24	5555.24	5154.33	4607.59	4744.16	5030.64	4747.67
Acsl4	2803.77	-0.160258	0.136886	-1.17073	0.241706	0.662775	0.662775	2301.64	3358.74	3236.34	2939.73	2242.41	2599.7	2608.59	3143.05
Acsl5	2247.85	0.039831	0.0942858	0.422449	0.672697	NA	1	2377.81	1894.58	2251.75	2344.17	2463.97	2312.51	2105.43	2232.62
Acsl6	2989	0.0123166	0.0966738	0.127404	0.898621	0.973875	0.973875	2940.29	3394.53	3013.08	2556.48	3130.55	2805.36	3162.44	2909.23
Acsm1	2.77548	0.86741	1.02365	0.847369	0.39679	NA	1	3.90606	0.873079	0	3.26637	5.75469	2.50815	3.82631	2.06915
Acsm3	14.4989	-0.163073	0.724059	-0.225221	0.821808	NA	1	3.90606	31.4309	15.6977	9.79911	12.4685	30.0978	10.5223	2.06915
Acsm5	65.024	-0.381749	0.262711	-1.45311	0.146193	NA	1	81.0507	59.3694	55.814	99.0799	46.9966	42.6385	66.9604	68.2821
Acss1	858.63	-0.174451	0.0912262	-1.91229	0.0558394	NA	1	936.477	976.103	877.326	852.523	753.864	752.444	890.573	829.731
Acss2	1524.12	-0.00350465	0.0872434	-0.0401709	0.967957	NA	1	1737.22	1431.85	1518.32	1416.52	1605.56	1531.22	1489.39	1462.89
Acss3	78.4057	-0.15267	0.259231	-0.588937	0.555904	NA	1	62.4969	113.5	87.2094	66.4162	51.7922	77.7526	95.6577	72.4204
Acta1	307.65	-0.0322292	0.139501	-0.231032	0.81729	NA	1	332.015	279.385	276.454	358.212	364.464	284.675	290.799	275.198
Acta2	131.76	0.00451233	0.21623	0.0208681	0.983351	NA	1	154.289	151.916	80.2326	140.454	154.417	122.899	132.964	116.907
Actb	41544.5	0.0505411	0.0914893	0.552426	0.580656	0.863266	0.863266	46277	36911.2	37999.7	42080.7	45786.2	43332	40329.3	39639.8
Actc1	3.56641	0.439053	0.778881	0.563698	0.57296	NA	1	2.92954	2.61924	4.36047	2.17758	4.79557	3.76222	4.78288	3.10373
Actg2	3.05251	0.359615	0.858967	0.418659	0.675465	NA	1	2.92954	1.74616	1.74419	4.35516	1.91823	3.76222	3.82631	4.13831
Actl10	0.876639	3.33977	2.07964	1.60594	0.108288	NA	1	0	0	0	0	1.91823	0	0.956577	4.13831
Actl11	0.249211	1.58145	3.52733	0.448342	0.653907	NA	1	0	0	0	0	0.959115	0	0	1.03458
Actl6a	227.835	0.0305708	0.11463	0.266692	0.789706	NA	1	226.551	216.524	236.337	222.113	236.901	238.274	240.101	205.881
Actl6b	1503.67	0.0255206	0.0922525	0.276639	0.782057	NA	1	1586.84	1366.37	1435.47	1574.39	1705.31	1513.67	1456.87	1390.47
Actl7b	1.09913	0.456672	1.66194	0.274782	0.783484	NA	1	0	0	2.61628	1.08879	2.87734	1.25407	0.956577	0
Actn1	1651.46	0.0879788	0.110358	0.797214	0.425327	NA	1	1650.31	1473.76	1859.3	1420.87	1581.58	1616.5	1944.72	1664.63
Actn2	690.017	0.108594	0.113311	0.958371	0.337876	NA	1	766.564	582.344	645.349	661.985	743.314	781.288	716.476	622.815
Actn3	18.0741	0.00500109	0.376995	0.0132656	0.989416	NA	1	20.5068	13.0962	19.1861	19.5982	24.937	17.557	16.2618	13.4495
Actn4	2450.48	0.0763416	0.0760629	1.00366	0.315541	0.721994	0.721994	2626.82	2352.95	2168.03	2395.34	2565.63	2580.88	2436.4	2477.81
Actr10	2207.88	-0.07632	0.0771911	-0.988716	0.322802	NA	1	2195.2	2071.82	2367.73	2431.27	2274.06	2172.06	2066.21	2084.67
Actr1a	5648.83	0.100827	0.0713564	1.41301	0.157653	0.570969	0.570969	5552.46	5016.71	5489.83	5747.72	6162.31	6027.08	5463.97	5730.52
Actr1b	4200.45	0.133937	0.0715304	1.87244	0.0611451	0.458847	0.458847	4083.78	3636.38	4078.78	4224.51	4529.9	4439.42	4122.85	4488
Actr2	13339.2	-0.0630092	0.059884	-1.05219	0.292713	0.705192	0.705192	12610.7	14192.8	13811.3	13907.1	12792.7	12789	13444.7	13165
Actr3	7759.91	-0.102831	0.0588306	-1.74792	0.0804779	0.501853	0.501853	7845.32	7971.21	7977.04	8354.29	8000.94	7274.88	7400.08	7255.49
Actr3b	2165.42	0.0530247	0.0738409	0.718095	0.472699	NA	1	2240.12	1958.32	2277.04	2027.33	2256.8	2155.75	2237.43	2170.54
Actr5	158.283	-0.0281207	0.143086	-0.19653	0.844195	NA	1	157.219	137.073	166.57	178.562	149.622	163.03	143.487	170.705
Actr6	520.243	-0.209253	0.0898693	-2.32841	0.0198902	NA	1	530.247	524.721	600.873	575.97	470.925	472.786	476.375	510.047
Actr8	957.815	-0.0449401	0.0888277	-0.505925	0.612909	NA	1	1017.53	893.16	981.106	998.421	921.709	1035.87	963.273	851.457
Actrt3	2.69345	-0.680355	0.979629	-0.694503	0.487367	NA	1	1.95303	4.3654	2.61628	4.35516	3.83646	2.50815	1.91315	0
Acvr1	943.808	0.0924387	0.0804513	1.149	0.250555	NA	1	940.383	900.145	974.129	839.457	969.665	917.982	982.404	1026.3
Acvr1b	2160.67	0.0712269	0.0818665	0.870037	0.38428	NA	1	2182.51	2015.07	2254.36	1976.15	1989.2	2252.32	2340.74	2275.04
Acvr1c	31.2549	-0.138742	0.573007	-0.24213	0.808679	NA	1	27.3424	59.3694	32.2675	11.9767	7.67292	16.303	51.6552	43.4522
Acvr2a	422.184	-0.171819	0.235923	-0.728283	0.46644	NA	1	308.579	533.451	552.907	394.142	270.47	309.756	488.811	519.358
Acvr2b	16.6252	0.0440702	0.450483	0.0978287	0.922068	NA	1	9.76514	18.3347	20.9303	16.3319	7.67292	15.0489	20.0881	24.8299
Acvrl1	148.079	0.139035	0.134258	1.03558	0.300399	NA	1	143.548	137.947	136.047	145.898	140.031	166.792	154.009	160.359
Acy1	465.849	-0.060229	0.128949	-0.467076	0.640445	NA	1	508.764	488.051	405.524	500.844	520.799	462.753	469.679	370.379
Acyp1	339.996	-0.206498	0.121393	-1.70107	0.0889299	NA	1	343.733	341.374	388.082	385.432	374.055	279.659	300.365	307.269
Acyp2	1522.4	-0.16848	0.11021	-1.52871	0.126336	NA	1	1663	1458.04	1517.44	1807.39	1460.73	1506.14	1573.57	1192.87
Ada	8.8972	-0.449849	0.514098	-0.875027	0.381559	NA	1	9.76514	9.60387	13.9535	7.62153	7.67292	8.77852	8.60919	5.17289
Adad1	0.591597	-1.55519	2.09509	-0.742299	0.457906	NA	1	1.95303	0.873079	0.872094	0	0	0	0	1.03458
Adad2	3.06004	-0.963538	1.40868	-0.684001	0.493974	NA	1	8.78863	4.3654	0.872094	2.17758	0	0	0	8.27662
Adal	0.862451	0.642497	1.75465	0.366169	0.714239	NA	1	0	0.873079	1.74419	0	0.959115	1.25407	0	2.06915
Adam10	1066.73	-0.157482	0.166557	-0.945513	0.344397	NA	1	840.779	1407.4	1195.64	1055.04	790.311	968.145	1098.15	1178.38
Adam11	4830.37	0.268193	0.0885333	3.02929	0.00245131	0.155046	0.155046	4624.77	4112.2	4612.5	4179.87	4747.62	5437.67	5022.99	5905.37
Adam12	104.669	-0.0177244	0.176635	-0.100345	0.920071	NA	1	112.299	115.246	108.14	84.9256	90.1568	107.85	121.485	97.2503
Adam15	1304.12	0.152064	0.0973536	1.56198	0.118293	NA	1	1441.34	1077.38	1222.68	1200.94	1408.94	1387.01	1323.9	1370.81
Adam17	438.673	-0.164326	0.111718	-1.4709	0.141318	NA	1	488.257	512.498	446.512	406.119	367.341	416.353	429.503	442.799
Adam18	0.241954	0.13904	3.53381	0.0393457	0.968615	NA	1	0.976514	0	0	0	0.959115	0	0	0
Adam19	651.155	0.240652	0.116704	2.06206	0.0392017	NA	1	614.228	595.44	614.826	562.905	565.878	701.027	799.698	755.241
Adam1a	113.225	0.00870187	0.27384	0.0317772	0.97465	NA	1	174.796	93.4195	93.314	89.2808	108.38	163.03	83.2222	100.354
Adam2	0.46338	-2.27489	2.48368	-0.915932	0.359703	NA	1	0	1.74616	0.872094	1.08879	0	0	0	0
Adam22	506.93	0.188463	0.225477	0.835838	0.403246	NA	1	412.089	606.79	550.291	325.548	366.382	471.532	614.122	708.685
Adam23	1121.13	0.0819738	0.215116	0.381068	0.703153	NA	1	966.749	1245.88	1363.08	780.663	729.886	1076	1459.74	1347.02
Adam30	0.623923	0.781447	2.14266	0.364709	0.715328	NA	1	0	1.74616	0	0	0	1.25407	0.956577	1.03458
Adam32	17.787	-0.0951893	0.482724	-0.197192	0.843677	NA	1	17.5773	14.8423	19.1861	21.7758	4.79557	18.8111	15.3052	30.0027
Adam33	0.633887	1.80679	2.32663	0.776572	0.437411	NA	1	0	0	0	1.08879	0	0	1.91315	2.06915
Adam5	1.38406	-0.827867	1.50812	-0.548939	0.583047	NA	1	0.976514	3.49232	2.61628	0	1.91823	0	0	2.06915
Adam8	79.7925	0.131531	0.238664	0.551113	0.581557	NA	1	89.8393	69.8463	72.3838	72.949	71.9336	62.7037	75.5696	123.115
Adam9	967.803	-0.0372739	0.13644	-0.273189	0.784708	NA	1	813.437	1157.7	1127.62	820.948	862.244	948.08	1000.58	1011.82
Adamts1	92.0572	0.198562	0.183571	1.08166	0.279404	NA	1	78.1212	96.9118	84.5931	83.8369	95.9115	80.2607	119.572	97.2503
Adamts10	449.976	0.0561345	0.119623	0.469264	0.638881	NA	1	509.741	469.717	416.861	368.011	485.312	447.704	427.59	474.871
Adamts12	41.0121	0.0527406	0.293631	0.179615	0.857455	NA	1	47.8492	53.2578	34.8838	25.0422	44.1193	31.3519	44.0025	47.5906
Adamts13	122.121	0.136741	0.180251	0.758615	0.448083	NA	1	132.806	101.277	97.6745	133.921	135.235	139.202	102.354	134.495
Adamts14	7.55512	0.601405	0.624438	0.963114	0.33549	NA	1	9.76514	4.3654	3.48838	6.53274	3.83646	7.52444	11.4789	13.4495
Adamts15	83.5728	0.00370226	0.188407	0.0196503	0.984322	NA	1	62.4969	93.4195	90.6978	87.1032	83.443	80.2607	83.2222	87.9391
Adamts16	16.174	-0.0111766	0.440636	-0.0253646	0.979764	NA	1	12.6947	20.0808	13.0814	19.5982	22.0596	6.27037	20.0881	15.5187
Adamts17	64.4801	-0.0563199	0.208125	-0.270606	0.786694	NA	1	65.4265	68.9733	65.407	63.1498	48.9149	60.1956	76.5261	67.2475
Adamts18	20.0178	0.148711	0.438181	0.339383	0.734321	NA	1	9.76514	32.3039	22.6744	10.8879	23.9779	20.0652	23.9144	16.5532
Adamts19	31.2759	0.085317	0.272562	0.313018	0.754267	NA	1	28.3189	36.6693	27.907	28.3085	29.7326	32.6059	32.5236	34.141
Adamts2	91.0057	0.146044	0.225224	0.64844	0.5167	NA	1	70.309	80.3233	94.1861	101.257	69.0563	80.2607	115.746	116.907
Adamts20	129.852	0.0551837	0.212493	0.259697	0.795098	NA	1	130.853	163.266	124.709	90.3696	109.339	110.359	157.835	152.083
Adamts3	295.213	0.0268304	0.191919	0.139801	0.888817	NA	1	316.391	310.816	341.861	200.337	250.329	249.561	313.757	378.655
Adamts4	313.764	0.323535	0.128058	2.52647	0.0115217	NA	1	326.156	289.862	267.733	229.735	327.058	379.984	335.758	353.825
Adamts5	20.3925	-0.084254	0.427296	-0.197179	0.843687	NA	1	16.6007	34.0501	20.0582	13.0655	12.4685	15.0489	23.9144	27.9336
Adamts6	59.7654	-0.133262	0.267627	-0.497939	0.618527	NA	1	50.7788	93.4195	47.0931	58.7947	49.874	50.163	66.9604	61.0401
Adamts7	18.9429	0.227278	0.429356	0.529347	0.596565	NA	1	17.5773	18.3347	11.3372	22.8646	10.5503	15.0489	25.8276	30.0027
Adamts8	18.5527	-0.506393	0.424509	-1.19289	0.232912	NA	1	16.6007	21.827	25.2907	23.9534	20.1414	6.27037	22.9578	11.3803
Adamts9	88.2499	-0.0615336	0.249991	-0.246143	0.805572	NA	1	86.9098	115.246	88.9536	68.5938	51.7922	95.3096	94.7011	104.492
Adamtsl1	62.4861	0.11307	0.333267	0.339276	0.734402	NA	1	46.8727	64.6079	79.3605	48.9956	28.7734	60.1956	84.1788	86.9045
Adamtsl2	81.6114	0.0686695	0.194352	0.353325	0.723845	NA	1	82.0272	82.0695	60.1745	94.7248	84.4021	91.5474	80.3525	77.5933
Adamtsl3	51.6003	-0.175922	0.238521	-0.737551	0.460787	NA	1	49.8022	43.654	64.5349	60.9723	38.3646	48.9089	50.6986	55.8672
Adamtsl4	26.3377	-0.188005	0.301162	-0.624266	0.532453	NA	1	28.3189	28.8116	26.1628	29.3973	29.7326	18.8111	27.7407	21.7261
Adamtsl5	39.0968	0.0955044	0.285278	0.334776	0.737794	NA	1	34.178	44.527	29.6512	43.5516	42.201	25.0815	44.9591	48.6251
Adap1	3713.99	0.0520111	0.0602981	0.862565	0.388376	0.758546	0.758546	3762.51	3393.66	3683.72	3749.79	3883.46	3769.75	3700.04	3768.96
Adap2	45.8689	-0.193274	0.23211	-0.832683	0.405023	NA	1	47.8492	53.2578	54.9419	39.1965	39.3237	43.8926	44.0025	44.4868
Adar	2877.3	0.130957	0.070167	1.86636	0.0619916	0.463237	0.463237	2869.98	2786	2755.82	2574.99	2822.67	2944.57	3222.71	3041.66
Adarb1	3798.09	0.150471	0.0733177	2.05231	0.0401396	0.398909	0.398909	3606.27	3846.79	3688.96	3256.57	3806.73	3967.89	4008.06	4203.49
Adarb2	105.549	0.0495573	0.303932	0.163054	0.870476	NA	1	88.8628	130.089	123.837	71.8602	59.4651	82.7689	128.181	159.325
Adat1	80.7356	0.0417211	0.184471	0.226166	0.821072	NA	1	83.9802	73.3387	79.3605	81.6593	94.9524	87.7852	76.5261	68.2821
Adat2	132.467	-0.0573424	0.143673	-0.399118	0.689806	NA	1	140.618	136.2	137.791	126.3	142.908	114.121	126.268	135.53
Adat3	54.5748	-0.0778331	0.221369	-0.351599	0.725139	NA	1	56.6378	54.1309	54.9419	58.7947	51.7922	45.1467	46.8723	68.2821
Adck1	435.208	0.0777147	0.0933603	0.832416	0.405174	NA	1	420.878	417.332	437.791	419.184	457.498	413.844	487.854	427.28
Adck5	342.526	0.0461646	0.123128	0.374933	0.70771	NA	1	348.616	327.405	300.872	372.366	401.869	342.362	303.235	343.48
Adcy1	22326.3	-0.0444001	0.150472	-0.295072	0.767939	0.935365	0.935365	19406.3	30211.2	20459.3	20603.2	22420.3	17832.9	24675.9	23001.8
Adcy10	10.0589	-0.185011	0.505871	-0.365729	0.714568	NA	1	8.78863	11.35	7.84884	15.2431	12.4685	5.0163	11.4789	8.27662
Adcy2	3800.98	-0.0769093	0.0762857	-1.00817	0.313371	0.719659	0.719659	3705.87	4278.96	3818.03	3806.41	3834.54	3616.75	3911.44	3435.83
Adcy3	1578.63	0.238853	0.10247	2.33096	0.0197556	NA	1	1602.46	1254.62	1465.12	1469.87	1681.33	1937.54	1553.48	1664.63
Adcy4	41.6024	0.415388	0.271103	1.53222	0.125469	NA	1	35.1545	43.654	24.4186	39.1965	41.2419	55.1793	40.1762	53.798
Adcy5	1914.51	0.130579	0.0816469	1.59931	0.109751	NA	1	1851.47	1884.98	1874.13	1699.6	1830.95	1980.18	1972.46	2222.27
Adcy6	767.392	0.115135	0.105933	1.08687	0.277092	NA	1	706.02	753.467	747.384	739.289	649.321	837.722	863.789	842.146
Adcy7	45.8185	0.26802	0.266346	1.00628	0.314279	NA	1	41.9901	49.7655	40.1163	33.7525	32.6099	57.6874	51.6552	58.9709
Adcy8	333.342	-0.0541285	0.141483	-0.38258	0.702031	NA	1	290.025	396.378	322.675	348.413	264.716	354.903	360.629	328.996
Adcy9	2815.17	0.140199	0.0819478	1.71083	0.0871117	0.516402	0.516402	2960.79	2540.66	2728.78	2482.44	2798.7	3112.61	3079.22	2818.19
Adcyap1	353.683	-0.363533	0.148485	-2.44829	0.0143537	NA	1	316.391	494.163	385.465	396.32	295.407	274.642	345.324	321.754
Adcyap1r1	5448.39	0.0469181	0.0831598	0.564191	0.572624	0.859818	0.859818	5354.23	6098.46	5149.71	4835.32	5498.6	5563.07	5745.2	5342.56
Add1	8043.77	0.0598	0.0709357	0.843017	0.399219	0.763277	0.763277	8522.04	7525.94	7834.89	7625.89	8542.83	8312	8434.14	7552.41
Add2	1405.65	0.0941604	0.19059	0.494047	0.621273	NA	1	1243.1	1756.64	1468.61	970.112	1091.47	1280.41	1737.14	1697.74
Add3	3703.84	-0.0382737	0.0935114	-0.409295	0.682323	0.901558	0.901558	3710.75	4261.5	3672.39	3366.54	3513.24	3570.35	4071.19	3464.8
Adgb	8.27112	-0.25705	0.624545	-0.41158	0.680647	NA	1	9.76514	3.49232	14.8256	7.62153	6.7138	13.7948	4.78288	5.17289
Adgra1	1054.27	0.000286754	0.115003	0.00249346	0.998011	NA	1	913.041	1092.22	1154.65	1056.13	892.936	1068.47	1213.9	1042.85
Adgra2	432.96	0.190686	0.12752	1.49534	0.134826	NA	1	377.911	484.559	372.384	383.254	474.762	388.763	479.245	502.805
Adgra3	408.596	0.152154	0.0988983	1.53849	0.123929	NA	1	377.911	397.251	411.628	359.301	393.237	465.262	427.59	436.592
Adgrb1	8025.3	0.0874632	0.0670868	1.30373	0.192325	0.613389	0.613389	8326.74	7626.35	7232.27	7942.73	8195.64	8729.61	7989.33	8159.71
Adgrb2	12375.9	0.133422	0.0807652	1.65198	0.0985392	0.523911	0.523911	12828.5	11155.3	10918.6	12315.3	13908.1	12947.1	11912.3	13022.2
Adgrb3	2369.82	-0.0323084	0.0715614	-0.451478	0.651645	NA	1	2237.19	2461.21	2564.83	2320.21	2272.14	2415.35	2436.4	2251.24
Adgrd1	43.103	0.314273	0.241813	1.29965	0.19372	NA	1	38.0841	43.654	38.3721	33.7525	56.5878	38.8763	46.8723	48.6251
Adgre1	142.883	0.184034	0.17094	1.0766	0.281659	NA	1	110.346	154.535	159.593	109.968	162.09	141.71	156.879	147.945
Adgre4	4.11067	0.0259596	0.902196	0.0287738	0.977045	NA	1	0	8.73079	5.23256	2.17758	5.75469	5.0163	2.86973	3.10373
Adgre5	116.087	0.338037	0.196179	1.7231	0.0848697	NA	1	118.158	118.739	89.8257	82.7481	117.012	150.489	148.269	103.458
Adgrf1	0.507725	0.142583	2.26429	0.0629705	0.94979	NA	1	0.976514	0	0.872094	0	0.959115	1.25407	0	0
Adgrf2	6.10946	0.588011	0.826844	0.711151	0.476991	NA	1	4.88257	5.23848	6.97675	2.17758	6.7138	12.5407	0	10.3458
Adgrf3	1.38868	2.32094	1.52528	1.52165	0.128098	NA	1	0	0	1.74419	0	1.91823	2.50815	2.86973	2.06915
Adgrf4	0.239461	1.54615	3.52936	0.438081	0.661328	NA	1	0	0	0	0	0.959115	0	0.956577	0
Adgrf5	348.312	0.152334	0.192003	0.793394	0.427548	NA	1	290.025	473.209	300	255.866	316.508	331.076	400.806	419.004
Adgrg1	3809.62	0.123209	0.0666609	1.8483	0.0645591	0.468919	0.468919	3687.32	3762.97	3618.32	3516.79	4091.58	4252.57	3741.17	3806.21
Adgrg2	35.8471	-0.0947207	0.35261	-0.268627	0.788216	NA	1	28.3189	49.7655	34.8838	34.8413	20.1414	41.3844	52.6117	24.8299
Adgrg3	2.32396	0.0170435	0.976965	0.0174453	0.986081	NA	1	1.95303	1.74616	4.36047	1.08879	1.91823	2.50815	1.91315	3.10373
Adgrg5	2.25056	1.48731	1.11729	1.33117	0.183132	NA	1	0	1.74616	0.872094	2.17758	2.87734	1.25407	2.86973	6.20746
Adgrg6	204.248	0.0182203	0.174725	0.10428	0.916948	NA	1	210.927	248.828	193.605	157.875	175.518	204.414	253.493	189.328
Adgrl1	6600.19	0.23236	0.0807278	2.87831	0.0039981	0.172456	0.172456	5975.29	6537.62	6121.23	5643.2	6382.91	7157	7302.51	7681.74
Adgrl3	1199.68	0.0514136	0.111352	0.461722	0.644281	NA	1	1179.63	1367.24	1190.41	974.467	1115.45	1202.66	1309.55	1258.05
Adgrl4	227.916	-0.0176546	0.171668	-0.102841	0.918089	NA	1	212.88	310.816	208.43	184.006	238.82	237.02	203.751	227.607
Adgrv1	321.352	-0.0779565	0.105302	-0.740311	0.459111	NA	1	338.851	349.232	320.058	311.394	339.527	317.281	284.103	310.373
Adh5	1185.86	-0.0865264	0.102093	-0.847522	0.396704	NA	1	1244.08	1042.46	1211.34	1389.3	1243.97	1166.29	1100.06	1089.41
Adh7	0.541752	1.4767	2.17039	0.680385	0.496261	NA	1	0	0	0	1.08879	0	1.25407	0.956577	1.03458
Adhfe1	815.362	-0.148944	0.0759887	-1.96008	0.049987	NA	1	836.873	894.906	839.826	856.878	794.147	797.591	717.433	785.244
Adi1	395.973	-0.0526228	0.119016	-0.44215	0.65838	NA	1	340.804	454.874	390.698	426.806	431.602	371.206	372.108	379.69
Adipoq	0.53232	1.45234	2.17532	0.667646	0.50436	NA	1	0	0	0	1.08879	0.959115	1.25407	0.956577	0
Adipor1	1880.84	0.0244256	0.0797914	0.306118	0.759515	NA	1	1864.17	1698.14	1927.33	1969.62	1939.33	2041.63	1827.06	1779.47
Adipor2	571.807	0.00949501	0.116815	0.0812827	0.935217	NA	1	557.59	603.298	593.024	524.797	465.171	575.62	634.21	620.746
Adk	1519.6	-0.159996	0.0722451	-2.21462	0.0267858	NA	1	1635.66	1576.78	1626.45	1575.48	1548.01	1477.3	1341.12	1375.99
Adm	15.49	0.427928	0.384166	1.11391	0.265316	NA	1	10.7417	13.9693	13.0814	15.2431	18.2232	13.7948	18.175	20.6915
Adnp	3187.02	0.0173568	0.0769553	0.225544	0.821556	0.950897	0.950897	2945.17	3361.36	3347.97	3014.86	2985.72	3276.9	3390.11	3174.08
Adnp2	502.293	0.0972287	0.0826747	1.17604	0.239579	NA	1	495.093	481.067	481.396	483.423	516.963	543.014	528.03	489.355
Ado	1111.56	0.0267723	0.0748354	0.357749	0.720531	NA	1	1175.72	1053.81	1124.13	1051.77	1081.88	1083.52	1167.02	1154.59
Adora1	5527.56	0.139698	0.068452	2.04082	0.0412687	0.404271	0.404271	5598.36	5083.94	5420.94	4936.58	5971.45	5741.15	5458.23	6009.86
Adora2a	68.4059	0.301677	0.209881	1.43737	0.150613	NA	1	57.6144	59.3694	54.9419	72.949	66.1789	90.2933	63.1341	82.7662
Adora2b	148.099	-0.0266325	0.157125	-0.169499	0.865404	NA	1	146.477	171.124	117.733	163.319	155.377	136.694	149.226	144.841
Adora3	52.3499	-0.350344	0.224781	-1.5586	0.11909	NA	1	55.6613	69.8463	52.3256	56.6171	47.9557	46.4007	38.2631	51.7289
Adpgk	719.613	-0.174385	0.155636	-1.12046	0.262517	NA	1	842.732	796.248	790.117	621.699	558.205	793.829	801.611	552.464
Adprh	1173.82	0.0200926	0.0784084	0.256256	0.797753	NA	1	1236.27	1074.76	1123.26	1230.33	1245.89	1162.53	1153.63	1163.9
Adprhl1	70.5545	-0.0773126	0.189983	-0.406945	0.684048	NA	1	74.2151	61.9886	78.4884	75.1265	73.8518	70.2282	61.2209	69.3167
Adprm	289.397	-0.0945144	0.136584	-0.691989	0.488944	NA	1	290.025	255.812	275.582	375.633	274.307	274.642	289.843	279.336
Adprs	793.051	0.0359062	0.0998568	0.359577	0.719164	NA	1	777.306	703.702	758.722	893.897	837.307	835.213	725.085	813.178
Adra1a	75.0416	0.0417657	0.263827	0.158307	0.874215	NA	1	83.9802	75.9579	77.6163	57.7059	42.201	87.7852	98.5274	76.5587
Adra1b	47.8216	-0.190445	0.22937	-0.830295	0.406372	NA	1	45.8962	51.5117	46.221	60.9723	47.9557	37.6222	46.8723	45.5214
Adra1d	1191.09	0.0592479	0.123738	0.478819	0.632068	NA	1	1403.25	922.845	1157.27	1183.52	1113.53	1275.39	1253.12	1219.77
Adra2a	235.908	0.0221958	0.201224	0.110304	0.912168	NA	1	239.246	166.758	269.477	260.221	171.682	294.707	216.186	268.99
Adra2b	9.50558	0.552551	0.563176	0.981134	0.326527	NA	1	9.76514	3.49232	8.72094	8.71032	5.75469	18.8111	11.4789	9.31119
Adra2c	477.413	0.112688	0.151863	0.742038	0.458064	NA	1	445.291	367.566	490.989	532.418	602.324	486.581	491.681	402.451
Adrb1	286.748	-0.042156	0.108567	-0.388295	0.697798	NA	1	306.626	286.37	266.861	304.861	305.958	275.896	264.972	282.44
Adrb2	30.5309	-0.00655911	0.286545	-0.0228903	0.981738	NA	1	30.2719	32.3039	28.7791	31.5749	38.3646	22.5733	33.4802	26.899
Adrb3	6.93251	-0.115912	0.597289	-0.194064	0.846126	NA	1	5.85909	7.85771	5.23256	9.79911	4.79557	8.77852	3.82631	9.31119
Adrm1	1365.86	0.139351	0.0943387	1.47713	0.139641	NA	1	1432.55	1119.29	1267.15	1382.76	1525.95	1390.77	1388.95	1419.44
Adsl	1752.05	-0.00329524	0.0816442	-0.040361	0.967805	NA	1	1856.35	1678.06	1687.5	1796.5	1957.55	1656.63	1678.79	1704.98
Adss	1430.14	-0.0636966	0.0831715	-0.765846	0.443768	NA	1	1409.11	1323.59	1575.87	1538.46	1311.11	1419.61	1463.56	1399.78
Adssl1	27.5348	-0.33423	0.386628	-0.864475	0.387327	NA	1	23.4363	42.7809	15.6977	41.374	23.9779	16.303	27.7407	28.9682
Adtrp	57.2089	0.097099	0.230514	0.421228	0.673589	NA	1	55.6613	58.4963	48.8373	58.7947	79.6065	48.9089	53.5683	53.798
Aebp1	219.474	0.261696	0.154911	1.68933	0.0911557	NA	1	169.914	238.351	168.314	222.113	263.757	247.053	236.274	210.019
Aebp2	732.177	-0.0913858	0.103306	-0.884614	0.376365	NA	1	749.963	797.995	795.35	677.228	619.588	694.757	791.089	731.446
Aen	134.477	0.0492544	0.164895	0.298702	0.765168	NA	1	125.97	133.581	129.942	139.365	166.886	144.219	127.225	108.631
Afap1	745.805	0.00316149	0.120092	0.0263257	0.978998	NA	1	816.366	818.075	742.152	603.19	726.05	683.47	844.657	732.481
Afap1l1	164.018	0.335962	0.165337	2.03199	0.0421549	NA	1	132.806	186.839	131.686	127.388	175.518	209.43	179.836	168.636
Afap1l2	280.467	0.0842524	0.135536	0.621625	0.534188	NA	1	251.941	336.136	243.314	256.955	272.389	300.978	309.931	272.094
Afdn	1502.23	0.0241396	0.109093	0.221275	0.824878	NA	1	1363.21	1672.82	1588.08	1333.77	1354.27	1413.34	1657.75	1634.63
Aff1	157.04	0.176914	0.22053	0.80222	0.422426	NA	1	140.618	168.504	163.954	116.501	117.012	134.186	220.013	195.535
Aff1-as1	5.63227	0.317719	0.65099	0.488055	0.625511	NA	1	8.78863	3.49232	3.48838	4.35516	7.67292	6.27037	4.78288	6.20746
Aff2	144.835	0.1884	0.300568	0.626814	0.530781	NA	1	116.205	164.139	178.779	81.6593	83.443	152.997	155.922	225.538
Aff3	569.089	0.139897	0.148175	0.944131	0.345103	NA	1	520.482	648.698	571.221	424.628	498.74	560.571	660.038	668.337
Aff4	3140.75	-0.0280322	0.17114	-0.163797	0.869891	0.967097	0.967097	2575.07	3900.05	3396.81	2812.35	2219.39	2967.14	3504.9	3750.34
Afg3l1	491.552	0.209959	0.111772	1.87846	0.0603181	NA	1	430.643	517.736	404.652	470.357	575.469	543.014	514.638	475.906
Afg3l2	1613.77	0.0528155	0.072631	0.727176	0.467118	NA	1	1562.42	1501.7	1616.86	1656.05	1687.08	1720.59	1653.92	1511.52
Afm	0.816442	-0.939289	2.05197	-0.457749	0.647133	NA	1	0.976514	0	0	3.26637	0	1.25407	0	1.03458
Afmid	159.837	-0.0131309	0.14921	-0.0880028	0.929874	NA	1	159.172	172.87	144.768	165.496	145.785	151.743	145.4	193.466
Afp	8.46522	-0.543533	0.57274	-0.949004	0.342618	NA	1	7.81212	12.2231	5.23256	15.2431	8.63203	3.76222	8.60919	6.20746
Aftph	1985.6	-0.0585741	0.0777393	-0.753469	0.451168	NA	1	1833.89	2144.28	2167.15	1956.56	1858.76	1958.86	1995.42	1969.84
Aga	492.109	0.0182501	0.113116	0.161339	0.871826	NA	1	514.623	527.34	497.093	417.007	541.9	457.737	528.03	453.145
Agap1	1311.59	0.0832526	0.178185	0.467226	0.640338	NA	1	1155.22	1675.44	1266.28	997.332	1008.99	1246.55	1600.35	1542.55
Agap2	26299	0.18722	0.0641719	2.91748	0.00352875	0.162351	0.162351	25761.4	23823.7	23637.2	25159.8	28951.8	26795.8	26698.1	29564.1
Agap3	7873.95	0.160602	0.0904661	1.77528	0.0758522	0.489581	0.489581	8374.59	6644.13	7173.84	7552.94	8863.18	8308.24	7531.13	8543.54
Agbl1	10.263	-0.026096	0.506361	-0.0515364	0.958898	NA	1	9.76514	15.7154	10.4651	5.44395	10.5503	6.27037	11.4789	12.4149
Agbl2	26.5523	-0.122414	0.328286	-0.372889	0.709231	NA	1	27.3424	37.5424	18.314	27.2198	22.0596	31.3519	25.8276	22.7607
Agbl3	121.348	-0.101262	0.199731	-0.506991	0.612161	NA	1	95.6984	171.124	123.837	111.057	111.257	115.375	110.006	132.426
Agbl5	210.225	-0.0447687	0.131943	-0.339304	0.734381	NA	1	245.105	179.854	217.151	212.314	212.923	203.16	196.098	215.192
Ager	84.6145	0.0644859	0.194928	0.330819	0.740781	NA	1	90.8158	77.7041	82.8489	79.4817	107.421	92.8015	76.5261	69.3167
Agfg1	1464.54	0.00941173	0.0837516	0.112377	0.910525	NA	1	1388.6	1485.98	1481.69	1481.84	1315.91	1482.32	1445.39	1634.63
Agfg2	1222.02	0.0738896	0.0899918	0.82107	0.411606	NA	1	1283.14	1071.27	1214.83	1193.31	1182.59	1344.37	1324.86	1161.83
Aggf1	1241.04	-0.154966	0.082105	-1.88741	0.0591052	NA	1	1304.62	1201.36	1283.72	1442.65	1222.87	1181.34	1190.94	1100.79
Agk	626.973	0.0925918	0.0849649	1.08977	0.275816	NA	1	618.134	577.105	586.919	647.83	662.748	606.972	683.952	632.127
Agl	1082.99	-0.14206	0.11739	-1.21015	0.226219	NA	1	1019.48	1313.11	1192.15	1019.11	985.97	986.956	947.011	1200.11
Agmat	4.12142	0.371857	0.800709	0.46441	0.642354	NA	1	4.88257	1.74616	3.48838	4.35516	4.79557	5.0163	7.65261	1.03458
Agmo	56.1112	-0.249185	0.22789	-1.09344	0.274199	NA	1	57.6144	68.9733	67.1512	48.9956	52.7513	63.9578	44.9591	44.4868
Ago1	1905.8	0.0699457	0.08646	0.808994	0.418518	NA	1	1802.65	1983.64	1922.97	1727.91	1756.14	1901.18	2015.51	2136.4
Ago2	165.714	0.423792	0.247835	1.70998	0.0872702	NA	1	121.088	206.92	136.919	100.169	129.48	208.176	179.836	243.126
Ago3	79.4178	0.0658108	0.432552	0.152145	0.879072	NA	1	45.8962	146.677	65.407	52.2619	33.569	57.6874	113.833	120.011
Ago4	84.6232	-0.0524213	0.225912	-0.232043	0.816504	NA	1	85.9333	109.135	92.4419	56.6171	71.9336	73.9904	92.788	94.1465
Agpat1	4271.46	0.152023	0.0905485	1.67891	0.0931695	0.521066	0.521066	4424.59	3626.77	3919.19	4216.88	4940.4	4607.47	4105.63	4330.74
Agpat2	5.16348	-0.201783	0.714367	-0.282464	0.777588	NA	1	7.81212	6.98463	1.74419	5.44395	2.87734	7.52444	4.78288	4.13831
Agpat3	6068.41	0.0242507	0.0595959	0.406918	0.684068	0.901558	0.901558	6398.12	5646.2	6090.7	5935	6227.53	6152.49	6040.78	6056.41
Agpat4	1742.44	0.0826419	0.080991	1.02038	0.307546	NA	1	1753.82	1603.85	1656.98	1756.22	1968.1	1829.69	1633.83	1737.06
Agpat5	1091.29	-0.0929909	0.0705626	-1.31785	0.187554	NA	1	1115.18	1172.55	1165.99	1050.68	1032.01	1048.41	1080.93	1064.58
Agps	195.336	-0.0529873	0.303902	-0.174357	0.861585	NA	1	136.712	279.385	221.512	157.875	101.666	146.727	247.753	271.059
Agr2	0.828443	0.530422	1.75911	0.301529	0.763011	NA	1	0.976514	0	1.74419	0	0.959115	0	1.91315	1.03458
Agrn	2099.4	0.0912832	0.0868128	1.0515	0.293031	NA	1	2140.52	2234.21	1881.11	1875.99	2052.51	2070.48	2249.87	2290.55
Agrp	15.8487	0.217369	0.508405	0.427551	0.668978	NA	1	15.6242	15.7154	18.314	8.71032	15.3458	16.303	5.73946	31.0373
Agt	3016.93	0.0647997	0.0917615	0.706175	0.480079	0.812054	0.812054	3367.02	2937.04	2696.51	2797.1	3385.68	3007.27	3043.83	2900.95
Agtpbp1	5162.16	0.0076852	0.067651	0.113601	0.909554	0.979398	0.979398	4956.79	5386.9	5481.11	4766.72	5026.72	5129.16	5274.56	5275.31
Agtr1a	7.72441	-0.66437	0.609428	-1.09015	0.275645	NA	1	5.85909	6.98463	7.84884	17.4206	8.63203	5.0163	3.82631	6.20746
Agtr1b	2.0315	-0.445958	1.33827	-0.333236	0.738956	NA	1	0.976514	0	5.23256	3.26637	0.959115	0	4.78288	1.03458
Agtr2	1.34593	0.177034	1.47806	0.119774	0.904662	NA	1	0	0.873079	0.872094	3.26637	0.959115	3.76222	0	1.03458
Agtrap	371.254	0.091175	0.113872	0.800683	0.423315	NA	1	411.113	357.089	322.675	348.413	416.256	349.887	367.326	397.278
Ahctf1	704.457	-0.11595	0.147305	-0.787144	0.431197	NA	1	603.486	878.318	750.873	697.915	542.859	638.324	787.263	736.619
Ahcy	906.71	0.128298	0.0973822	1.31747	0.18768	NA	1	912.065	765.691	834.594	954.869	1008.03	970.653	947.011	860.768
Ahcyl1	8355.37	-0.089799	0.056105	-1.60055	0.109476	0.531136	0.531136	8477.12	9080.03	8709.6	8193.15	8125.62	8056.17	8300.22	7901.07
Ahcyl2	3264.52	-0.128814	0.105071	-1.22598	0.220208	0.64332	0.64332	3271.32	3735.91	3631.4	3000.71	2716.21	3126.41	3546.03	3088.21
Ahdc1	1235.03	0.259621	0.0988862	2.62545	0.00865336	NA	1	1149.36	1078.25	1133.72	1133.43	1156.69	1563.83	1321.03	1343.92
Ahi1	2110.29	-0.0418872	0.140549	-0.298026	0.765683	NA	1	1844.64	2559	2360.76	1797.59	1677.49	2155.75	2244.13	2242.96
Ahnak	223.756	0.181082	0.162693	1.11303	0.265694	NA	1	202.138	270.655	167.442	198.16	207.169	245.799	253.493	245.195
Ahr	155.504	-0.00803613	0.143802	-0.0558833	0.955435	NA	1	149.407	157.154	165.698	151.342	130.44	147.981	170.271	171.74
Ahrr	0.695942	0.158533	1.85548	0.0854401	0.931911	NA	1	0	0.873079	1.74419	0	0.959115	0	0.956577	1.03458
Ahsa1	3246.02	-0.0318365	0.0855997	-0.371923	0.70995	0.911103	0.911103	3414.87	2928.31	3244.19	3540.75	3421.16	3372.21	3037.13	3009.59
Ahsa2	503.438	-0.00230986	0.0984837	-0.0234542	0.981288	NA	1	526.341	493.29	512.791	483.423	573.551	482.819	464.896	490.39
Ahsp	1.73279	0.887875	1.29207	0.687175	0.491973	NA	1	0	0.873079	0.872094	3.26637	2.87734	0	2.86973	3.10373
AI467606	19.3252	-0.104834	0.368981	-0.284119	0.776319	NA	1	14.6477	20.0808	19.1861	26.131	19.1823	23.8274	19.1315	12.4149
AI593442	5352	-0.0737104	0.107952	-0.682804	0.494731	0.824026	0.824026	4807.38	6361.26	5316.28	5471.17	5535.05	4465.76	5618.93	5240.13
Aida	1025.45	-0.160748	0.0803258	-2.00121	0.0453703	NA	1	971.632	1102.7	1151.16	1104.03	928.423	964.383	989.1	992.16
Aif1	363.81	-0.0679423	0.149472	-0.454548	0.649434	NA	1	382.794	392.013	319.186	396.32	445.988	331.076	284.103	358.998
Aif1l	170.024	0.0144929	0.149876	0.0966995	0.922965	NA	1	173.82	191.204	171.802	138.276	178.395	193.127	151.139	162.429
Aifm1	639.327	-0.0438244	0.096091	-0.456072	0.648338	NA	1	699.184	589.329	641.861	667.428	700.154	596.939	596.904	622.815
Aifm2	189.176	-0.0111594	0.119452	-0.093422	0.925568	NA	1	185.538	190.331	198.837	184.006	176.477	198.144	185.576	194.501
Aifm3	848.045	-0.0638109	0.111942	-0.570037	0.568653	NA	1	987.256	773.548	890.408	815.504	914.995	867.819	716.476	818.351
Aig1	1373.79	-0.0131333	0.0759269	-0.172973	0.862672	NA	1	1434.5	1274.7	1431.98	1379.5	1459.77	1378.23	1336.34	1295.29
Aim2	26.7811	-0.247643	0.416487	-0.594599	0.552111	NA	1	31.2485	35.7963	24.4186	23.9534	17.2641	48.9089	18.175	14.4841
Aimp1	699.208	-0.233217	0.147758	-1.57837	0.11448	NA	1	770.47	620.759	718.605	912.406	694.399	764.985	547.162	564.879
Aimp2	522.961	-0.0373974	0.110496	-0.338451	0.735023	NA	1	587.862	466.224	475.291	591.213	534.227	516.679	515.595	496.597
Aip	870.8	0.0691447	0.102526	0.674411	0.50005	NA	1	919.877	765.691	805.815	910.229	1012.83	866.565	861.876	823.523
Aipl1	0.839258	-1.21763	1.95404	-0.623137	0.533195	NA	1	0	1.74616	0.872094	2.17758	1.91823	0	0	0
Aire	0.817689	-0.27616	1.76416	-0.156539	0.875608	NA	1	0.976514	0.873079	1.74419	0	0	0	1.91315	1.03458
Ajap1	1085.48	0.0701209	0.104432	0.671451	0.501933	NA	1	1097.6	872.206	1167.73	1098.59	1113.53	1178.83	1036.93	1118.38
Ajm1	4303.8	0.0656795	0.0655543	1.00191	0.316387	0.722995	0.722995	4521.26	4012.67	4027.33	4264.79	4573.06	4227.48	4383.04	4420.75
Ajuba	41.5437	-0.213125	0.261207	-0.815921	0.414545	NA	1	54.6848	48.8924	36.6279	38.1077	40.2828	37.6222	30.6105	45.5214
Ak2	235.173	-0.0176202	0.114775	-0.15352	0.877988	NA	1	264.635	219.143	235.465	227.557	241.697	229.496	229.578	233.814
Ak3	786.49	-0.0832491	0.134018	-0.621178	0.534483	NA	1	905.229	813.71	865.989	650.008	831.552	846.5	623.688	755.241
Ak4	1881.08	0.0643971	0.0947061	0.679968	0.496525	NA	1	1855.38	1945.22	1916.86	1636.45	1727.37	2004.01	1828.02	2135.37
Ak5	5848.72	0.100481	0.0745443	1.34794	0.177679	0.599232	0.599232	5899.12	4974.81	5944.19	5764.06	6102.85	5854.02	6111.57	6139.18
Ak7	41.4289	0.00908367	0.41811	0.0217256	0.982667	NA	1	54.6848	20.9539	66.2791	22.8646	41.2419	57.6874	44.9591	22.7607
Ak8	15.5624	-0.0605199	0.386695	-0.156505	0.875635	NA	1	15.6242	17.4616	12.2093	18.5094	18.2232	13.7948	16.2618	12.4149
Ak9	16.3452	0.602292	0.551743	1.09162	0.275001	NA	1	20.5068	7.85771	16.5698	6.53274	16.305	40.1304	11.4789	11.3803
Akain1	48.9368	-0.113151	0.280327	-0.403638	0.686479	NA	1	36.131	55.8771	54.9419	56.6171	31.6508	38.8763	57.3946	60.0055
Akap1	906.812	0.117546	0.0896668	1.31092	0.189886	NA	1	837.849	934.195	926.164	779.574	903.486	955.604	1008.23	909.393
Akap10	331.257	-0.0368226	0.165876	-0.221989	0.824322	NA	1	295.884	390.266	361.047	293.973	247.452	309.756	348.194	403.485
Akap11	3869.9	-0.164397	0.189085	-0.869432	0.384611	0.757691	0.757691	2734.24	4999.25	4560.18	4066.63	2785.27	3261.85	3933.44	4618.35
Akap12	534.82	0.0431691	0.130185	0.331599	0.740192	NA	1	469.703	600.679	583.431	452.937	500.658	492.851	622.732	555.568
Akap13	758.734	0.259807	0.147063	1.76663	0.0772894	NA	1	697.231	764.818	743.024	555.283	632.057	924.253	816.917	936.292
Akap14	3.37606	-0.462569	0.950316	-0.486753	0.626433	NA	1	0.976514	5.23848	6.10466	3.26637	2.87734	3.76222	4.78288	0
Akap17a	969.661	0.0761591	0.108006	0.70514	0.480723	NA	1	1013.62	833.791	868.605	1060.48	977.338	1097.31	895.356	1010.78
Akap17b	376.244	-0.11201	0.170052	-0.658681	0.510101	NA	1	325.179	495.036	376.745	365.834	284.857	341.108	371.152	450.041
Akap2	1940.64	0.127438	0.130506	0.976491	0.328821	NA	1	1741.13	2107.61	1992.73	1577.66	1677.49	1908.7	2401.01	2118.81
Akap3	25.4324	-0.0908026	0.326195	-0.278369	0.780729	NA	1	24.4129	21.827	25.2907	33.7525	33.569	23.8274	20.0881	20.6915
Akap5	1770.58	-0.135884	0.171812	-0.790887	0.42901	NA	1	1527.27	2109.36	2092.15	1686.54	1205.61	1511.16	2070.99	1961.56
Akap6	2038.16	0.184628	0.205642	0.897813	0.369285	NA	1	1603.44	2449.86	2214.25	1363.17	1478.95	2034.11	2588.5	2572.99
Akap7	953.262	-0.259485	0.0862874	-3.00722	0.00263645	NA	1	1019.48	1154.21	972.385	1008.22	888.14	894.155	887.703	801.797
Akap8	1192.87	0.00676387	0.0915319	0.0738964	0.941093	NA	1	1329.04	1214.45	1146.8	1068.1	1191.22	1299.22	1161.28	1132.86
Akap8l	2195.63	0.0113985	0.0784701	0.14526	0.884506	NA	1	2357.31	2323.26	2013.66	2053.46	2292.28	2173.31	2127.43	2224.34
Akap9	809.729	-0.212633	0.142184	-1.49548	0.13479	NA	1	702.114	1038.96	850.291	885.187	640.689	731.125	723.172	906.29
Akip1	133.851	-0.0250245	0.154025	-0.16247	0.870936	NA	1	145.501	130.962	127.326	137.188	156.336	122.899	136.79	113.803
Akirin1	2032.42	-0.107367	0.0643613	-1.6682	0.0952769	NA	1	2159.07	2015.94	2111.34	2146.01	2009.35	2014.04	1973.42	1830.17
Akirin2	1266.82	-0.0953175	0.0668984	-1.42481	0.154213	NA	1	1349.54	1233.66	1319.48	1331.59	1187.38	1269.12	1229.2	1214.59
Akna	168.273	0.226811	0.178866	1.26805	0.20478	NA	1	186.514	170.25	150	112.145	182.232	215.701	160.705	168.636
Aknad1	2.47742	1.25782	1.02846	1.22301	0.221325	NA	1	1.95303	1.74616	0	2.17758	1.91823	5.0163	2.86973	4.13831
Akp3	0.265421	0.13904	3.53381	0.0393457	0.968615	NA	1	0	0	0	1.08879	0	0	0	1.03458
Akr1a1	8470.42	0.0521752	0.0939882	0.555125	0.578809	0.861404	0.861404	8803.28	7311.17	8010.18	9145.84	9463.59	8890.13	8072.55	8066.6
Akr1b1	1168.18	-0.00956165	0.116983	-0.0817353	0.934857	NA	1	1233.34	1210.96	1107.56	1135.61	1368.66	1271.63	999.623	1018.02
Akr1b10	223.725	-0.210922	0.206387	-1.02197	0.306795	NA	1	209.951	302.959	259.012	187.272	226.351	213.193	139.66	251.402
Akr1b1-ps2	1.32816	0.402887	1.42784	0.282166	0.777816	NA	1	1.95303	1.74616	0.872094	0	0.959115	0	0.956577	4.13831
Akr1b7	7.17885	0.469432	0.607622	0.772573	0.439775	NA	1	4.88257	6.98463	8.72094	3.26637	9.59115	8.77852	3.82631	11.3803
Akr1b8	5.80334	-0.441358	0.692775	-0.637087	0.524068	NA	1	3.90606	11.35	6.97675	4.35516	7.67292	6.27037	3.82631	2.06915
Akr1c12	2.22173	-0.0688652	1.14744	-0.0600162	0.952143	NA	1	1.95303	1.74616	0	5.44395	2.87734	3.76222	0.956577	1.03458
Akr1c13	9.36282	-0.311333	0.532761	-0.584377	0.558967	NA	1	15.6242	6.98463	12.2093	6.53274	5.75469	10.0326	10.5223	7.24204
Akr1c14	22.2946	0.273494	0.354483	0.771529	0.440394	NA	1	23.4363	22.7001	12.2093	22.8646	29.7326	17.557	22.9578	26.899
Akr1c15	90.9687	-0.0798638	0.20072	-0.397887	0.690714	NA	1	74.2151	114.373	76.7443	108.879	94.9524	85.277	82.2656	91.0428
Akr1c19	60.5679	-0.34562	0.280027	-1.23424	0.217114	NA	1	67.3795	41.0347	82.8489	79.4817	44.1193	72.7363	54.5249	42.4177
Akr1c2	0.504351	0.219097	2.56995	0.0852536	0.93206	NA	1	0	1.74616	0	0	0	1.25407	0	1.03458
Akr1c3	0.258644	1.61851	3.52467	0.459195	0.646094	NA	1	0	0	0	0	0	0	0	2.06915
Akr1e2	436.157	-0.036111	0.129294	-0.279294	0.780019	NA	1	469.703	359.709	505.814	431.161	481.476	442.688	393.153	405.554
Akr7a2	475.844	0.0385073	0.11782	0.326831	0.743796	NA	1	497.046	417.332	432.559	532.418	544.777	486.581	442.895	453.145
Akr7a3	69.2853	0.0991032	0.212494	0.466381	0.640943	NA	1	81.0507	59.3694	52.3256	75.1265	74.8109	80.2607	64.0906	67.2475
Akt1	3808.11	0.0237042	0.0667475	0.355133	0.72249	0.917884	0.917884	3816.22	3730.67	3656.69	3905.49	4170.23	3759.71	3619.69	3806.21
Akt1s1	1038.5	0.0891859	0.0972601	0.916983	0.359151	NA	1	1068.31	931.576	935.757	1092.06	1195.06	1020.82	984.318	1080.1
Akt2	1507.55	0.0306339	0.100128	0.305948	0.759644	NA	1	1712.81	1531.38	1375.29	1345.74	1480.87	1558.81	1403.3	1652.22
Akt3	3525.64	-0.0235001	0.125148	-0.187778	0.85105	0.961231	0.961231	3161.95	4141.02	3782.27	3131.36	3020.25	3216.7	3698.13	4053.47
Aktip	1946.13	-0.0694384	0.0608684	-1.1408	0.253955	NA	1	2020.41	1958.32	2043.32	1950.02	1851.09	1878.6	2004.03	1863.27
Alad	451.469	0.039604	0.115194	0.343802	0.730995	NA	1	487.281	403.363	402.907	488.867	512.167	461.499	430.46	425.211
Alas1	952.699	0.00298536	0.100877	0.0295941	0.976391	NA	1	1102.48	846.014	881.687	977.734	971.583	974.416	973.795	893.875
Alas2	36.5563	0.446354	0.257159	1.73571	0.0826146	NA	1	38.0841	28.8116	28.7791	28.3085	46.9966	38.8763	40.1762	42.4177
Alb	83.8848	-0.0269618	0.339105	-0.0795087	0.936628	NA	1	126.947	36.6693	97.6745	77.3041	76.7292	105.342	96.6143	53.798
Albfm1	24.962	0.0881239	0.347871	0.253324	0.800018	NA	1	18.5538	30.5578	28.7791	18.5094	26.8552	25.0815	17.2184	34.141
Alcam	4432.47	-0.135862	0.112819	-1.20425	0.228495	0.652151	0.652151	4001.76	4747.81	5312.8	4501.06	3595.72	4099.57	4662.36	4538.69
Aldh16a1	303.602	0.193729	0.103041	1.88011	0.0600928	NA	1	286.119	270.655	271.221	305.95	335.69	319.789	304.191	335.203
Aldh18a1	702.988	0.0795798	0.104269	0.763219	0.445333	NA	1	725.55	660.048	628.78	720.779	692.481	754.953	810.221	631.092
Aldh1a1	642.522	0.269952	0.126789	2.12914	0.0332427	NA	1	487.281	550.04	648.838	644.564	637.811	701.027	818.83	651.784
Aldh1a2	57.4838	0.0629782	0.252537	0.249382	0.803066	NA	1	53.7083	52.3848	48.8373	70.7714	53.7104	52.6711	82.2656	45.5214
Aldh1a3	1.18281	-0.470272	1.34963	-0.348446	0.727506	NA	1	0.976514	1.74616	1.74419	1.08879	0.959115	0	1.91315	1.03458
Aldh1a7	8.09005	0.0978409	0.693657	0.141051	0.88783	NA	1	10.7417	3.49232	11.3372	5.44395	10.5503	16.303	4.78288	2.06915
Aldh1b1	301.785	0.0455306	0.145113	0.313759	0.753704	NA	1	290.025	239.224	316.57	341.88	306.917	359.919	265.928	293.82
Aldh1l1	501.917	-0.042848	0.0908722	-0.471519	0.63727	NA	1	559.543	501.148	496.221	481.245	508.331	467.77	486.898	514.185
Aldh1l2	19.1579	-0.440262	0.370238	-1.18913	0.234388	NA	1	26.3659	21.827	13.9535	26.131	17.2641	18.8111	13.3921	15.5187
Aldh3a1	7.71126	-0.680646	0.614713	-1.10726	0.268182	NA	1	11.7182	9.60387	6.97675	9.79911	9.59115	6.27037	6.69604	1.03458
Aldh3a2	1096.58	0.144811	0.0754003	1.92056	0.0547872	NA	1	1044.87	956.022	1040.41	1126.9	1159.57	1151.24	1167.98	1125.62
Aldh3b1	613.222	0.288499	0.191068	1.50992	0.131063	NA	1	605.439	518.609	368.896	716.424	802.779	737.396	563.424	592.813
Aldh3b2	310.723	0.0776096	0.131052	0.592205	0.553713	NA	1	305.649	298.593	310.465	293.973	369.259	346.124	254.449	307.269
Aldh4a1	1006.34	0.0338033	0.0772331	0.437679	0.661619	NA	1	1069.28	956.022	1004.65	947.248	978.297	1037.12	985.274	1072.86
Aldh5a1	3095.58	0.0165955	0.0949435	0.174794	0.861242	0.964095	0.964095	3080.9	3407.63	3257.27	2563.01	3012.58	3162.77	3202.62	3077.87
Aldh6a1	2027.05	-0.138088	0.0810339	-1.70407	0.0883674	NA	1	2070.21	2396.6	1997.97	2030.59	1930.7	1876.09	1885.41	2028.81
Aldh7a1	1029.45	-0.0519227	0.0803761	-0.645997	0.518281	NA	1	1072.21	1094.84	977.617	1048.51	1096.27	980.686	1017.8	947.673
Aldh8a1	1.96791	0.054704	1.27513	0.0429008	0.965781	NA	1	0	2.61924	0.872094	4.35516	3.83646	0	0.956577	3.10373
Aldh9a1	1105.89	-0.0152047	0.082567	-0.18415	0.853896	NA	1	1163.03	1137.62	1149.42	996.243	1175.87	1077.25	1104.85	1042.85
Aldoart2	5.32047	-0.151663	0.708704	-0.214	0.830547	NA	1	3.90606	3.49232	5.23256	9.79911	6.7138	7.52444	3.82631	2.06915
Aldob	8.93942	0.400099	0.567861	0.704572	0.481076	NA	1	12.6947	5.23848	4.36047	8.71032	11.5094	8.77852	5.73946	14.4841
Aldoc	19561.4	-0.0331536	0.0868604	-0.381688	0.702693	0.909732	0.909732	21273.4	19484.5	18855.5	19532.9	22346.4	18360.9	18267.7	18370
Alg1	294.315	0.0428475	0.125269	0.342045	0.732317	NA	1	329.085	258.431	265.989	307.039	328.976	309.756	283.147	272.094
Alg10	136.811	0.155795	0.351913	0.442709	0.657977	NA	1	90.8158	179.854	168.314	78.3929	69.0563	109.104	195.142	203.812
Alg11	470.236	-0.000350379	0.134474	-0.00260556	0.997921	NA	1	443.338	548.294	501.454	387.609	433.52	415.099	519.421	513.15
Alg12	232.927	0.0729203	0.134456	0.542336	0.587587	NA	1	224.598	233.985	190.989	260.221	261.838	220.717	249.667	221.4
Alg14	318.549	-0.159897	0.121097	-1.3204	0.186703	NA	1	315.414	338.755	342.733	349.502	355.832	258.339	302.278	285.543
Alg2	3627.34	0.0794279	0.0519579	1.5287	0.12634	0.539266	0.539266	3636.54	3434.69	3579.95	3458	3672.45	3781.03	3757.43	3698.61
Alg3	475.333	0.109481	0.110154	0.99389	0.320276	NA	1	518.529	395.505	431.686	484.512	513.126	509.154	489.767	460.387
Alg5	329.306	-0.0398007	0.125693	-0.31665	0.751509	NA	1	334.944	287.243	355.814	358.212	378.85	319.789	297.495	302.097
Alg6	177.411	-0.119599	0.143518	-0.833337	0.404655	NA	1	153.313	181.601	202.326	201.426	174.559	176.824	149.226	180.016
Alg8	119.294	0.000486717	0.154054	0.0031594	0.997479	NA	1	129.876	107.389	111.628	128.477	126.603	127.916	113.833	108.631
Alg9	414.391	-0.00955692	0.103445	-0.0923864	0.926391	NA	1	396.465	409.474	458.721	396.32	374.055	453.975	412.285	413.831
Alk	121.81	0.135008	0.202153	0.66785	0.50423	NA	1	123.041	116.12	122.965	101.257	83.443	156.759	141.573	129.322
Alkal2	66.7949	0.0289698	0.198675	0.145815	0.884067	NA	1	69.3325	60.2425	73.2559	60.9723	57.5469	76.4985	64.0906	72.4204
Alkbh1	391.13	0.0364623	0.111468	0.327109	0.743585	NA	1	374.005	409.474	421.221	337.525	386.523	443.942	379.761	376.586
Alkbh2	153.388	-0.0623878	0.157626	-0.395797	0.692255	NA	1	171.867	122.231	152.616	180.739	155.377	158.013	143.487	142.772
Alkbh3	430.526	-0.121779	0.108722	-1.12009	0.262674	NA	1	522.435	428.682	412.5	432.25	442.152	388.763	404.632	412.796
Alkbh4	138.226	0.066008	0.168246	0.392331	0.694814	NA	1	146.477	115.246	123.837	154.608	144.826	164.284	114.789	141.737
Alkbh5	298.535	0.119497	0.116888	1.02232	0.30663	NA	1	284.166	295.974	288.663	275.464	261.838	308.502	340.541	333.134
Alkbh6	424.083	0.140455	0.127524	1.1014	0.270721	NA	1	481.422	339.628	375.872	418.095	487.23	428.893	409.415	452.11
Alkbh7	376.211	0.00745715	0.158239	0.0471258	0.962413	NA	1	384.747	295.101	327.907	494.311	376.932	396.287	344.368	390.036
Alkbh8	94.0442	0.11116	0.32833	0.338561	0.73494	NA	1	49.8022	135.327	106.395	69.6826	63.3016	85.277	95.6577	146.91
Alms1	346.81	-0.0840359	0.178687	-0.470297	0.638143	NA	1	283.189	467.097	370.64	305.95	285.816	311.01	333.845	416.935
Alox12	14.2705	0.226972	0.416438	0.545032	0.585731	NA	1	18.5538	13.0962	13.0814	7.62153	14.3867	17.557	14.3487	15.5187
Alox12b	13.7244	0.11609	0.416943	0.27843	0.780682	NA	1	16.6007	10.477	9.59303	16.3319	13.4276	12.5407	15.3052	15.5187
Alox15	15.9395	0.359879	0.470054	0.765611	0.443908	NA	1	10.7417	19.2077	8.72094	17.4206	26.8552	11.2867	10.5223	22.7607
Alox15b	2.52722	-1.2321	1.24741	-0.987726	0.323287	NA	1	1.95303	9.60387	2.61628	0	2.87734	1.25407	1.91315	0
Alox5	53.9373	-0.177008	0.222646	-0.795018	0.426603	NA	1	54.6848	68.9733	52.3256	53.3507	53.7104	40.1304	54.5249	53.798
Alox5ap	63.622	-0.0829614	0.210685	-0.393771	0.69375	NA	1	78.1212	58.4963	61.9187	63.1498	67.138	70.2282	60.2643	49.6597
Aloxe3	114.756	0.13349	0.177898	0.750373	0.45303	NA	1	108.393	98.658	122.965	108.879	138.113	90.2933	134.877	115.873
Alpg	19.7463	-0.128769	0.384128	-0.335224	0.737456	NA	1	23.4363	24.4462	22.6744	11.9767	24.937	15.0489	22.0013	13.4495
Alpk1	156.572	0.112754	0.218089	0.517008	0.605151	NA	1	136.712	173.743	178.779	112.145	141.949	130.424	150.183	228.642
Alpk2	15.1697	-0.0966813	0.595698	-0.162299	0.87107	NA	1	15.6242	8.73079	25.2907	13.0655	31.6508	15.0489	5.73946	6.20746
Alpk3	49.6503	0.182291	0.241914	0.753535	0.451129	NA	1	40.0371	39.2886	55.814	51.1731	46.9966	45.1467	53.5683	65.1784
Alpl	129.1	0.140909	0.162869	0.865169	0.386946	NA	1	121.088	127.47	130.814	111.057	140.031	137.948	107.137	157.256
Als2	985.32	0.0652481	0.092889	0.702431	0.48241	NA	1	921.83	1048.57	1001.16	878.654	899.65	1025.83	1047.45	1059.41
Als2cl	221.132	0.200527	0.13548	1.48013	0.13884	NA	1	221.669	213.904	220.64	165.496	218.678	254.577	250.623	223.469
Alx1	2.07635	0.0390237	1.17421	0.0332341	0.973488	NA	1	1.95303	2.61924	3.48838	0	1.91823	3.76222	2.86973	0
Alx3	5.13967	-0.207334	0.891322	-0.232614	0.816061	NA	1	0	6.11156	5.23256	10.8879	8.63203	1.25407	3.82631	5.17289
Alx4	0.612285	-2.66237	2.28663	-1.16432	0.244294	NA	1	0.976514	0	1.74419	2.17758	0	0	0	0
Alyref	617.461	-0.143808	0.103414	-1.3906	0.164346	NA	1	663.053	580.598	715.989	633.676	656.034	575.62	577.772	536.946
Amacr	446.13	0.0113419	0.107142	0.105859	0.915694	NA	1	418.925	396.378	447.384	516.087	462.293	453.975	446.721	427.28
Ambn	0.497625	0.0592515	2.28065	0.0259801	0.979273	NA	1	0.976514	0	0	1.08879	0.959115	0	0.956577	0
Ambp	5.03694	-0.339488	0.807118	-0.420618	0.674034	NA	1	5.85909	8.73079	3.48838	4.35516	7.67292	5.0163	0	5.17289
Ambra1	999.169	0.154317	0.0713082	2.16409	0.0304574	NA	1	946.243	997.057	945.35	892.808	1061.74	1060.95	1010.15	1079.06
Amd1	2201.02	-0.103349	0.0836112	-1.23607	0.216434	NA	1	2134.66	2444.62	2361.63	2177.58	1927.82	2069.22	2290.04	2202.61
Amdhd1	6.90379	-0.122629	0.639924	-0.19163	0.848032	NA	1	7.81212	9.60387	2.61628	8.71032	8.63203	8.77852	2.86973	6.20746
Amdhd2	259.255	-0.0140204	0.15148	-0.092556	0.926256	NA	1	265.612	237.478	218.023	322.282	299.244	255.831	232.448	243.126
Amelx	0.231199	-1.30567	3.52777	-0.370112	0.711299	NA	1	0.976514	0.873079	0	0	0	0	0	0
Amer1	192.833	0.0964102	0.185061	0.520965	0.602391	NA	1	199.209	203.427	184.884	157.875	141.949	179.333	240.101	235.884
Amer2	225.548	0.0643192	0.165238	0.389251	0.69709	NA	1	219.716	257.558	238.082	165.496	188.946	230.75	241.057	262.783
Amer3	1080.47	-0.011286	0.0930271	-0.121319	0.903438	NA	1	1185.49	1093.97	933.14	1126.9	1068.45	1116.13	1105.8	1013.89
Amfr	6147.84	0.0364703	0.0593189	0.614817	0.538675	0.842007	0.842007	6125.68	5876.7	6048.84	6231.15	6668.72	6148.73	6038.87	6044
Amh	3.31074	0.495308	0.918406	0.539313	0.589671	NA	1	2.92954	1.74616	0.872094	5.44395	1.91823	7.52444	1.91315	4.13831
Amhr2	8.82651	0.469151	0.56774	0.826349	0.408606	NA	1	2.92954	10.477	9.59303	6.53274	6.7138	7.52444	13.3921	13.4495
Amigo1	2637.83	0.0358963	0.0679735	0.528092	0.597436	0.867899	0.867899	2537.96	2550.26	2800.29	2529.26	2503.29	2769	2719.55	2693
Amigo2	360.976	0.114873	0.148164	0.775313	0.438155	NA	1	411.113	287.243	388.954	298.329	404.746	410.082	325.236	362.102
Amigo3	240.808	0.135619	0.124774	1.08692	0.277074	NA	1	236.317	207.793	224.128	250.422	281.98	262.101	238.188	225.538
Ammecr1	47.4005	-0.277053	0.298981	-0.926658	0.354104	NA	1	51.7553	49.7655	66.2791	39.1965	23.0188	53.9252	49.742	45.5214
Ammecr1l	697.067	0.0245727	0.108033	0.227455	0.82007	NA	1	656.218	776.168	739.536	591.213	656.034	677.2	726.998	753.172
Amn	1.90368	-0.512277	1.26734	-0.404215	0.686054	NA	1	2.92954	0	1.74419	4.35516	2.87734	1.25407	0	2.06915
Amn1	440.678	-0.0982708	0.104861	-0.937151	0.348681	NA	1	442.361	430.428	472.675	475.801	432.561	485.327	380.718	405.554
Amot	329.988	-0.0756756	0.193653	-0.390779	0.69596	NA	1	306.626	425.19	387.21	234.09	242.656	348.633	352.02	343.48
Amotl1	178.099	0.160134	0.259652	0.616725	0.537416	NA	1	140.618	245.335	156.977	129.566	116.053	168.046	246.797	221.4
Amotl2	392.905	0.2192	0.108255	2.02485	0.0428828	NA	1	368.146	378.043	379.361	325.548	368.3	433.91	454.374	435.557
Ampd1	0.853265	0.635602	1.96551	0.323377	0.74641	NA	1	0	2.61924	0	0	1.91823	1.25407	0	1.03458
Ampd2	1824.96	0.21612	0.0729243	2.96363	0.00304036	NA	1	1753.82	1722.59	1708.43	1568.95	2083.2	1931.27	2000.2	1831.2
Ampd3	1109.87	-0.132973	0.134336	-0.989851	0.322247	NA	1	1229.43	1237.15	1295.06	881.92	1207.53	976.924	1099.11	951.811
Amph	5405.93	0.0426125	0.0898597	0.474212	0.635349	0.8838	0.8838	5748.74	4630.81	5802.91	5120.58	5309.66	5876.59	5270.74	5487.4
Amt	1078.09	0.0242316	0.0905195	0.267694	0.788934	NA	1	1114.2	1088.73	970.64	1104.03	1162.45	1020.82	995.797	1168.04
Amy1a	2.40737	-1.11623	1.08225	-1.03141	0.302351	NA	1	3.90606	5.23848	0.872094	3.26637	0.959115	0	1.91315	3.10373
Amz1	323.518	-0.157762	0.150916	-1.04537	0.295854	NA	1	395.488	310.816	339.244	317.927	234.983	367.444	324.28	297.958
Amz2	2627.83	0.0124968	0.0593506	0.210559	0.833232	0.953939	0.953939	2532.1	2533.68	2779.36	2619.63	2639.48	2674.94	2611.45	2631.96
Anapc1	1044.29	0.0295883	0.0875499	0.33796	0.735394	NA	1	997.998	1131.51	1009.88	992.977	969.665	1131.17	1113.46	1007.68
Anapc10	344.57	-0.0749764	0.100802	-0.743796	0.457	NA	1	328.109	352.724	347.093	387.609	351.995	318.535	341.498	328.996
Anapc13	504.939	-0.100292	0.147675	-0.679141	0.497048	NA	1	532.2	483.686	473.547	601.012	603.283	522.949	401.762	421.073
Anapc15	464.187	-0.0999374	0.104555	-0.955835	0.339156	NA	1	485.328	454.874	476.163	506.287	520.799	420.115	424.72	425.211
Anapc16	269.601	-0.114369	0.132887	-0.86065	0.389431	NA	1	321.273	227.001	283.43	289.618	270.47	275.896	243.927	245.195
Anapc2	1674.09	0.0958478	0.0921212	1.04045	0.298129	NA	1	1596.6	1459.79	1585.47	1832.43	1687.08	1897.41	1706.53	1627.39
Anapc4	1022.17	-0.087544	0.0695525	-1.25867	0.208148	NA	1	1020.46	1068.65	1051.75	1071.37	999.398	994.481	934.576	1036.65
Anapc5	3998.46	0.0112116	0.0792288	0.14151	0.887467	0.970427	0.970427	4270.3	3913.14	3733.43	4015.46	4366.85	4125.9	3897.09	3665.51
Anapc7	817.774	0.0284789	0.0778171	0.365972	0.714386	NA	1	802.695	764.818	805.815	865.588	836.348	866.565	788.219	812.143
Angel1	281.241	0.215235	0.101883	2.11256	0.0346383	NA	1	253.894	256.685	276.454	253.688	294.448	299.724	298.452	316.581
Angel2	1214.58	-0.0337087	0.078673	-0.428466	0.668312	NA	1	1094.67	1282.55	1239.25	1298.93	1196.98	1193.88	1233.03	1177.35
Angpt1	118.307	-0.45682	0.266507	-1.7141	0.0865103	NA	1	80.0742	178.108	109.012	180.739	85.3612	84.023	108.093	121.046
Angpt2	22.3841	-0.214333	0.359818	-0.595672	0.551394	NA	1	19.5303	20.9539	26.1628	29.3973	21.1005	27.5896	22.9578	11.3803
Angpt4	12.3074	-0.386006	0.459844	-0.839429	0.401229	NA	1	13.6712	17.4616	10.4651	14.1543	5.75469	10.0326	12.4355	14.4841
Angptl1	13.754	-0.618979	0.461422	-1.34146	0.179771	NA	1	11.7182	25.3193	17.4419	11.9767	7.67292	11.2867	15.3052	9.31119
Angptl2	25.6706	0.0716712	0.337906	0.212104	0.832026	NA	1	16.6007	32.3039	30.5233	20.687	28.7734	18.8111	28.6973	28.9682
Angptl4	100.267	0.0647839	0.238224	0.271946	0.785664	NA	1	124.017	79.4502	88.9536	100.169	126.603	104.088	115.746	63.1092
Angptl6	23.1452	0.430289	0.348366	1.23516	0.216769	NA	1	27.3424	15.7154	16.5698	19.5982	33.569	21.3193	21.0447	30.0027
Angptl7	0.367175	-1.924	2.68134	-0.71755	0.473035	NA	1	0.976514	0	0.872094	1.08879	0	0	0	0
Angptl8	0.718427	0.147808	1.84893	0.0799425	0.936283	NA	1	0.976514	0.873079	0.872094	0	0	0	0.956577	2.06915
Ank1	897.289	0.0411387	0.0963402	0.427015	0.669368	NA	1	840.779	966.499	891.28	839.457	844.98	860.295	1035.97	899.048
Ank2	8807.98	0.189186	0.162951	1.161	0.245642	0.662775	0.662775	7705.68	10496.2	8691.29	6030.81	7521.38	8991.71	10758.6	10268.2
Ank3	5381.46	0.149576	0.128897	1.16043	0.245874	0.662775	0.662775	5127.68	6109.81	5139.25	4032.88	4940.4	5586.9	6459.76	5655
Ankar	2.38129	0.120256	1.33816	0.0898665	0.928393	NA	1	0	2.61924	4.36047	2.17758	5.75469	0	0	4.13831
Ankdd1a	340.117	-0.0417342	0.162862	-0.256255	0.797754	NA	1	326.156	440.032	253.779	360.39	374.055	329.821	311.844	324.857
Ankdd1b	10.269	-0.396083	0.534887	-0.740499	0.458997	NA	1	16.6007	13.0962	6.10466	10.8879	4.79557	10.0326	13.3921	7.24204
Ankef1	0.348156	0.824422	3.29546	0.250169	0.802457	NA	1	0	0	0.872094	0	0	0	1.91315	0
Ankfn1	10.3623	-0.0607494	0.583244	-0.104158	0.917044	NA	1	5.85909	14.8423	14.8256	6.53274	9.59115	13.7948	14.3487	3.10373
Ankfy1	1303.15	-0.0319733	0.105176	-0.303999	0.761128	NA	1	1274.35	1509.55	1328.2	1157.38	1167.24	1218.96	1383.21	1386.33
Ankh	2664.37	0.0893083	0.0703016	1.27036	0.203957	0.62601	0.62601	2627.8	2518.83	2662.5	2518.37	2567.55	2666.16	2760.68	2993.03
Ankib1	1006.06	-0.0148871	0.166288	-0.0895256	0.928664	NA	1	836.873	1146.35	1184.3	876.476	726.05	988.21	1145.98	1144.24
Ankle1	4.0866	-0.555594	0.760926	-0.730156	0.465295	NA	1	4.88257	4.3654	6.97675	3.26637	5.75469	2.50815	2.86973	2.06915
Ankle2	1243.46	-0.0286205	0.110053	-0.26006	0.794817	NA	1	1055.61	1426.61	1317.73	1221.62	1085.72	1286.68	1289.47	1264.25
Ankmy1	84.3964	0.0528374	0.201981	0.261596	0.793633	NA	1	69.3325	85.5618	97.6745	78.3929	101.666	86.5311	66.0038	90.0082
Ankmy2	1961.08	-0.0320348	0.0756183	-0.423639	0.671829	NA	1	2033.1	1825.61	2001.46	2071.97	2063.06	1998.99	1877.76	1816.72
Ankrd1	12.7299	-0.171408	0.457508	-0.374656	0.707916	NA	1	15.6242	9.60387	10.4651	18.5094	7.67292	11.2867	16.2618	12.4149
Ankrd10	721.987	0.0047751	0.0975186	0.0489661	0.960946	NA	1	752.893	776.168	687.21	666.34	667.544	696.011	715.519	814.212
Ankrd11	3362.77	0.121567	0.0917646	1.32477	0.185249	0.604267	0.604267	3208.83	3498.43	3339.25	2836.3	3120.96	3521.44	3763.17	3613.78
Ankrd12	741.357	-0.157505	0.228589	-0.68903	0.490804	NA	1	540.013	1023.25	877.326	685.938	445.029	653.373	762.392	943.534
Ankrd13a	1066.13	-0.0568146	0.0751072	-0.756447	0.449381	NA	1	1164.01	1092.22	1059.59	1032.17	1099.15	1063.45	1014.93	1003.54
Ankrd13b	1529.63	0.121307	0.0714044	1.69888	0.0893427	NA	1	1586.84	1359.38	1465.99	1449.18	1589.25	1637.82	1568.79	1579.8
Ankrd13c	1399.53	-0.0763352	0.0965607	-0.790542	0.429211	NA	1	1306.58	1488.6	1573.26	1377.32	1230.54	1284.17	1451.13	1484.62
Ankrd13d	1513.81	0.107559	0.101205	1.06279	0.287879	NA	1	1620.04	1350.65	1272.38	1587.46	1642	1660.39	1458.78	1518.76
Ankrd16	98.4662	0.0432711	0.179047	0.241674	0.809033	NA	1	110.346	105.643	87.2094	83.8369	95.9115	114.121	85.1353	105.527
Ankrd17	2492.33	0.0234902	0.106353	0.22087	0.825193	0.951353	0.951353	2349.49	2916.09	2515.12	2105.72	2365.18	2535.74	2713.81	2437.46
Ankrd2	0.327158	-1.78493	3.29737	-0.541319	0.588288	NA	1	0	0.873079	1.74419	0	0	0	0	0
Ankrd22	0.595094	-1.58476	2.41434	-0.656397	0.511569	NA	1	2.92954	0	0.872094	0	0.959115	0	0	0
Ankrd23	9.42774	0.216599	0.541057	0.400327	0.688916	NA	1	7.81212	8.73079	9.59303	8.71032	17.2641	11.2867	4.78288	7.24204
Ankrd24	299.159	-0.0253344	0.109904	-0.230514	0.817692	NA	1	303.696	283.751	290.407	329.903	316.508	300.978	265.928	302.097
Ankrd26	188.511	-0.230803	0.27215	-0.848073	0.396397	NA	1	138.665	298.593	223.256	153.519	120.848	135.44	226.709	211.054
Ankrd27	837.337	-0.0400195	0.091599	-0.436899	0.662185	NA	1	873.98	924.591	842.443	753.443	877.59	843.992	815.003	767.656
Ankrd28	1735.33	0.0271439	0.123247	0.220239	0.825685	NA	1	1514.57	2048.24	1769.48	1542.82	1525.95	1644.09	1862.46	1975.01
Ankrd29	415.143	-0.0929191	0.11196	-0.829931	0.406578	NA	1	380.841	424.317	436.919	473.624	387.482	357.411	446.721	413.831
Ankrd33b	227.8	0.28612	0.169331	1.6897	0.0910845	NA	1	184.561	247.081	204.07	185.094	194.7	229.496	303.235	274.163
Ankrd34a	1454.26	0.142675	0.0771022	1.85047	0.0642457	NA	1	1472.58	1262.47	1338.66	1457.89	1559.52	1524.95	1559.22	1458.75
Ankrd34b	395.121	-0.166495	0.147522	-1.12861	0.259063	NA	1	325.179	443.524	451.745	450.759	310.753	390.017	436.199	352.791
Ankrd34c	60.4795	-0.18226	0.296789	-0.614106	0.539146	NA	1	42.9666	82.0695	70.6396	62.061	61.3833	30.0978	74.613	60.0055
Ankrd35	148.12	0.169027	0.143877	1.1748	0.240074	NA	1	156.242	137.073	124.709	139.365	156.336	174.316	139.66	157.256
Ankrd37	58.7231	0.0933919	0.231532	0.403365	0.68668	NA	1	56.6378	68.9733	45.3489	56.6171	76.7292	56.4333	58.3512	50.6943
Ankrd39	39.1062	0.343108	0.286576	1.19727	0.231202	NA	1	47.8492	25.3193	28.7791	35.9301	42.201	53.9252	35.3933	43.4522
Ankrd40	3591.01	-0.00404524	0.068344	-0.0591894	0.952801	0.994477	0.994477	3639.47	3809.25	3682.85	3251.13	3649.43	3523.95	3624.47	3547.57
Ankrd42	245.413	0.070495	0.122441	0.575749	0.564785	NA	1	222.645	215.651	266.861	252.599	272.389	255.831	236.274	241.056
Ankrd44	217.178	-0.0788687	0.148543	-0.530949	0.595454	NA	1	215.81	265.416	215.407	194.893	178.395	220.717	242.971	203.812
Ankrd45	534.705	-0.045763	0.145033	-0.315535	0.752355	NA	1	439.432	649.571	541.57	542.218	449.825	472.786	599.774	582.467
Ankrd46	4685.61	0.0231918	0.076087	0.304806	0.760514	0.935365	0.935365	4959.72	4214.35	4709.31	4709.02	5019.05	4847	4596.35	4430.06
Ankrd49	387.787	-0.11713	0.0979155	-1.19623	0.231606	NA	1	413.066	391.14	428.198	381.077	393.237	371.206	340.541	383.828
Ankrd50	319.439	0.115835	0.161446	0.717488	0.473073	NA	1	291.001	337.882	328.779	267.842	237.86	346.124	392.197	353.825
Ankrd52	353.074	0.239422	0.235505	1.01663	0.309327	NA	1	361.31	375.424	347.965	210.137	234.983	344.87	480.202	469.698
Ankrd53	0.732585	0.11276	2.02967	0.0555557	0.955696	NA	1	0	1.74616	0	1.08879	0	0	0.956577	2.06915
Ankrd54	254.854	0.0889007	0.126615	0.702136	0.482594	NA	1	238.27	225.254	257.268	266.754	281.98	295.961	234.361	238.987
Ankrd55	177.438	-0.164978	0.161264	-1.02303	0.306294	NA	1	218.739	170.25	205.814	154.608	142.908	184.349	185.576	157.256
Ankrd6	1298.9	-0.106987	0.0988692	-1.08211	0.279204	NA	1	1310.48	1491.22	1424.13	1159.56	1151.9	1343.11	1282.77	1228.04
Ankrd60	0.728824	-0.91372	1.86801	-0.48914	0.624743	NA	1	1.95303	0.873079	0	1.08879	0.959115	0	0.956577	0
Ankrd61	2.5035	-0.171969	0.928385	-0.185235	0.853045	NA	1	3.90606	1.74616	1.74419	3.26637	1.91823	2.50815	2.86973	2.06915
Ankrd63	530.345	0.0567279	0.09932	0.571163	0.567889	NA	1	498.022	461.859	556.396	563.993	505.453	539.252	552.901	564.879
Ankrd65	0.245111	-1.30501	3.52781	-0.369922	0.711441	NA	1	0	0	0.872094	1.08879	0	0	0	0
Ankrd66	24.441	-0.137161	0.430332	-0.318732	0.749929	NA	1	34.178	30.5578	21.8023	15.2431	25.8961	40.1304	15.3052	12.4149
Ankrd7	0.694456	-2.86076	1.9135	-1.49504	0.134903	NA	1	0.976514	1.74616	1.74419	1.08879	0	0	0	0
Ankrd9	370.786	0.194605	0.0958267	2.0308	0.0422754	NA	1	365.216	323.039	342.733	352.768	386.523	391.271	382.631	422.108
Anks1a	708.578	0.0432235	0.0872275	0.495526	0.620229	NA	1	739.221	738.625	637.501	677.228	696.317	684.724	748.043	746.965
Anks1b	4484.1	-0.0538561	0.0940287	-0.572762	0.566806	0.859818	0.859818	4291.78	4903.21	4771.23	4303.99	3823.03	4339.1	4923.5	4516.96
Anks3	872.559	-0.0324125	0.0889251	-0.364492	0.715491	NA	1	926.712	856.491	843.315	902.607	931.3	914.22	771.958	833.869
Anks4b	13.3065	-0.154086	0.433195	-0.355696	0.722068	NA	1	15.6242	8.73079	15.6977	16.3319	13.4276	10.0326	16.2618	10.3458
Anks6	212.441	0.0427794	0.130205	0.328553	0.742493	NA	1	210.927	213.904	211.047	202.515	241.697	175.57	215.23	228.642
Ankub1	30.7715	-0.26233	0.310386	-0.845173	0.398014	NA	1	34.178	24.4462	32.2675	43.5516	19.1823	30.0978	33.4802	28.9682
Ankzf1	573.931	0.0816493	0.114522	0.71296	0.47587	NA	1	639.617	585.836	483.14	521.531	565.878	614.496	539.509	641.438
Anln	596.668	-0.163437	0.115837	-1.41092	0.158268	NA	1	629.852	688.86	655.815	545.484	470.925	583.144	594.034	605.228
Ano1	52.1913	0.693891	0.340843	2.03581	0.0417693	NA	1	40.0371	39.2886	34.8838	44.6404	46.0375	119.137	45.9157	47.5906
Ano10	660.954	0.103125	0.0937786	1.09966	0.271478	NA	1	617.157	598.932	624.419	709.891	733.723	708.552	663.864	631.092
Ano2	108.197	0.220431	0.289709	0.760872	0.446734	NA	1	78.1212	95.1656	145.64	79.4817	98.7888	185.603	80.3525	102.423
Ano3	919.83	-0.171305	0.331643	-0.516533	0.605482	NA	1	622.04	1463.28	1020.35	791.551	615.752	737.396	890.573	1217.7
Ano4	608.675	0.0361961	0.0885911	0.408576	0.682851	NA	1	585.909	645.206	607.849	565.082	621.506	595.685	666.734	581.432
Ano5	42.6273	0.472889	0.406731	1.16266	0.244969	NA	1	20.5068	60.2425	45.3489	16.3319	48.9149	32.6059	48.7854	68.2821
Ano6	407.501	0.0594621	0.142222	0.418092	0.67588	NA	1	382.794	502.894	388.954	320.104	375.973	435.164	411.328	442.799
Ano7	0.487351	1.40736	2.51984	0.558513	0.576494	NA	1	0	0.873079	0	0	0	0	0.956577	2.06915
Ano8	992.474	0.0896882	0.0911336	0.98414	0.325047	NA	1	1065.38	909.749	891.28	981	945.687	1008.28	1028.32	1110.1
Ano9	2.80464	-0.309593	0.957985	-0.323171	0.746565	NA	1	3.90606	2.61924	1.74419	4.35516	4.79557	0	1.91315	3.10373
Anp32a	4721.28	-0.107127	0.0829381	-1.29165	0.196477	0.614229	0.614229	4643.33	4627.32	5111.34	5204.42	5028.64	4651.36	4254.85	4249.01
Anp32b	1326.29	-0.0621917	0.0941484	-0.660571	0.508888	NA	1	1410.09	1307.87	1342.15	1359.9	1497.18	1316.78	1218.68	1157.69
Anp32e	2793.03	-0.0927281	0.0801	-1.15765	0.247005	0.664632	0.664632	2540.89	3157.93	2968.61	2862.43	2627.02	2701.28	2731.03	2755.08
Anpep	39.1341	0.0630409	0.297156	0.212148	0.831992	NA	1	45.8962	48.0194	32.2675	27.2198	50.8331	27.5896	44.0025	37.2448
Antkmt	769.93	-0.059823	0.120382	-0.496943	0.619229	NA	1	822.225	711.56	733.431	877.565	888.14	743.666	638.993	743.861
Antxr1	118.524	0.0123237	0.252652	0.0487773	0.961097	NA	1	91.7924	171.997	123.837	83.8369	87.2794	110.359	142.53	136.564
Antxr2	132.568	0.0636499	0.141398	0.450147	0.652605	NA	1	126.947	125.723	133.43	131.744	121.808	150.489	134.877	135.53
Anxa1	32.5741	-0.24802	0.271148	-0.914704	0.360347	NA	1	30.2719	35.7963	40.1163	34.8413	30.6917	35.1141	25.8276	27.9336
Anxa11	3780.81	0.0905131	0.0722817	1.25223	0.210487	0.632892	0.632892	3646.31	3485.33	3661.05	3856.5	4164.48	4050.66	3585.25	3796.9
Anxa2	129.113	-0.0159347	0.168717	-0.0944461	0.924755	NA	1	120.111	106.516	149.128	143.72	122.767	135.44	143.487	111.734
Anxa3	1083.44	-0.148926	0.103257	-1.44229	0.149221	NA	1	1267.52	1187.39	1021.22	1082.26	1151.9	944.318	955.62	1057.34
Anxa4	334.79	-0.129114	0.132216	-0.976537	0.328798	NA	1	314.438	317.801	377.617	390.876	334.731	280.913	370.195	291.751
Anxa5	1088.44	0.144476	0.0746884	1.93438	0.0530659	NA	1	1009.72	1023.25	996.803	1108.39	1221.91	1107.35	1125.89	1114.24
Anxa6	2576.09	-0.0517468	0.14266	-0.362728	0.716808	0.913943	0.913943	2679.56	2161.74	2262.21	3387.23	2775.68	2516.93	2193.43	2631.96
Anxa7	1853.19	0.0968419	0.0675738	1.43313	0.151821	NA	1	1877.84	1666.71	1816.57	1803.04	1858.76	1933.78	1871.06	1997.77
Anxa8	4.63709	-0.800412	0.698835	-1.14535	0.252063	NA	1	3.90606	6.11156	6.97675	6.53274	2.87734	3.76222	3.82631	3.10373
Anxa9	1.86978	-0.035077	1.06587	-0.0329094	0.973747	NA	1	2.92954	1.74616	1.74419	1.08879	0.959115	2.50815	1.91315	2.06915
Aoah	0.991312	0.0239968	1.70525	0.0140723	0.988772	NA	1	0.976514	0	0.872094	2.17758	0	0	2.86973	1.03458
Aoc1	0.966153	-1.41886	1.70803	-0.830699	0.406144	NA	1	1.95303	1.74616	0.872094	1.08879	0	0	0	2.06915
Aopep	263.369	0.202107	0.113486	1.7809	0.0749288	NA	1	265.612	229.62	231.977	252.599	260.879	293.453	270.711	302.097
Aox1	108.499	0.274231	0.787046	0.348431	NA	NA	1	34.178	287.243	37.5	33.7525	124.685	127.916	123.398	99.3194
Aox2	0.338036	-0.550738	2.79959	-0.196721	0.844046	NA	1	0	0.873079	0.872094	0	0.959115	0	0	0
Aox4	8.64104	0.0164503	0.551321	0.029838	0.976196	NA	1	4.88257	12.2231	5.23256	11.9767	8.63203	11.2867	7.65261	7.24204
Ap1ar	1763.33	-0.0644727	0.0724231	-0.890223	0.373346	NA	1	1715.74	1684.17	1906.4	1904.29	1724.49	1783.29	1674.97	1713.26
Ap1b1	2694.75	0.168109	0.0672354	2.5003	0.0124089	0.260993	0.260993	2608.27	2476.05	2455.82	2613.1	3057.66	2860.54	2814.25	2672.31
Ap1g1	1270.29	0.0718037	0.128858	0.55723	0.57737	NA	1	1119.09	1329.7	1409.3	1095.32	1042.56	1301.73	1448.26	1416.34
Ap1g2	822.539	0.107381	0.125696	0.854288	0.392946	NA	1	804.648	901.891	807.559	653.274	785.515	746.174	908.748	972.503
Ap1m1	2113.16	0.120664	0.109482	1.10213	0.270404	NA	1	2125.87	1786.32	1882.85	2306.06	2516.72	2192.12	1973.42	2121.92
Ap1m2	3.431	-0.215007	0.925357	-0.23235	0.816266	NA	1	2.92954	4.3654	4.36047	3.26637	4.79557	0	6.69604	1.03458
Ap1s1	2952.92	0.102845	0.135697	0.757905	0.448508	0.783341	0.783341	2949.07	2270.88	2703.49	3468.89	3538.17	3062.45	2623.89	3006.48
Ap1s2	635.258	-0.312089	0.116854	-2.67077	0.00756766	NA	1	571.261	682.748	775.291	785.018	529.431	595.685	565.337	577.294
Ap1s3	108.286	-0.21586	0.19441	-1.11033	0.266856	NA	1	108.393	92.5464	146.512	117.589	80.5656	106.596	102.354	111.734
Ap2a1	3953.01	0.232022	0.0792921	2.92617	0.00343169	0.162351	0.162351	3908.99	3224.28	3675.88	3734.55	4404.25	4428.14	4005.19	4242.8
Ap2a2	8837.54	0.181405	0.0765253	2.37052	0.0177631	0.293089	0.293089	8985.89	7480.54	7974.43	8690.72	9336.02	9656.37	8925.82	9650.54
Ap2b1	6140.27	0.151765	0.0607856	2.49672	0.0125347	0.260993	0.260993	6066.11	6009.41	5808.14	5385.16	6307.14	6423.37	6582.21	6540.6
Ap2m1	15858.4	0.0501427	0.0933926	0.536902	0.591335	0.867899	0.867899	16773.6	13435.8	15260.8	16862.1	17212.3	16857.3	14739.9	15725.6
Ap2s1	2553.5	0.00147224	0.12514	0.0117647	0.990613	0.997798	0.997798	2812.36	2060.47	2365.12	2972.4	2885.02	2580.88	2348.4	2403.32
Ap3b1	537.287	-0.0538686	0.126298	-0.426518	0.66973	NA	1	540.013	640.84	550.291	458.381	569.714	448.959	562.467	527.634
Ap3b2	3786.65	0.151292	0.0965456	1.56705	0.117103	0.539032	0.539032	4234.17	3275.79	3360.18	3484.13	4242.16	3949.08	4025.28	3722.41
Ap3d1	4906	0.138841	0.0620116	2.23895	0.0251592	0.325233	0.325233	4933.35	4564.46	4699.71	4482.55	5290.48	5220.71	5219.08	4837.68
Ap3m1	891.512	-0.0689626	0.0832073	-0.828804	0.407215	NA	1	843.709	957.768	977.617	872.121	887.181	815.148	886.747	891.806
Ap3m2	2231.54	0.0789417	0.0646046	1.22192	0.221738	NA	1	2123.92	2193.18	2306.69	2056.72	2222.27	2278.65	2375.18	2295.73
Ap3s1	1477.94	-0.131449	0.0843243	-1.55885	0.119032	NA	1	1438.41	1458.04	1670.06	1613.59	1470.32	1496.11	1364.08	1312.88
Ap3s2	985.124	-0.00531277	0.100521	-0.0528521	0.95785	NA	1	1064.4	884.429	920.059	1080.08	1075.17	1010.78	908.748	937.327
Ap4b1	374.19	-0.0519505	0.100498	-0.516929	0.605206	NA	1	382.794	355.343	398.547	386.521	385.564	393.779	356.803	334.168
Ap4e1	110.829	-0.173998	0.23818	-0.730533	0.465064	NA	1	99.6045	143.185	135.175	91.4584	70.0154	96.5637	110.963	139.668
Ap4m1	821.838	0.106677	0.102409	1.04167	0.297563	NA	1	789.024	742.117	719.477	916.761	826.757	842.738	802.568	935.258
Ap4s1	434.737	-0.0641722	0.0990571	-0.647831	0.517094	NA	1	457.009	413.84	452.617	454.026	462.293	442.688	382.631	412.796
Ap5b1	229.942	0.325776	0.132702	2.45494	0.0140907	NA	1	219.716	168.504	219.768	207.959	239.779	279.659	237.231	266.921
Ap5m1	202.871	-0.0279646	0.211905	-0.131968	0.89501	NA	1	162.101	275.02	226.744	154.608	154.417	191.873	217.143	241.056
Ap5s1	133.526	-0.0982683	0.168923	-0.581735	0.560745	NA	1	133.782	141.439	136.919	140.454	107.421	111.613	131.051	165.532
Apaf1	416.231	0.0545675	0.148185	0.368238	0.712696	NA	1	357.404	452.255	458.721	364.745	350.077	378.73	500.29	467.629
Apba1	1386.62	0.116247	0.180847	0.642792	0.520359	NA	1	1227.48	1695.52	1398.84	1000.6	1088.6	1274.14	1701.75	1706.02
Apba2	4280.76	0.100477	0.0761006	1.32032	0.186729	0.606327	0.606327	4242.96	3928.86	4512.21	3841.25	4203.8	4460.74	4357.21	4699.05
Apba3	331.016	0.165782	0.149413	1.10955	0.267193	NA	1	389.629	258.431	275.582	324.46	335.69	391.271	309.931	363.137
Apbb1	8610.3	0.131684	0.0959918	1.37183	0.170117	0.589583	0.589583	8966.36	6948.84	8266.58	8689.64	9703.36	9226.22	8253.35	8828.05
Apbb1ip	192.544	-0.0329019	0.167675	-0.196224	0.844435	NA	1	223.622	226.128	143.023	186.183	196.619	190.619	169.314	204.846
Apbb2	1081.87	0.145035	0.0710921	2.0401	0.0413404	NA	1	1061.47	1002.3	1040.41	1006.04	1094.35	1138.7	1212.94	1098.72
Apbb3	964.361	0.0622468	0.0796985	0.781029	0.434786	NA	1	1001.9	947.291	866.861	960.313	1036.8	926.761	977.622	997.332
Apc	3859.8	0.027694	0.188421	0.14698	0.883148	0.970427	0.970427	3125.82	5056.88	4216.57	2890.74	2898.44	3639.32	4350.51	4700.08
Apc2	2664.68	0.336333	0.0724102	4.64483	3.40364e-06	0.00301392	0.00301392	2314.34	2436.76	2292.73	2376.83	2666.34	3096.31	3068.7	3065.45
Apcdd1	847.136	0.0880196	0.0772449	1.13949	0.2545	NA	1	796.836	840.775	807.559	840.546	905.404	880.36	905.878	799.728
Apcdd1l	0.880599	1.43116	1.79717	0.796341	0.425834	NA	1	0	0.873079	0	1.08879	0.959115	1.25407	2.86973	0
Apeg3	0.41243	0.864026	2.65406	0.325549	0.744765	NA	1	0	0	0	1.08879	0	1.25407	0.956577	0
Apeh	721.089	0.0892184	0.111124	0.802872	0.422048	NA	1	690.396	680.129	618.314	808.971	833.471	678.454	758.565	700.409
Apela	0.487669	1.40831	2.51953	0.558957	0.576191	NA	1	0	0.873079	0	0	0.959115	0	0	2.06915
Apex1	1635.96	0.0197771	0.0945312	0.209212	0.834283	NA	1	1650.31	1430.98	1620.35	1798.68	1809.85	1675.44	1530.52	1571.52
Apex2	89.2997	0.0195165	0.178349	0.109429	0.912862	NA	1	102.534	82.0695	88.9536	81.6593	82.4839	79.0067	100.441	97.2503
Aph1a	1014.46	0.18546	0.0701262	2.64467	0.00817716	NA	1	939.407	892.287	981.978	984.266	1060.78	1078.5	1070.41	1108.03
Aph1b	41.4705	-0.143984	0.26681	-0.539648	0.58944	NA	1	50.7788	41.9078	48.8373	32.6637	44.1193	31.3519	33.4802	48.6251
Api5	2248.68	-0.134297	0.0781719	-1.71797	0.0858012	NA	1	2139.54	2458.59	2405.23	2410.58	2044.83	2016.55	2268.04	2246.07
Apip	194.458	-0.00297693	0.132642	-0.0224433	0.982094	NA	1	201.162	192.077	179.651	206.87	226.351	184.349	190.359	174.844
Aplf	147.387	-0.0893856	0.199471	-0.448112	0.654072	NA	1	160.148	115.246	162.209	169.851	164.009	178.079	115.746	113.803
Aplnr	57.8698	0.0819502	0.301726	0.271605	0.785926	NA	1	51.7553	61.1156	37.5	74.0377	45.0784	92.8015	46.8723	53.798
Aplp1	25786.8	0.12463	0.0901307	1.38277	0.166736	0.584732	0.584732	26286.8	21749.3	24266.9	26393.4	29834.2	27256	25235.5	25272.7
Aplp2	10945.7	0.0437411	0.0740178	0.590954	0.554551	0.853267	0.853267	11025.8	11321.2	11159.3	9610.75	11239.9	11338.1	11446.4	10424.4
Apmap	835.621	0.0580009	0.0718886	0.806817	0.419772	NA	1	814.413	827.679	806.687	825.303	861.285	902.933	829.352	817.316
Apoa1	6.05312	-0.825028	0.67638	-1.21977	0.222552	NA	1	10.7417	5.23848	9.59303	5.44395	1.91823	2.50815	5.73946	7.24204
Apoa2	0.265894	0.13904	3.53381	0.0393457	0.968615	NA	1	0	0.873079	0	0	0	1.25407	0	0
Apoa5	13.8386	-0.272286	0.639186	-0.425989	0.670116	NA	1	9.76514	32.3039	9.59303	8.71032	4.79557	10.0326	8.60919	26.899
Apob	0.21827	-1.26979	3.5295	-0.359765	0.719023	NA	1	0	1.74616	0	0	0	0	0	0
Apobec1	23.0704	-0.0334942	0.3846	-0.0870883	0.930601	NA	1	21.4833	30.5578	15.6977	26.131	30.6917	13.7948	29.6539	16.5532
Apobec2	1.99468	0.0802336	1.25795	0.0637812	0.949144	NA	1	1.95303	2.61924	0	3.26637	4.79557	1.25407	0	2.06915
Apobec3	3.79848	-0.871872	0.84728	-1.02902	0.303468	NA	1	1.95303	5.23848	7.84884	4.35516	0.959115	5.0163	1.91315	3.10373
Apobec4	0.447171	-1.07512	2.57211	-0.417993	0.675952	NA	1	0	1.74616	0.872094	0	0.959115	0	0	0
Apobr	99.7725	-0.113704	0.192433	-0.590872	0.554606	NA	1	108.393	103.896	79.3605	124.122	103.584	84.023	85.1353	109.665
Apoc2	3.02077	1.28323	1.1295	1.1361	0.255914	NA	1	2.92954	0	0	4.35516	3.83646	1.25407	7.65261	4.13831
Apoc3	1.54195	-0.0475089	1.26086	-0.0376797	0.969943	NA	1	0.976514	3.49232	1.74419	0	2.87734	1.25407	0.956577	1.03458
Apoc4	13.7936	0.118062	0.492368	0.239785	0.810497	NA	1	17.5773	15.7154	6.97675	13.0655	19.1823	5.0163	16.2618	16.5532
Apod	2428.24	0.0253193	0.123612	0.204829	0.837706	0.955298	0.955298	2520.38	2008.96	2447.97	2651.2	2834.18	2595.93	2342.66	2024.67
Apoe	60564	0.0576168	0.102144	0.564076	0.572703	0.859818	0.859818	67864.8	52902.5	55168.7	61485.1	70504.5	60081.4	58129.3	58376
Apoh	3.90045	-0.383562	0.803651	-0.477274	0.633167	NA	1	3.90606	1.74616	3.48838	8.71032	3.83646	2.50815	2.86973	4.13831
Apol2	0.435583	0.990815	3.10599	0.319001	0.749726	NA	1	0.976514	0	0	0	0	2.50815	0	0
Apol3	45.3648	0.544305	0.244797	2.2235	0.0261823	NA	1	28.3189	41.0347	39.2442	39.1965	62.3425	48.9089	58.3512	45.5214
Apol9a	19.9918	-0.166076	0.34804	-0.477174	0.633238	NA	1	25.3894	18.3347	20.0582	20.687	14.3867	20.0652	17.2184	23.7953
Apold1	76.816	0.221161	0.177299	1.24739	0.212256	NA	1	74.2151	70.7194	69.7675	68.5938	79.6065	92.8015	82.2656	76.5587
Apom	17.6546	-0.369514	0.426489	-0.866408	0.386266	NA	1	30.2719	21.827	17.4419	9.79911	17.2641	17.557	10.5223	16.5532
Apoo	623.364	-0.0786	0.102374	-0.767771	0.442623	NA	1	640.593	588.455	611.338	722.957	670.421	593.177	606.47	553.499
Apool	125.52	-0.160715	0.149222	-1.07702	0.281473	NA	1	120.111	140.566	136.919	132.832	134.276	109.104	118.616	111.734
App	31134.1	0.0321836	0.0809759	0.397447	0.691038	0.903196	0.903196	32630.2	27733.4	32607.6	30174.7	31162.6	34230	31388.2	29146.1
Appbp2	1954.55	-0.0355589	0.0909736	-0.39087	0.695893	NA	1	1806.55	2052.61	2147.09	1907.56	1736	1859.79	2044.2	2082.6
Appl1	936.804	-0.0924288	0.158334	-0.583759	0.559383	NA	1	753.869	1166.43	1070.93	875.387	736.6	832.705	1018.75	1039.75
Appl2	850.169	-0.0101343	0.114919	-0.0881866	0.929728	NA	1	838.826	975.23	886.047	710.98	890.058	880.36	879.094	740.757
Aprt	624.16	0.0971517	0.120156	0.808547	0.418776	NA	1	657.194	513.371	545.059	697.915	670.421	693.503	594.034	621.781
Aptx	340.968	0.0371639	0.141926	0.261855	0.793433	NA	1	306.626	386.774	348.838	303.772	287.734	314.773	403.675	375.552
Aqp1	8.59122	-0.199807	0.520338	-0.383995	0.700982	NA	1	11.7182	9.60387	7.84884	7.62153	11.5094	7.52444	6.69604	6.20746
Aqp11	181.586	0.0486127	0.163688	0.296984	0.766479	NA	1	156.242	167.631	166.57	225.38	214.842	158.013	192.272	171.74
Aqp3	0.354122	-1.88166	3.22618	-0.583248	0.559726	NA	1	0	0	1.74419	1.08879	0	0	0	0
Aqp4	11068.4	-0.226031	0.140485	-1.60893	0.107631	0.531136	0.531136	9256.38	14890.4	12133.4	11454.1	8799.88	9695.25	11560.2	10757.5
Aqp5	1.46156	-0.343427	1.40087	-0.245153	0.806338	NA	1	1.95303	3.49232	0	1.08879	0	1.25407	2.86973	1.03458
Aqp9	226.249	-0.163959	0.172204	-0.952121	0.341036	NA	1	211.904	240.97	231.977	272.198	271.429	193.127	159.748	228.642
Aqr	956.832	0.0808312	0.0874045	0.924795	0.355072	NA	1	897.417	995.31	981.978	842.724	963.91	1054.68	995.797	922.843
Ar	60.1452	0.457841	0.348919	1.31217	0.189464	NA	1	52.7318	60.2425	61.0466	28.3085	32.6099	62.7037	96.6143	86.9045
Araf	2415.54	-0.0722972	0.0740259	-0.976647	0.328744	0.736276	0.736276	2298.72	2372.16	2639.83	2593.5	2426.56	2412.84	2364.66	2216.06
Arap1	449.895	-0.0587218	0.097788	-0.600501	0.548173	NA	1	463.844	501.148	450.872	418.095	426.806	477.802	420.894	439.695
Arap2	806.331	-0.366214	0.34062	-1.07514	0.282313	NA	1	547.825	1288.67	944.478	851.434	455.579	578.128	800.655	983.883
Arap3	171.655	0.0709704	0.156773	0.452697	0.650767	NA	1	173.82	201.681	147.384	145.898	186.068	188.111	149.226	181.051
Arc	1317.58	0.121587	0.165085	0.736512	0.461419	NA	1	1712.81	1252	1042.15	1041.97	1452.1	1281.66	1588.87	1169.07
Arcn1	3179.14	-0.061428	0.0658945	-0.932218	0.351224	0.748678	0.748678	3037.94	3265.32	3518.9	3164.02	3099.86	3080.01	3150.96	3116.15
Areg	1.69415	-0.348791	1.21462	-0.28716	0.77399	NA	1	0.976514	1.74616	1.74419	3.26637	0.959115	0	3.82631	1.03458
Arel1	2749.93	-0.00883356	0.105156	-0.0840042	0.933053	0.988891	0.988891	2828.96	3081.1	2774.13	2348.52	2481.23	2553.29	2969.21	2963.03
Arf1	12458.2	0.00195852	0.0737923	0.026541	0.978826	0.996799	0.996799	12830.4	11316	12094.2	13560.9	13110.1	12282.4	12046.2	12425.3
Arf2	644.568	-0.0375095	0.0817938	-0.458586	0.646532	NA	1	616.181	655.683	637.501	702.27	629.179	660.897	610.296	644.542
Arf4	2577.05	-0.0740311	0.0621938	-1.19033	0.233917	0.657186	0.657186	2652.21	2530.18	2638.96	2753.55	2617.42	2474.29	2558.84	2390.91
Arf5	4003.55	0.00409392	0.100557	0.0407123	0.967525	0.994477	0.994477	4199.01	3495.81	3774.42	4523.92	4439.74	4074.49	3747.87	3773.1
Arf6	1460.92	-0.073985	0.0695531	-1.06372	0.287456	NA	1	1479.42	1443.2	1490.41	1579.83	1347.56	1508.65	1440.6	1397.71
Arfgap1	2.5071	-1.79136	1.2598	-1.42194	0.155044	NA	1	1.95303	7.85771	4.36047	1.08879	0	3.76222	0	1.03458
Arfgap2	1363.57	0.158877	0.0746936	2.12705	0.0334157	NA	1	1248.96	1270.33	1257.56	1378.41	1542.26	1454.73	1355.47	1400.82
Arfgap3	400.141	0.0538617	0.117245	0.459396	0.64595	NA	1	441.385	358.836	389.826	379.988	411.46	457.737	413.241	348.653
Arfgef1	1542.04	-0.195156	0.176103	-1.1082	0.267777	NA	1	1160.1	2090.15	1738.96	1595.08	1150.94	1319.29	1533.39	1748.44
Arfgef2	634.453	0.186531	0.167029	1.11676	0.264098	NA	1	548.801	698.463	642.733	483.423	514.085	609.48	838.918	739.723
Arfgef3	462.84	0.302091	0.539803	0.559632	0.57573	NA	1	285.142	724.656	445.64	202.515	198.537	476.548	711.693	657.991
Arfip1	382.899	-0.297035	0.0990602	-2.99853	0.00271288	NA	1	394.512	460.113	400.291	433.339	327.058	353.649	354.89	339.341
Arfip2	1978.81	0.0889309	0.0811064	1.09647	0.272872	NA	1	1907.13	1767.99	1980.53	2017.53	2246.25	1947.58	1916.02	2047.43
Arfrp1	1104.07	0.0636481	0.0792289	0.803344	0.421776	NA	1	1100.53	1033.73	1061.34	1122.54	1157.65	1206.42	1021.62	1128.72
Arg1	300.391	-0.145091	0.181534	-0.799247	0.424147	NA	1	286.119	362.328	277.326	337.525	386.523	219.463	291.756	242.091
Arg2	79.9256	-0.151533	0.222717	-0.680383	0.496262	NA	1	86.9098	68.1002	90.6978	91.4584	63.3016	66.4659	105.223	67.2475
Arglu1	1804.43	-0.0105434	0.0644751	-0.163527	0.870104	NA	1	1801.67	1741.79	1808.72	1891.23	1800.26	1888.64	1712.27	1790.85
Arhgap1	1296.69	0.140128	0.0706226	1.98419	0.0472352	NA	1	1297.79	1192.63	1281.98	1162.83	1405.1	1324.3	1378.43	1330.47
Arhgap10	247.284	-0.122447	0.117889	-1.03866	0.298963	NA	1	270.495	282.005	246.803	231.912	247.452	224.479	250.623	224.503
Arhgap11a	53.7429	-0.320243	0.286255	-1.11873	0.263253	NA	1	55.6613	63.7348	64.5349	54.4395	24.937	47.6548	50.6986	68.2821
Arhgap12	1192.56	-0.32765	0.168393	-1.94574	0.0516855	NA	1	976.514	1625.67	1356.11	1352.28	1026.25	813.894	1295.21	1094.58
Arhgap15	66.146	0.0118351	0.216558	0.054651	0.956417	NA	1	72.2621	57.6232	74.128	59.8835	72.8927	51.417	60.2643	80.697
Arhgap17	148.814	-0.0336708	0.201892	-0.166776	0.867546	NA	1	147.454	208.666	131.686	113.234	123.726	164.284	147.313	154.152
Arhgap18	89.17	-0.113443	0.187372	-0.605443	0.544885	NA	1	87.8863	94.2926	95.9303	91.4584	65.2198	105.342	83.2222	90.0082
Arhgap19	64.6194	0.146685	0.201821	0.726806	0.467345	NA	1	55.6613	62.8617	64.5349	62.061	61.3833	66.4659	61.2209	82.7662
Arhgap20	961.745	-0.0570954	0.158437	-0.360366	0.718573	NA	1	797.812	1304.38	997.675	822.037	803.738	950.588	1049.36	968.364
Arhgap21	5605.42	0.0636099	0.118503	0.536778	0.591421	0.867899	0.867899	5345.44	6251.25	5798.55	4530.46	4822.43	5736.14	6127.83	6231.26
Arhgap22	140.732	0.0145334	0.154355	0.0941552	0.924986	NA	1	152.336	116.12	150	142.632	143.867	126.661	159.748	134.495
Arhgap23	2110.01	0.189588	0.0840828	2.25477	0.0241477	NA	1	2075.09	1951.33	2052.04	1806.3	1999.75	2293.7	2388.57	2313.31
Arhgap24	124.202	-0.146181	0.173648	-0.841821	0.399888	NA	1	118.158	124.85	161.337	116.501	123.726	130.424	97.5708	121.046
Arhgap25	230.65	0.084311	0.153473	0.549355	0.582762	NA	1	277.33	224.381	189.244	204.693	268.552	244.544	204.707	231.745
Arhgap26	503.437	0.123176	0.183663	0.670664	0.502435	NA	1	499.975	522.975	536.338	368.011	368.3	477.802	644.733	609.366
Arhgap27	118.791	0.0356697	0.160762	0.221879	0.824408	NA	1	133.782	115.246	110.756	109.968	135.235	107.85	107.137	130.357
Arhgap28	13.2014	0.253897	0.444606	0.57106	0.567959	NA	1	12.6947	14.8423	13.9535	6.53274	11.5094	12.5407	20.0881	13.4495
Arhgap29	179.601	-0.206129	0.206411	-0.99863	0.317974	NA	1	162.101	247.955	151.744	207.959	130.44	149.235	172.184	215.192
Arhgap30	21.851	-0.249701	0.414841	-0.601921	0.547227	NA	1	26.3659	38.4155	11.3372	18.5094	18.2232	25.0815	17.2184	19.657
Arhgap31	194.5	0.00942171	0.206991	0.0455174	0.963695	NA	1	202.138	263.67	181.396	127.388	162.09	194.381	219.056	205.881
Arhgap32	1714	0.038527	0.416627	0.0924737	0.926322	NA	1	1180.61	3108.16	1518.32	957.047	1208.48	1538.75	2154.21	2046.39
Arhgap33	2306.23	0.189569	0.0698332	2.7146	0.00663555	NA	1	2192.27	2076.18	2242.15	2107.9	2328.73	2479.3	2367.53	2655.76
Arhgap35	4150.72	0.112301	0.0936675	1.19893	0.230553	0.654343	0.654343	3740.05	4348.81	4240.99	3624.58	3776.03	4508.4	4450.95	4515.93
Arhgap36	24.9797	-0.144146	0.489417	-0.294525	0.768356	NA	1	17.5773	9.60387	43.6047	33.7525	15.3458	40.1304	19.1315	20.6915
Arhgap39	1997.64	0.0479871	0.0959362	0.500199	0.616935	NA	1	2308.48	1910.3	1862.79	1775.82	1901.92	2035.36	2099.69	2086.74
Arhgap4	193.903	-0.0510995	0.142993	-0.357357	0.720825	NA	1	186.514	233.985	184.884	184.006	175.518	170.554	204.707	211.054
Arhgap40	3.00982	-0.0973325	0.940435	-0.103497	0.917568	NA	1	0	3.49232	3.48838	5.44395	1.91823	3.76222	2.86973	3.10373
Arhgap42	97.3201	-0.129813	0.22242	-0.583636	0.559465	NA	1	84.9568	125.723	110.756	84.9256	69.0563	82.7689	101.397	118.976
Arhgap44	3422.83	0.105355	0.0643837	1.63636	0.101765	0.523911	0.523911	3378.74	3414.61	3161.34	3238.06	3753.98	3468.77	3612.03	3355.13
Arhgap45	121.363	0.0500695	0.19251	0.260088	0.794796	NA	1	129.876	137.073	93.314	116.501	122.767	126.661	94.7011	150.014
Arhgap5	905.44	-0.5312	0.548473	-0.968507	0.332791	NA	1	380.841	1699.01	1276.75	924.383	390.36	575.62	712.65	1283.91
Arhgap6	321.619	-0.030707	0.260864	-0.117713	0.906295	NA	1	206.045	296.847	467.442	328.815	191.823	406.32	290.799	384.863
Arhgap8	23.2979	0.150441	0.323357	0.465249	0.641753	NA	1	19.5303	20.0808	24.4186	23.9534	19.1823	31.3519	22.0013	25.8644
Arhgap9	70.2857	-0.102965	0.205486	-0.501082	0.616314	NA	1	80.0742	75.0848	61.9187	75.1265	70.0154	50.163	77.4827	72.4204
Arhgdia	6810.23	0.163395	0.0927715	1.76126	0.0781936	0.493306	0.493306	6978.17	5686.37	6437.8	6598.07	7879.13	7426.63	6365.06	7110.65
Arhgdib	200.448	0.0367274	0.144234	0.254637	0.799004	NA	1	205.068	234.858	157.849	193.805	209.087	203.16	198.011	201.743
Arhgdig	0.394743	0.895732	3.17096	0.282479	0.777576	NA	1	0	0	0	1.08879	0	0	0	2.06915
Arhgef1	1002.79	0.100938	0.0991917	1.0176	0.308868	NA	1	1090.77	997.93	900.873	881.92	1149.98	973.162	991.014	1036.65
Arhgef10	679.717	0.0736155	0.132679	0.554839	0.579005	NA	1	825.155	650.444	598.256	574.881	617.67	764.985	744.217	662.129
Arhgef10l	997.549	0.0625746	0.088167	0.709728	0.477873	NA	1	996.045	983.96	865.989	1058.3	1047.35	1057.18	943.185	1028.37
Arhgef11	2063.31	0.110146	0.0749319	1.46995	0.141576	NA	1	2031.15	2049.12	2096.51	1759.49	2107.18	2129.42	2146.56	2187.1
Arhgef12	1083.82	0.11906	0.21049	0.565631	0.571645	NA	1	947.219	1438.83	1041.28	728.401	787.433	1043.39	1417.65	1266.32
Arhgef15	63.9673	0.0365831	0.206717	0.176972	0.859531	NA	1	55.6613	70.7194	55.814	70.7714	70.0154	58.9415	57.3946	72.4204
Arhgef16	18.9826	0.315066	0.364761	0.863759	0.38772	NA	1	12.6947	22.7001	13.9535	18.5094	22.0596	16.303	23.9144	21.7261
Mt-nd3	36346.1	-0.30949	0.0699863	-4.42215	9.77244e-06	0.005769	0.005769	40302.7	43081.2	38141.9	39394.6	31662.3	30209.4	33306.1	34670.8
Arhgef18	721.829	0.156993	0.0984579	1.59452	0.11082	NA	1	709.926	730.767	695.059	592.302	695.358	798.845	742.304	810.074
Arhgef19	177.862	-0.1666	0.126221	-1.31991	0.186864	NA	1	193.35	185.966	186.628	187.272	186.068	159.267	171.227	153.117
Arhgef2	2630.37	0.0936424	0.0659529	1.41984	0.155655	0.569181	0.569181	2665.88	2654.16	2438.37	2420.38	2759.37	2799.09	2710.94	2594.72
Arhgef25	4615.77	0.207682	0.102433	2.02749	0.0426124	0.404271	0.404271	4751.72	3950.68	4194.77	4239.75	5724	4976.17	4272.07	4816.99
Arhgef26	853.656	0.0461747	0.114578	0.402998	0.68695	NA	1	795.859	939.433	912.21	712.069	839.225	771.256	950.837	908.359
Arhgef28	961.743	0.146922	0.135676	1.08289	0.278858	NA	1	1009.72	932.449	984.594	724.046	882.386	948.08	1221.55	991.125
Arhgef3	1412.03	-0.0747856	0.0977419	-0.765133	0.444192	NA	1	1636.64	1414.39	1376.16	1365.34	1287.13	1567.59	1351.64	1297.36
Arhgef33	49.656	0.492529	0.249067	1.9775	0.0479854	NA	1	51.7553	34.0501	49.7093	29.3973	62.3425	52.6711	58.3512	58.9709
Arhgef37	100.84	-0.0808049	0.225853	-0.357777	0.72051	NA	1	124.017	114.373	109.012	66.4162	72.8927	104.088	105.223	110.7
Arhgef38	4.34034	-1.87947	1.03103	-1.82291	0.0683171	NA	1	2.92954	2.61924	18.314	3.26637	1.91823	3.76222	1.91315	0
Arhgef39	4.86508	0.164493	0.693309	0.237258	0.812457	NA	1	2.92954	6.98463	6.10466	2.17758	4.79557	5.0163	5.73946	5.17289
Arhgef4	4870.59	-0.00554648	0.0817424	-0.0678531	0.945903	0.992004	0.992004	5203.85	4352.3	4762.5	5201.15	4759.13	5252.06	4739.84	4693.88
Arhgef40	527.885	0.0281013	0.0976719	0.287711	0.773568	NA	1	568.331	539.563	485.756	497.577	515.045	506.646	519.421	590.744
Arhgef5	26.2904	0.347647	0.319494	1.08812	0.276544	NA	1	20.5068	31.4309	22.6744	17.4206	27.8143	35.1141	31.567	23.7953
Arhgef6	196.695	0.0555558	0.176307	0.315108	0.75268	NA	1	166.007	202.554	235.465	166.585	152.499	203.16	211.403	235.884
Arhgef7	1997.17	0.0768905	0.0755416	1.01786	0.308746	NA	1	1892.49	2063.96	1984.89	1833.52	1902.88	1991.47	2155.17	2152.96
Arhgef9	7888.63	0.0393504	0.123364	0.318978	0.749743	0.93132	0.93132	7035.79	8403.39	8967.74	6715.66	6656.26	7939.54	8279.17	9111.52
Arid1a	1884.67	0.167244	0.0937154	1.7846	0.0743269	NA	1	1843.66	1876.25	1802.62	1578.75	1782.99	1953.85	2225.95	2013.29
Arid1b	1991.7	0.128338	0.0845876	1.51722	0.129212	NA	1	1976.47	1986.26	1985.76	1662.58	1958.51	2071.73	2222.13	2070.19
Arid2	416.225	0.0620227	0.212642	0.291677	0.770534	NA	1	359.357	497.655	475.291	296.151	286.775	385.001	530.9	498.666
Arid3a	56.4313	0.0747939	0.247286	0.302459	0.762302	NA	1	43.9432	62.8617	61.9187	51.1731	45.0784	48.9089	76.5261	61.0401
Arid3b	122.725	0.110126	0.151415	0.727311	0.467035	NA	1	127.923	125.723	110.756	107.79	142.908	122.899	118.616	125.184
Arid3c	2.04704	-0.0793014	1.25756	-0.0630597	0.949719	NA	1	3.90606	3.49232	0	1.08879	0.959115	0	3.82631	3.10373
Arid4a	704.573	-0.275372	0.173453	-1.58759	0.11238	NA	1	586.885	897.526	804.07	798.083	485.312	554.301	724.129	786.279
Arid4b	608.582	-0.372294	0.248003	-1.50117	0.133313	NA	1	425.76	932.449	696.803	691.382	341.445	474.04	544.292	762.483
Arid5a	212.99	-0.318387	0.136331	-2.3354	0.0195224	NA	1	249.988	252.32	216.279	226.468	195.659	193.127	155.922	214.157
Arid5b	248.444	-0.000945828	0.284644	-0.00332285	0.997349	NA	1	217.763	374.551	264.244	137.188	174.559	196.89	348.194	274.163
Arih1	1563.72	-0.136021	0.115361	-1.1791	0.23836	NA	1	1435.48	1734.81	1854.07	1524.31	1272.75	1435.91	1640.53	1611.87
Arih2	1218.14	0.0604817	0.0641369	0.943009	0.345676	NA	1	1207.95	1160.32	1224.42	1178.07	1247.81	1237.77	1286.6	1202.18
Arl1	2377.63	-0.125367	0.0896307	-1.3987	0.161902	0.578321	0.578321	2288.95	2380.01	2467.15	2789.48	2494.66	2209.68	2291.96	2099.16
Arl10	593.952	-0.000813707	0.127601	-0.00637699	0.994912	NA	1	603.486	490.671	584.303	697.915	529.431	680.962	572.033	592.813
Arl11	49.8185	-0.157416	0.224259	-0.70194	0.482717	NA	1	62.4969	49.7655	47.0931	51.1731	47.9557	41.3844	45.9157	52.7634
Arl13b	239.733	-0.316854	0.188117	-1.68434	0.092116	NA	1	194.326	306.451	286.919	275.464	170.722	214.447	192.272	277.267
Arl14ep	911.27	-0.0136888	0.107191	-0.127705	0.898382	NA	1	833.943	979.595	980.233	867.766	775.924	880.36	984.318	988.021
Arl14epl	0.39177	-0.684006	3.20226	-0.213601	0.830858	NA	1	0	0	0	2.17758	0	0	0.956577	0
Arl15	1683.58	0.0156724	0.0700899	0.223605	0.823065	NA	1	1784.09	1689.41	1670.93	1553.7	1754.22	1619.01	1703.66	1693.6
Arl16	870.999	-0.0537519	0.113047	-0.475482	0.634443	NA	1	955.031	844.268	750.001	1000.6	753.864	877.852	904.922	881.46
Arl2	1030.39	0.0884794	0.119062	0.743139	0.457398	NA	1	1013.62	838.156	941.861	1203.11	1126.96	1070.98	951.794	1096.65
Arl2bp	5430.66	-0.0542713	0.0711764	-0.76249	0.445768	0.780515	0.780515	5651.09	5376.42	5276.17	5830.47	5837.17	5079	5182.73	5212.2
Arl3	2964.25	-0.0566601	0.130919	-0.432787	0.66517	0.896567	0.896567	3171.72	2674.24	2822.97	3422.07	3620.66	2923.25	2508.14	2570.92
Arl4a	394.012	-0.292199	0.148086	-1.97317	0.0484761	NA	1	330.062	433.047	477.035	494.311	296.366	383.747	356.803	380.724
Arl4c	301.707	-0.0575403	0.11573	-0.497195	0.619052	NA	1	272.448	328.278	332.268	297.24	268.552	288.437	310.887	315.546
Arl4d	234.21	0.000947859	0.135445	0.00699809	0.994416	NA	1	269.518	188.585	239.826	239.534	248.411	223.225	227.665	236.918
Arl5a	877.604	-0.0443836	0.164731	-0.269431	0.787598	NA	1	719.691	1067.78	1028.2	747.999	690.563	800.099	1017.8	948.707
Arl5b	110.753	-0.0695992	0.272922	-0.255015	0.798712	NA	1	98.628	154.535	122.965	77.3041	73.8518	82.7689	130.094	145.875
Arl6	742.918	-0.145079	0.0939525	-1.54417	0.122547	NA	1	694.302	736.879	838.082	852.523	723.173	698.519	722.216	677.648
Arl6ip1	5715.59	0.0244628	0.074815	0.326978	0.743685	0.928819	0.928819	5390.36	5257.68	5866.57	6154.93	6046.26	5890.39	5660.07	5458.43
Arl6ip4	1161.06	0.0244647	0.105204	0.232545	0.816115	NA	1	1214.78	1016.26	1105.81	1268.44	1272.75	1267.87	1053.19	1089.41
Arl6ip5	3616.38	-0.0656182	0.0842352	-0.778988	0.435987	0.778307	0.778307	3806.45	3267.06	3748.26	3974.08	3828.79	3569.09	3372.89	3364.45
Arl6ip6	166.514	-0.168994	0.14526	-1.16339	0.244672	NA	1	168.937	182.474	182.268	169.851	135.235	188.111	164.531	140.703
Arl8a	4845.77	0.0659421	0.0859932	0.766829	0.443183	0.780515	0.780515	5097.41	4310.39	4776.46	4755.84	5414.2	5194.38	4524.61	4692.84
Arl8b	8821.58	-0.0843496	0.0568387	-1.48402	0.137805	0.548746	0.548746	8914.6	8638.25	9220.65	9546.51	8842.08	8437.41	8616.84	8356.28
Arl9	1.77644	0.527658	1.13884	0.463328	0.643129	NA	1	1.95303	0.873079	0.872094	2.17758	3.83646	2.50815	0.956577	1.03458
Armc1	1761.1	-0.12198	0.0880113	-1.38596	0.16576	NA	1	1812.41	1723.46	1892.44	1916.27	1897.13	1546.27	1732.36	1568.42
Armc10	887.069	0.0230652	0.103701	0.222419	0.823988	NA	1	913.041	732.514	919.187	955.958	951.442	919.236	835.092	870.079
Armc2	92.9773	-0.0548687	0.182881	-0.300024	0.764159	NA	1	88.8628	103.023	102.907	82.7481	76.7292	111.613	88.9616	88.9736
Armc3	24.2452	-0.0188011	0.408638	-0.0460093	0.963303	NA	1	29.2954	23.5731	27.907	16.3319	32.6099	36.3681	13.3921	14.4841
Armc5	634.549	0.0615348	0.104771	0.58733	0.556982	NA	1	635.711	559.644	607.849	681.583	718.377	673.438	574.903	624.885
Armc6	432.119	0.0589918	0.132661	0.444682	0.65655	NA	1	457.009	361.455	390.698	485.6	493.944	408.828	384.544	474.871
Armc7	150.802	0.210284	0.146513	1.43526	0.151214	NA	1	128.9	132.708	150.872	145.898	138.113	185.603	158.792	165.532
Armc8	1305.12	0.00799979	0.091499	0.0874304	0.930329	NA	1	1188.42	1375.97	1312.5	1329.41	1183.55	1232.75	1381.3	1437.03
Armc9	1229.56	0.0220361	0.0824623	0.267226	0.789295	NA	1	1232.36	1128.02	1202.62	1318.53	1319.74	1277.9	1147.89	1209.42
Armcx1	620.287	-0.2379	0.115328	-2.06282	0.03913	NA	1	559.543	646.952	723.838	755.62	525.595	548.03	615.079	587.64
Armcx2	1901.48	-0.00187238	0.0767795	-0.0243864	0.980544	NA	1	1884.67	1721.71	2077.33	1928.25	1914.39	1823.42	1941.85	1920.18
Armcx3	4170.15	-0.0569308	0.0679072	-0.838361	0.401828	0.763277	0.763277	4002.73	4161.97	4510.47	4334.47	3868.11	4008.02	4159.2	4316.26
Armcx4	1150.98	0.0966453	0.128578	0.75165	0.452262	NA	1	1025.34	1186.51	1206.98	1030	928.423	1161.27	1293.29	1375.99
Armcx5	562.068	-0.0839241	0.0989758	-0.847925	0.39648	NA	1	534.153	538.69	623.547	617.344	497.781	554.301	584.468	546.257
Armcx6	155.035	-0.00785915	0.144843	-0.0542597	0.956728	NA	1	158.195	141.439	162.209	158.963	149.622	180.587	132.008	157.256
Armh1	19.5527	-0.0664426	0.38403	-0.173014	0.86264	NA	1	15.6242	18.3347	26.1628	19.5982	23.9779	25.0815	16.2618	11.3803
Armh2	1.44434	-0.0851083	1.39272	-0.0611095	0.951272	NA	1	1.95303	1.74616	0	2.17758	0.959115	3.76222	0.956577	0
Armh3	437.636	0.0496437	0.0979907	0.506617	0.612424	NA	1	447.244	414.713	429.07	428.983	407.624	471.532	484.984	416.935
Armh4	465.581	0.0590194	0.12702	0.464648	0.642184	NA	1	548.801	391.14	466.57	417.007	437.356	509.154	447.678	506.943
Armt1	659.708	-0.0268708	0.0807962	-0.332575	0.739455	NA	1	647.429	637.348	654.07	725.134	646.443	673.438	639.95	653.853
Arnt	575.475	-0.0280033	0.118171	-0.236973	0.812677	NA	1	577.12	675.763	579.07	491.044	509.29	556.809	594.991	619.712
Arnt2	1494.24	0.0717015	0.0975266	0.735199	0.462218	NA	1	1293.88	1565.43	1598.55	1368.61	1385.92	1600.2	1631.92	1509.45
Arntl	717.861	-0.237512	0.0834203	-2.84717	0.00441096	NA	1	846.638	715.052	790.989	754.532	660.83	665.913	644.733	664.199
Arntl2	12.6679	-0.334728	0.665384	-0.50306	0.614922	NA	1	10.7417	23.5731	16.5698	5.44395	1.91823	8.77852	10.5223	23.7953
Arpc1a	4901.05	-0.0399224	0.105678	-0.377773	0.705599	0.909732	0.909732	5177.48	4491.99	4551.46	5656.27	5538.89	4853.27	4488.26	4450.75
Arpc1b	258.057	0.0980808	0.113527	0.863946	0.387618	NA	1	244.129	275.893	233.721	243.889	277.184	252.069	284.103	253.471
Arpc2	8443.25	-0.139333	0.0904698	-1.5401	0.123536	0.539266	0.539266	9663.59	8289.89	8558.73	8892.15	9093.37	7804.1	8085.94	7158.24
Arpc3	3916.74	-0.111756	0.12466	-0.896488	0.369992	0.752331	0.752331	4654.07	3367.47	3944.48	4308.34	4417.68	3892.65	3467.59	3281.68
Arpc4	3901.07	0.154331	0.100299	1.53871	0.123874	0.539266	0.539266	4062.3	3205.07	3416.86	4087.32	4280.53	4319.03	3748.82	4088.65
Arpc5	5003.37	0.0101112	0.0884058	0.114373	0.908942	0.979398	0.979398	5457.74	4326.11	4968.32	5192.44	5371.04	5013.79	4676.7	5020.8
Arpc5l	919.91	0.0314289	0.102051	0.307972	0.758104	NA	1	910.111	798.868	909.594	1022.37	1032.97	938.047	863.789	883.529
Arpin	143.149	-0.00698603	0.149664	-0.046678	0.96277	NA	1	152.336	153.662	124.709	143.72	131.399	130.424	144.443	164.498
Arpp21	3291.2	0.00368299	0.0667782	0.0551527	0.956017	0.994477	0.994477	3119.96	3215.55	3327.04	3488.48	3362.66	3072.48	3387.24	3356.17
Arr3	3.04619	-0.445418	0.852412	-0.522538	0.601296	NA	1	2.92954	2.61924	5.23256	3.26637	1.91823	2.50815	3.82631	2.06915
Arrb1	582.817	0.131297	0.346419	0.379011	0.70468	NA	1	437.478	771.802	680.233	335.347	397.073	532.982	771.001	736.619
Arrb2	1139.82	-0.0147575	0.0785369	-0.187906	0.850951	NA	1	1157.17	1086.98	1134.59	1204.2	1210.4	1183.85	1080.93	1060.44
Arrdc1	212.73	0.177847	0.135973	1.30795	0.19089	NA	1	221.669	171.124	184.884	222.113	235.942	214.447	208.534	243.126
Arrdc2	484.893	-0.0700139	0.161402	-0.433785	0.664444	NA	1	583.956	395.505	404.652	603.19	490.108	532.982	447.678	421.073
Arrdc3	700.23	-0.177209	0.120306	-1.47298	0.140755	NA	1	716.762	816.329	818.024	619.522	567.796	704.79	707.867	650.749
Arrdc4	177.546	0.14947	0.15019	0.995209	0.319635	NA	1	160.148	178.108	185.756	149.164	165.927	175.57	226.709	178.982
Arsa	964.255	0.12898	0.0926645	1.39191	0.163951	NA	1	981.397	974.357	829.361	899.341	1072.29	1055.93	991.97	909.393
Arsb	2771.21	0.110677	0.0602708	1.83632	0.0663096	0.473093	0.473093	2661.98	2713.53	2671.22	2612.01	2689.36	2889.39	2970.17	2961.99
Arse	215.202	0.17431	0.137591	1.26687	0.205201	NA	1	232.41	210.412	178.779	186.183	218.678	260.847	205.664	228.642
Arsg	211.868	0.0549919	0.12278	0.44789	0.654232	NA	1	221.669	222.635	179.651	207.959	223.474	208.176	216.186	215.192
Arsi	41.3243	0.00138016	0.277999	0.00496461	0.996039	NA	1	44.9197	35.7963	28.7791	56.6171	46.0375	33.86	41.1328	43.4522
Arsj	4.54058	-0.929911	0.7759	-1.19849	0.230725	NA	1	2.92954	3.49232	8.72094	8.71032	2.87734	2.50815	1.91315	5.17289
Arsk	322.932	-0.135181	0.106955	-1.26391	0.206263	NA	1	326.156	338.755	359.303	327.726	276.225	302.232	339.585	313.477
Art1	0.985643	0.892431	1.47792	0.603841	0.545949	NA	1	0.976514	0.873079	0.872094	0	1.91823	1.25407	0.956577	1.03458
Art3	71.7132	-0.0663327	0.23714	-0.279719	0.779693	NA	1	69.3325	75.9579	77.6163	70.7714	101.666	61.4496	50.6986	66.2129
Art4	6.2613	0.661902	0.726229	0.911424	0.362072	NA	1	4.88257	5.23848	2.61628	6.53274	4.79557	16.303	7.65261	2.06915
Art5	2.88535	-0.530617	0.912223	-0.581675	0.560786	NA	1	3.90606	1.74616	2.61628	5.44395	3.83646	2.50815	0.956577	2.06915
Artn	10.0682	-0.107488	0.497152	-0.216208	0.828826	NA	1	10.7417	6.98463	11.3372	13.0655	12.4685	6.27037	12.4355	7.24204
Arv1	382.108	0.0564909	0.131765	0.428726	0.668123	NA	1	384.747	302.085	373.256	439.871	436.397	382.493	363.499	374.517
Arvcf	764.573	0.213893	0.0903395	2.36766	0.0179009	NA	1	723.597	627.744	722.966	757.798	786.474	862.803	779.61	855.595
Arx	361.706	-0.0481807	0.11156	-0.431882	0.665827	NA	1	389.629	330.897	392.442	357.123	328.017	372.46	330.976	392.105
As3mt	159.908	-0.0119723	0.145759	-0.0821376	0.934537	NA	1	182.608	166.758	152.616	140.454	172.641	154.251	170.271	139.668
Asah1	1154.69	-0.115985	0.0800229	-1.4494	0.147227	NA	1	1153.26	1221.44	1252.33	1176.98	1039.68	1104.84	1224.42	1064.58
Asah2	159.53	0.094014	0.146533	0.64159	0.521139	NA	1	155.266	149.297	179.651	131.744	147.704	179.333	163.575	169.671
Asap1	1162.47	-0.0050832	0.121902	-0.0416992	0.966739	NA	1	1167.91	1362	1155.52	972.29	1075.17	1064.71	1350.69	1151.48
Asap2	1259.97	-0.0713109	0.133159	-0.535531	0.592283	NA	1	1292.91	1549.72	1236.63	1085.52	1211.36	1055.93	1469.3	1178.38
Asap3	58.2699	-0.0181298	0.21608	-0.0839034	0.933133	NA	1	50.7788	55.8771	59.3024	68.5938	66.1789	63.9578	49.742	51.7289
Asb1	370.253	0.182701	0.213226	0.856838	0.391534	NA	1	323.226	415.586	385.465	262.398	249.37	363.681	467.766	494.528
Asb11	5.63736	-0.0400099	0.654583	-0.0611227	0.951262	NA	1	6.8356	2.61924	7.84884	5.44395	3.83646	7.52444	4.78288	6.20746
Asb12	0.21827	-1.26979	3.5295	-0.359765	0.719023	NA	1	0	1.74616	0	0	0	0	0	0
Asb13	607.127	-0.0722914	0.113136	-0.638979	0.522837	NA	1	522.435	685.367	687.21	593.391	554.368	573.112	600.73	640.403
Asb14	11.3053	0.233181	0.46995	0.496183	0.619765	NA	1	8.78863	7.85771	12.2093	13.0655	15.3458	7.52444	15.3052	10.3458
Asb15	190.201	-0.490582	1.50984	-0.324923	0.745239	NA	1	314.438	3.49232	331.396	239.534	3.83646	262.101	5.73946	361.067
Asb18	1.62184	-0.553588	1.21103	-0.457119	0.647585	NA	1	0.976514	1.74616	1.74419	3.26637	1.91823	1.25407	0	2.06915
Asb2	110.223	0.0875413	0.172096	0.508677	0.610979	NA	1	103.511	98.658	95.9303	130.655	120.848	106.596	126.268	99.3194
Asb3	421.312	-0.0488597	0.105674	-0.462365	0.64382	NA	1	378.888	414.713	460.466	459.47	429.683	436.418	413.241	377.621
Asb4	0.753122	1.1824	1.85613	0.637025	0.524109	NA	1	0	0.873079	0.872094	0	0	1.25407	0.956577	2.06915
Asb5	20.2381	-0.265008	0.394298	-0.672102	0.501519	NA	1	18.5538	24.4462	13.0814	32.6637	23.9779	17.557	18.175	13.4495
Asb6	649.678	0.118201	0.132989	0.888802	0.374109	NA	1	664.03	487.178	583.431	758.887	668.503	707.298	638.037	690.063
Asb7	267.459	-0.0407491	0.127649	-0.319229	0.749553	NA	1	242.176	289.862	301.744	250.422	245.533	249.561	258.276	302.097
Asb8	1743.47	0.0343437	0.0929838	0.369351	0.711866	NA	1	1783.12	1516.54	1720.64	1872.72	1964.27	1693	1662.53	1734.99
Asb9	2.01941	0.511232	1.07003	0.477774	0.632811	NA	1	2.92954	1.74616	0.872094	1.08879	0.959115	2.50815	1.91315	4.13831
Ascc1	438.703	-0.078454	0.12156	-0.645393	0.518673	NA	1	488.257	429.555	408.14	476.89	491.067	455.229	379.761	380.724
Ascc2	212.336	0.04499	0.135003	0.333253	0.738943	NA	1	224.598	218.27	226.744	165.496	225.392	213.193	205.664	219.33
Ascc3	413.563	-0.275304	0.164989	-1.66863	0.0951916	NA	1	347.639	526.467	456.105	481.245	303.08	347.379	376.891	469.698
Ascl1	134.742	0.0213685	0.146332	0.146027	0.8839	NA	1	153.313	122.231	131.686	128.477	139.072	125.407	146.356	131.391
Ascl2	15.9403	-0.0510131	0.447411	-0.114018	0.909223	NA	1	22.4598	11.35	9.59303	21.7758	20.1414	15.0489	9.56577	17.5878
Ascl3	5.10884	-0.106633	0.689178	-0.154724	0.877039	NA	1	4.88257	7.85771	6.10466	2.17758	5.75469	5.0163	2.86973	6.20746
Ascl4	1.7088	1.43352	1.32351	1.08312	0.278755	NA	1	0	1.74616	0.872094	1.08879	2.87734	0	1.91315	5.17289
Ascl5	0.470661	0.109396	2.29842	0.0475962	0.962038	NA	1	0.976514	0.873079	0	0	0.959115	0	0.956577	0
Asf1a	345.057	-0.266045	0.143621	-1.85241	0.0639673	NA	1	299.79	415.586	407.268	384.343	270.47	289.691	328.106	365.206
Asf1b	2.65095	-0.3811	0.978179	-0.389601	0.696831	NA	1	1.95303	6.11156	1.74419	2.17758	0.959115	1.25407	2.86973	4.13831
Asgr1	7.45037	0.0446759	0.635895	0.0702568	0.943989	NA	1	4.88257	11.35	4.36047	8.71032	8.63203	10.0326	9.56577	2.06915
Asgr2	13.1694	-0.0724633	0.418132	-0.173302	0.862414	NA	1	14.6477	12.2231	12.2093	15.2431	16.305	10.0326	14.3487	10.3458
Ash1l	2634.3	0.00751512	0.171847	0.0437314	0.965118	0.994477	0.994477	2063.38	3404.14	2824.71	2216.78	2070.73	2421.62	3031.39	3041.66
Ash2l	888.232	0.0302765	0.0696715	0.43456	0.663881	NA	1	897.417	896.652	868.605	851.434	860.326	928.015	899.182	904.22
Asic1	885.885	-0.0658591	0.0806181	-0.816927	0.41397	NA	1	853.474	896.652	937.501	938.537	860.326	807.624	938.402	854.561
Asic2	1096.74	0.0665185	0.12083	0.550513	0.581967	NA	1	1143.5	825.933	1166.86	1150.85	1224.79	1074.74	1089.54	1097.69
Asic3	10.5708	-0.555344	0.527585	-1.05261	0.292518	NA	1	16.6007	12.2231	14.8256	6.53274	12.4685	8.77852	3.82631	9.31119
Asic4	166.332	0.126062	0.172949	0.728893	0.466067	NA	1	152.336	143.185	169.186	173.118	201.414	131.678	206.621	153.117
Asic5	0.360521	-0.583756	2.74891	-0.212359	0.831827	NA	1	0.976514	0.873079	0	0	0	0	0	1.03458
Asl	253.586	-0.152066	0.13087	-1.16196	0.245252	NA	1	278.307	249.701	253.779	287.441	285.816	224.479	239.144	210.019
Asmt	4.51037	-0.619246	0.958628	-0.645971	0.518298	NA	1	10.7417	2.61924	0	8.71032	3.83646	1.25407	4.78288	4.13831
Asmtl	563.09	-0.00855293	0.144275	-0.0592823	0.952727	NA	1	586.885	502.021	507.559	663.073	650.28	603.21	437.156	554.533
Asns	1649.72	0.112878	0.0756751	1.49162	0.1358	NA	1	1691.32	1530.51	1640.41	1477.49	1597.89	1738.15	1784.97	1737.06
Asnsd1	908.373	-0.0502598	0.084188	-0.596995	0.550511	NA	1	942.336	850.379	901.745	1003.86	927.464	906.696	906.835	827.662
Aspa	360.471	-0.14751	0.096188	-1.53356	0.125138	NA	1	374.982	409.474	371.512	359.301	344.322	337.346	356.803	330.03
Aspdh	91.9409	0.315934	0.171724	1.83978	0.0658012	NA	1	77.1446	76.831	86.3373	87.1032	111.257	112.867	90.8748	93.1119
Aspg	25.9142	0.223068	0.428467	0.520619	0.602633	NA	1	26.3659	27.0655	11.3372	31.5749	37.4055	12.5407	38.2631	22.7607
Asph	1347.48	-0.0180058	0.0772191	-0.233179	0.815623	NA	1	1329.04	1242.39	1441.57	1409.98	1274.66	1404.56	1355.47	1322.19
Asphd1	356.3	0.111041	0.174955	0.634684	0.525635	NA	1	382.794	254.066	301.744	432.25	384.605	430.147	309.931	354.86
Asphd2	1870.61	0.051395	0.0958272	0.536331	0.59173	NA	1	2031.15	1737.43	1666.57	1914.09	2019.9	2041.63	1696.01	1858.1
Aspm	21.8585	-0.358731	0.399429	-0.89811	0.369127	NA	1	20.5068	34.9232	29.6512	13.0655	20.1414	12.5407	18.175	25.8644
Aspn	11.6371	-0.747485	0.48847	-1.53026	0.125953	NA	1	9.76514	12.2231	19.1861	17.4206	8.63203	6.27037	13.3921	6.20746
Aspscr1	839.467	0.12398	0.116016	1.06865	0.285229	NA	1	911.088	667.033	791.861	844.901	987.888	872.836	820.743	819.385
Asrgl1	3893.21	-0.0765	0.0775834	-0.986035	0.324116	0.731222	0.731222	4200.97	4216.97	3751.75	3817.3	4146.25	3551.54	3736.39	3724.48
Ass1	157.113	-0.172171	0.197157	-0.873267	0.382518	NA	1	157.219	169.377	120.349	219.936	145.785	147.981	173.14	123.115
Aste1	89.822	-0.0217158	0.182911	-0.118723	0.905495	NA	1	96.6749	90.8003	80.2326	94.7248	105.503	90.2933	88.9616	71.3858
Astl	0.392087	-0.683974	3.20144	-0.213645	0.830824	NA	1	0	0	0	2.17758	0.959115	0	0	0
Astn1	6701.56	0.132824	0.0788225	1.6851	0.0919702	0.521066	0.521066	6577.8	6628.42	6754.37	5609.45	6631.32	7338.84	7131.28	6940.98
Astn2	591.293	0.0953241	0.106232	0.897322	0.369547	NA	1	562.472	631.236	543.314	550.928	594.651	554.301	707.867	585.571
Asxl1	944.825	0.17225	0.099908	1.72409	0.0846913	NA	1	892.534	915.86	954.071	790.462	897.731	988.21	1130.67	989.056
Asxl2	123.083	-0.0888515	0.335037	-0.265199	0.790856	NA	1	96.6749	186.839	147.384	76.2153	60.4242	97.8178	156.879	162.429
Asxl3	38.865	-0.171627	0.36476	-0.470519	0.637984	NA	1	25.3894	66.354	43.6047	29.3973	35.4872	21.3193	45.9157	43.4522
Atad1	2298.79	-0.154345	0.0912795	-1.6909	0.090855	NA	1	2120.01	2528.44	2612.79	2425.82	2080.32	2005.26	2330.22	2287.45
Atad2	75.057	-0.277602	0.316885	-0.876034	0.381011	NA	1	37.1075	113.5	79.3605	99.0799	59.4651	57.6874	62.1775	92.0774
Atad2b	89.5652	-0.116148	0.305099	-0.380689	0.703434	NA	1	51.7553	138.82	96.8024	84.9256	53.7104	81.5148	101.397	107.596
Atad3a	708.275	0.0682261	0.104152	0.655063	0.512427	NA	1	791.953	621.632	693.315	658.718	764.414	778.78	684.909	672.475
Atad5	65.4232	-0.240228	0.274794	-0.874211	0.382003	NA	1	44.9197	89.9272	82.8489	65.3274	40.2828	58.9415	70.7867	70.3513
Atat1	2290.29	0.0623651	0.0635263	0.981722	0.326237	NA	1	2370.98	2136.43	2263.96	2191.73	2340.24	2382.74	2394.31	2241.93
Atcay	6230.65	0.0450897	0.058511	0.770619	0.440933	0.780111	0.780111	6244.81	5828.68	6306.98	6153.84	6686.95	6265.35	6210.1	6148.49
Ate1	1422.68	0.0352673	0.112873	0.312451	0.754698	NA	1	1209.9	1511.3	1549.71	1349.01	1228.63	1432.15	1496.09	1604.63
Atf1	352.884	-0.0629905	0.110373	-0.570706	0.568199	NA	1	362.287	350.978	335.756	394.142	338.568	357.411	379.761	304.166
Atf2	2756.45	-0.0328829	0.0869141	-0.378338	0.70518	0.909732	0.909732	2509.64	2781.63	3109.89	2749.2	2490.82	2722.59	2858.25	2829.57
Atf3	7.73579	-0.672996	0.615579	-1.09327	0.274273	NA	1	5.85909	12.2231	6.97675	13.0655	3.83646	3.76222	4.78288	11.3803
Atf4	3675.84	0.00700155	0.0782937	0.0894268	0.928743	0.987536	0.987536	3756.65	3389.29	3538.96	3983.88	3896.88	3798.59	3412.11	3630.33
Atf5	1294.14	0.0138226	0.1073	0.128822	0.897498	NA	1	1317.32	1286.92	1081.4	1467.69	1417.57	1289.19	1183.29	1309.77
Atf6	847.725	0.068352	0.134806	0.50704	0.612126	NA	1	735.315	956.022	927.908	690.293	751.946	820.164	981.448	918.705
Atf6b	1996.04	0.0971614	0.0901849	1.07736	0.28132	NA	1	2106.34	1755.76	1806.11	2049.1	2266.39	2034.11	1947.59	2002.94
Atf7	114.722	0.0593185	0.194856	0.304422	0.760806	NA	1	114.252	130.089	113.372	91.4584	89.1977	106.596	143.487	129.322
Atf7ip	1233.48	0.0466491	0.125349	0.372154	0.709779	NA	1	1025.34	1524.4	1192.15	1111.65	1202.73	1177.58	1344.95	1289.08
Atf7ip2	1.41685	-1.40101	1.40346	-0.998258	0.318154	NA	1	2.92954	2.61924	2.61628	0	0.959115	1.25407	0.956577	0
Atg10	134.467	-0.0438281	0.183279	-0.239133	0.811002	NA	1	152.336	118.739	144.768	130.655	170.722	127.916	128.181	102.423
Atg101	802.474	-0.0186734	0.118653	-0.157378	0.874947	NA	1	866.168	702.829	745.64	916.761	881.426	859.041	716.476	731.446
Atg12	1779.08	-0.0436278	0.0723441	-0.603059	0.546469	NA	1	1722.57	1716.47	1847.97	1938.05	1850.13	1758.21	1692.18	1707.05
Atg13	2821.56	0.087928	0.0628453	1.39912	0.161778	0.578321	0.578321	2783.07	2717.02	2782.85	2661	3014.5	2777.77	3055.31	2780.94
Atg14	423.728	-0.080897	0.0858439	-0.942373	0.346002	NA	1	423.807	446.144	423.838	448.582	413.378	417.607	403.675	412.796
Atg16l1	1192.88	0.00915897	0.0736712	0.124322	0.90106	NA	1	1215.76	1143.73	1156.4	1243.4	1276.58	1126.16	1212.94	1168.04
Atg16l2	79.3034	0.00750731	0.181848	0.0412834	0.96707	NA	1	84.9568	75.9579	70.6396	84.9256	82.4839	87.7852	79.3959	68.2821
Atg2a	1005.28	0.149862	0.0910027	1.64679	0.0996016	NA	1	1057.57	972.61	928.78	851.434	1016.66	1134.94	1005.36	1074.93
Atg2b	923.765	0.193977	0.142155	1.36455	0.172396	NA	1	917.924	999.676	872.966	654.363	812.37	1096.06	1006.32	1030.44
Atg3	1159.07	-0.104678	0.0771872	-1.35616	0.175049	NA	1	1247.01	1153.34	1173.84	1232.51	1217.12	1068.47	1123.98	1056.3
Atg4b	1291.89	0.0184077	0.0727182	0.253137	0.800162	NA	1	1303.65	1175.16	1357.85	1298.93	1342.76	1277.9	1298.07	1280.81
Atg4c	1044.51	-0.0934156	0.0873485	-1.06946	0.284863	NA	1	985.303	1096.59	1169.48	1059.39	929.382	1088.54	993.883	1033.54
Atg4d	569.737	0.0988038	0.118261	0.835473	0.403452	NA	1	567.355	463.605	544.187	627.143	664.667	595.685	550.032	545.222
Atg5	615.07	-0.086897	0.0820997	-1.05843	0.289858	NA	1	665.006	585.836	639.245	644.564	572.591	601.956	597.861	613.504
Atg7	396.15	0.245934	0.116179	2.11686	0.034272	NA	1	394.512	389.393	334.884	330.992	492.026	421.369	392.197	413.831
Atg9a	3318	0.0977984	0.0720988	1.35645	0.174956	0.594717	0.594717	3425.61	2911.72	3244.19	3241.33	3565.99	3515.17	3323.15	3316.85
Atg9b	4.23639	-0.246028	0.877429	-0.280397	0.779173	NA	1	6.8356	4.3654	2.61628	4.35516	3.83646	8.77852	0	3.10373
Atic	946.046	0.14436	0.101152	1.42715	0.153535	NA	1	982.374	977.849	795.35	838.369	984.052	1074.74	1007.28	908.359
Atl1	4093.33	-0.0516543	0.0825137	-0.626009	0.531309	0.840242	0.840242	4273.23	3813.61	4619.48	3959.93	3873.86	3975.41	4339.03	3892.08
Atl2	685.804	-0.11097	0.12678	-0.875294	0.381414	NA	1	647.429	803.233	777.908	619.522	576.428	603.21	736.564	722.135
Atl3	194.824	-0.046196	0.173979	-0.265526	0.790604	NA	1	178.702	247.081	202.326	163.319	162.09	169.3	225.752	210.019
Atm	121.673	-0.321536	0.31903	-1.00785	0.313524	NA	1	91.7924	219.143	127.326	102.346	72.8927	75.2444	125.312	159.325
Atmin	492.667	0.132462	0.100091	1.32341	0.185698	NA	1	440.408	502.021	472.675	464.913	459.416	502.884	567.25	531.773
Atn1	4615.39	0.103863	0.0864117	1.20195	0.229382	0.652151	0.652151	4795.66	3795.28	4643.03	4564.21	4952.87	4795.58	4553.31	4823.2
Atoh7	5.81435	0.764438	0.682665	1.11979	0.262805	NA	1	2.92954	2.61924	5.23256	6.53274	2.87734	7.52444	10.5223	8.27662
Atoh8	27.0427	0.522477	0.339919	1.53706	0.124278	NA	1	32.225	16.5885	19.1861	20.687	23.9779	41.3844	35.3933	26.899
Atox1	495.575	-0.0601418	0.115089	-0.522569	0.601274	NA	1	523.412	434.794	504.942	561.816	548.614	472.786	437.156	481.078
Atp10a	160.359	0.0133141	0.168778	0.0788856	0.937124	NA	1	183.585	178.108	136.919	139.365	142.908	176.824	186.532	138.633
Atp10b	14.2314	0.592314	0.467462	1.26708	0.205125	NA	1	9.76514	19.2077	10.4651	5.44395	12.4685	22.5733	15.3052	18.6224
Atp10d	86.6633	-0.0376516	0.182918	-0.205838	0.836917	NA	1	78.1212	106.516	83.721	82.7481	81.5248	80.2607	96.6143	83.8008
Atp11a	729.62	0.211637	0.165572	1.27821	0.201174	NA	1	664.03	809.345	709.012	521.531	592.733	742.412	941.272	856.63
Atp11b	780.584	-0.0785822	0.171492	-0.458226	0.64679	NA	1	663.053	959.514	920.931	663.073	633.975	675.946	743.26	984.918
Atp11c	142.726	-0.224115	0.34812	-0.643788	0.519713	NA	1	72.2621	237.478	169.186	136.099	74.8109	99.0719	163.575	189.328
Atp12a	1.4092	-2.99543	1.61347	-1.85652	0.0633801	NA	1	1.95303	0.873079	6.10466	1.08879	0	1.25407	0	0
Atp13a1	885.887	0.0758528	0.0723087	1.04901	0.294172	NA	1	885.699	870.46	822.384	872.121	947.605	928.015	888.66	872.149
Atp13a2	4529.72	0.166276	0.0706896	2.3522	0.0186628	0.294102	0.294102	4509.54	4071.17	3949.71	4546.79	4776.39	4917.22	4611.66	4855.27
[truncated: 17,943 more rows]
